# Supplementary material for: Temporal patterns of microglial activation in white matter following experimental mild traumatic brain injury: a systematic literature review
Source: Acta Neuropathol Commun. 2021 Dec 19;9:197. doi: 10.1186/s40478-021-01297-1 (PMC8684664; doi:10.1186/s40478-021-01297-1)
Supplement: Supplementary file 2 — Additional file 2: Statistical tests used to evaluate microglial activation. File containing the statistical tests used by each study to evaluate microglial activation as well as a summary of if and how power analyses were included. [file 40478_2021_1297_MOESM2_ESM.xlsx]

## Sheet: Sheet1
Study ID	First Author	Year	Statistical tests	Sample size	Power analysis
1	Gatson	2013	ANOVA followed by Tukey's post-hoc test	10 to 13	Not specified
2	Goodus	2016	Two-way ANOVA followed by Bonferroni's post-hoc test	6	Not specified
3	Haber	2013	One-way ANOVA followed by Student-Newman-Keuls post-hoc test	Not specified	Not specified
4	Haber	2018	Two-way ANOVA followed by Student-Newman-Keuls post-hoc test	4	Not specified
5	Hernandez	2018	ANOVA followed by Bonferroni's post-hoc test	3	No
6	McCabe	2014	ANOVA	Not specified	Not specified
7	Namjoshi	2017	Two-way ANOVA followed by Tukey post-hoc test	5 to 6	Not specified
8	Schwerin	2018	One-way ANOVA followed by Fisher least significant difference post-hoc test	2 to 3	Not specified
9	Sherman	2016	Student's t test	Approximately 10	Not specified
10	Tu	2017	Two-way ANOVA followed by Bonferroni's post-hoc test	5	Not specified
11	Bennett	2012	One-tailed t-test	4 to 6	Not specified
12	Cheng	2018	One-way ANOVA followed by unspecified post-hoc tests	3 to 8	Not specified
13	Fidan	2016	ANOVA	3	Not specified
14	Namjoshi	2016	Two-way ANOVA followed by Tukey post-hoc test	4 to 6	Not specified
15	Semple	2016	Two-way ANOVA followed by Tukey post-hoc test	4 to 5	Not specified
16	Shitaka	2011	One-way ANOVA followed by Dunnett's post-hoc test	5 to 8	Not specified
17	Fehily	2019	Tukey's post-hoc test to compare mTBI groups with each other and Dunnett's post-hoc test to compare mTBI groups to sham.	9 to 11	Not specified
18	Maynard	2019	Not specified	4	Not specified
19	Brooks	2017	Two-tailed t-test	5	Not specified
20	Maynard	2020	Two-way ANOVA	Not specified	Not specified
21	Bolton Hall	2016	One-way ANOVA followed by Student-Newman-Keuls post-hoc test	5 to 9	Not specified
22	Eyolfson	2020	One-way ANOVA	4	Calculated to achieve 0.8 power
23	Ferguson	2017	ANOVA	4	Not specified
24	Mouzon	2018	Mixed ANOVA	6 to 11	Not specified
25	Mouzon	2019	One-way ANOVA followed by Tukey post-hoc test	5	Not specified
26	Ojo	2015	Two-way ANOVA followed by Bonferroni's post-hoc test	3	Assumed to be insufficient in limitations section
27	Yu	2017	Two-way ANOVA followed by Bonferroni's post-hoc test	5	Not specified
28	Robinson	2017	Two-way ANOVA followed by Bonferroni's post-hoc test	6 to 7	Not specified
29	Angoa-Perez	2020	Two-way ANOVA followed by Bonferroni's post-hoc test	3 to 4	Not specified
30	Winston	2016	One-way ANOVA followed by Bonferroni's post-hoc test	Not specified	Not specified
