# Supplementary material for: Temporal patterns of microglial activation in white matter following experimental mild traumatic brain injury: a systematic literature review
Source: Acta Neuropathol Commun. 2021 Dec 19;9:197. doi: 10.1186/s40478-021-01297-1 (PMC8684664; doi:10.1186/s40478-021-01297-1)
Supplement: Supplementary file 3 — Additional file 3: Full extractions. Complete table of data items extracted from included studies. [file 40478_2021_1297_MOESM3_ESM.csv]

Outcomes:	NSD = No significant difference; SD = significant decrease; SI = significant increase
Study ID	Title	First Author	Year of Publication	Assessment	Region assessed	Injury group	Number of injuries of the injured group	Inter-injury interval of the injured group (d)	DPFI	Outcome (NSD, SD, or SI - see first row)	Reference group (sham / naïve / some other form of control)	Weight of injured group animals (g)	Deviation in weight of the main group (if applicable)	Sex	Impact depth of injured group (mm)	Intervention	Animal	Main animal strain	Injured group age on impact (w)	Deviation in age of injured group	Anesthesia for injured group	Anesthesia induction dosage (injured)	Induction dosage deviation (injured)	Anesthesia maintenance dosage (injured group)	Anesthesia maintenance dosage deviation (injured group)	Analgesia (injured)	Analgesia dosage (injured)	Skull status	Scalp status	Impact model	Impactor tip diameter	Impactor tip material	Impactor spring constant	Impact velocity	Impact pressure (kPa)	Pressure deviation (kPa)	Impact force (N)	Impact force deviation (N)	Impact energy (J)	Impact dwell time	Weight drop mass	Weight drop height	Ultrasound duration	Ultrasound amplitude	Impact region
1	Resveratrol decreases inflammation in the brain of mice with mild traumatic brain injury	Gatson	2013	Histology - Iba1 cell count	Cortex	mTBI	1	NA	3	NSD	Sham	23.5	1.5	M	2	Resveratrol	Mouse	C57/BL6	NR	NA	Isoflurane	5%	0%	NR	NR	Buprenorphine	0.05 mg/kg (5 mins and 12 hours following injury)	Closed	Open	Controlled piston-driven impact	4 mm	NR	NA	4 m/s	NA	NA	NR	NR	NR	100 ms	NA	NA	NA	NA	Sagittal suture midway between bregma and lambda
1	Resveratrol decreases inflammation in the brain of mice with mild traumatic brain injury	Gatson	2013	Histology - Iba1 cell count	Corpus callosum	mTBI	1	NA	3	NSD	Sham	23.5	1.5	M	2	Resveratrol	Mouse	C57/BL6	NR	NA	Isoflurane	5%	0%	NR	NR	Buprenorphine	0.05 mg/kg (5 mins and 12 hours following injury)	Closed	Open	Controlled piston-driven impact	4 mm	NR	NA	4 m/s	NA	NA	NR	NR	NR	100 ms	NA	NA	NA	NA	Sagittal suture midway between bregma and lambda
1	Resveratrol decreases inflammation in the brain of mice with mild traumatic brain injury	Gatson	2013	Histology - Iba1 cell count	Dentate gyrus	mTBI	1	NA	3	NSD	Sham	23.5	1.5	M	2	Resveratrol	Mouse	C57/BL6	NR	NA	Isoflurane	5%	0%	NR	NR	Buprenorphine	0.05 mg/kg (5 mins and 12 hours following injury)	Closed	Open	Controlled piston-driven impact	4 mm	NR	NA	4 m/s	NA	NA	NR	NR	NR	100 ms	NA	NA	NA	NA	Sagittal suture midway between bregma and lambda
1	Resveratrol decreases inflammation in the brain of mice with mild traumatic brain injury	Gatson	2013	Histology - Iba1 cell count	Cortex	mTBI	1	NA	3	SI	Sham	23.5	1.5	M	2	None	Mouse	C57/BL6	NR	NA	Isoflurane	5%	0%	NR	NR	Buprenorphine	0.05 mg/kg (5 mins and 12 hours following injury)	Closed	Open	Controlled piston-driven impact	4 mm	NR	NA	4 m/s	NA	NA	NR	NR	NR	100 ms	NA	NA	NA	NA	Sagittal suture midway between bregma and lambda
1	Resveratrol decreases inflammation in the brain of mice with mild traumatic brain injury	Gatson	2013	Histology - Iba1 cell count	Corpus callosum	mTBI	1	NA	3	SI	Sham	23.5	1.5	M	2	None	Mouse	C57/BL6	NR	NA	Isoflurane	5%	0%	NR	NR	Buprenorphine	0.05 mg/kg (5 mins and 12 hours following injury)	Closed	Open	Controlled piston-driven impact	4 mm	NR	NA	4 m/s	NA	NA	NR	NR	NR	100 ms	NA	NA	NA	NA	Sagittal suture midway between bregma and lambda
1	Resveratrol decreases inflammation in the brain of mice with mild traumatic brain injury	Gatson	2013	Histology - Iba1 cell count	Dentate gyrus	mTBI	1	NA	3	SI	Sham	23.5	1.5	M	2	None	Mouse	C57/BL6	NR	NA	Isoflurane	5%	0%	NR	NR	Buprenorphine	0.05 mg/kg (5 mins and 12 hours following injury)	Closed	Open	Controlled piston-driven impact	4 mm	NR	NA	4 m/s	NA	NA	NR	NR	NR	100 ms	NA	NA	NA	NA	Sagittal suture midway between bregma and lambda
1	Resveratrol decreases inflammation in the brain of mice with mild traumatic brain injury	Gatson	2013	Protein assay - IL-12	Cortex	mTBI	1	NA	3	NSD	Sham	23.5	1.5	M	2	None	Mouse	C57/BL6	NR	NA	Isoflurane	5%	0%	NR	NR	Buprenorphine	0.05 mg/kg (5 mins and 12 hours following injury)	Closed	Open	Controlled piston-driven impact	4 mm	NR	NA	4 m/s	NA	NA	NR	NR	NR	100 ms	NA	NA	NA	NA	Sagittal suture midway between bregma and lambda
1	Resveratrol decreases inflammation in the brain of mice with mild traumatic brain injury	Gatson	2013	Protein assay - IL-12	Cortex	mTBI	1	NA	3	NSD	Sham	23.5	1.5	M	2	Resveratrol	Mouse	C57/BL6	NR	NA	Isoflurane	5%	0%	NR	NR	Buprenorphine	0.05 mg/kg (5 mins and 12 hours following injury)	Closed	Open	Controlled piston-driven impact	4 mm	NR	NA	4 m/s	NA	NA	NR	NR	NR	100 ms	NA	NA	NA	NA	Sagittal suture midway between bregma and lambda
1	Resveratrol decreases inflammation in the brain of mice with mild traumatic brain injury	Gatson	2013	Protein assay - IL-12	Hippocampus	mTBI	1	NA	3	NSD	Sham	23.5	1.5	M	2	Resveratrol	Mouse	C57/BL6	NR	NA	Isoflurane	5%	0%	NR	NR	Buprenorphine	0.05 mg/kg (5 mins and 12 hours following injury)	Closed	Open	Controlled piston-driven impact	4 mm	NR	NA	4 m/s	NA	NA	NR	NR	NR	100 ms	NA	NA	NA	NA	Sagittal suture midway between bregma and lambda
1	Resveratrol decreases inflammation in the brain of mice with mild traumatic brain injury	Gatson	2013	Protein assay - IL-12	Hippocampus	mTBI	1	NA	3	SI	Sham	23.5	1.5	M	2	None	Mouse	C57/BL6	NR	NA	Isoflurane	5%	0%	NR	NR	Buprenorphine	0.05 mg/kg (5 mins and 12 hours following injury)	Closed	Open	Controlled piston-driven impact	4 mm	NR	NA	4 m/s	NA	NA	NR	NR	NR	100 ms	NA	NA	NA	NA	Sagittal suture midway between bregma and lambda
1	Resveratrol decreases inflammation in the brain of mice with mild traumatic brain injury	Gatson	2013	Protein assay - IL-6	Cortex	mTBI	1	NA	3	NSD	Sham	23.5	1.5	M	2	None	Mouse	C57/BL6	NR	NA	Isoflurane	5%	0%	NR	NR	Buprenorphine	0.05 mg/kg (5 mins and 12 hours following injury)	Closed	Open	Controlled piston-driven impact	4 mm	NR	NA	4 m/s	NA	NA	NR	NR	NR	100 ms	NA	NA	NA	NA	Sagittal suture midway between bregma and lambda
1	Resveratrol decreases inflammation in the brain of mice with mild traumatic brain injury	Gatson	2013	Protein assay - IL-6	Cortex	mTBI	1	NA	3	NSD	Sham	23.5	1.5	M	2	Resveratrol	Mouse	C57/BL6	NR	NA	Isoflurane	5%	0%	NR	NR	Buprenorphine	0.05 mg/kg (5 mins and 12 hours following injury)	Closed	Open	Controlled piston-driven impact	4 mm	NR	NA	4 m/s	NA	NA	NR	NR	NR	100 ms	NA	NA	NA	NA	Sagittal suture midway between bregma and lambda
1	Resveratrol decreases inflammation in the brain of mice with mild traumatic brain injury	Gatson	2013	Protein assay - IL-6	Hippocampus	mTBI	1	NA	3	NSD	Sham	23.5	1.5	M	2	Resveratrol	Mouse	C57/BL6	NR	NA	Isoflurane	5%	0%	NR	NR	Buprenorphine	0.05 mg/kg (5 mins and 12 hours following injury)	Closed	Open	Controlled piston-driven impact	4 mm	NR	NA	4 m/s	NA	NA	NR	NR	NR	100 ms	NA	NA	NA	NA	Sagittal suture midway between bregma and lambda
1	Resveratrol decreases inflammation in the brain of mice with mild traumatic brain injury	Gatson	2013	Protein assay - IL-6	Hippocampus	mTBI	1	NA	3	SI	Sham	23.5	1.5	M	2	None	Mouse	C57/BL6	NR	NA	Isoflurane	5%	0%	NR	NR	Buprenorphine	0.05 mg/kg (5 mins and 12 hours following injury)	Closed	Open	Controlled piston-driven impact	4 mm	NR	NA	4 m/s	NA	NA	NR	NR	NR	100 ms	NA	NA	NA	NA	Sagittal suture midway between bregma and lambda
2	Leukemia inhibitory factor haplodeficiency desynchronizes glial reactivity and exacerbates damage and functional deficits after a concussive brain injury	Goodus	2016	Compound action potentials performance	Corpus callosum - unmyelinated fibers	mTBI	1	NA	14	NSD	Sham	NR	NA	MIXED	1.0 mm	None	Mouse	LIF-(+/-) CD1	2.571428571	0	Isoflurane	3%	0%	3%	0%	None	NA	Closed	Open	Controlled piston-driven impact	5 mm	Metal	NA	5 m/s	NA	NA	NR	NR	NR	150 ms	NA	NA	NA	NA	Midline, halfway between bregma and lambda
2	Leukemia inhibitory factor haplodeficiency desynchronizes glial reactivity and exacerbates damage and functional deficits after a concussive brain injury	Goodus	2016	Compound action potentials performance	Corpus callosum - myelinated fibers	mTBI	1	NA	14	SD	Sham	NR	NA	MIXED	1.0 mm	None	Mouse	LIF-(+/-) CD1	2.571428571	0	Isoflurane	3%	0%	3%	0%	None	NA	Closed	Open	Controlled piston-driven impact	5 mm	Metal	NA	5 m/s	NA	NA	NR	NR	NR	150 ms	NA	NA	NA	NA	Midline, halfway between bregma and lambda
2	Leukemia inhibitory factor haplodeficiency desynchronizes glial reactivity and exacerbates damage and functional deficits after a concussive brain injury	Goodus	2016	Histology - Biotinylated dextran amine	Corpus callosum	mTBI	1	NA	2	SD	Sham	NR	NA	MIXED	1.0 mm	None	Mouse	CD1	2.571428571	0	Isoflurane	3%	0%	3%	0%	None	NA	Closed	Open	Controlled piston-driven impact	5 mm	Metal	NA	5 m/s	NA	NA	NR	NR	NR	150 ms	NA	NA	NA	NA	Midline, halfway between bregma and lambda
2	Leukemia inhibitory factor haplodeficiency desynchronizes glial reactivity and exacerbates damage and functional deficits after a concussive brain injury	Goodus	2016	Histology - Biotinylated dextran amine	Corpus callosum	mTBI	1	NA	2	SD	Sham	NR	NA	MIXED	1.0 mm	None	Mouse	LIF-(+/-) CD1	2.571428571	0	Isoflurane	3%	0%	3%	0%	None	NA	Closed	Open	Controlled piston-driven impact	5 mm	Metal	NA	5 m/s	NA	NA	NR	NR	NR	150 ms	NA	NA	NA	NA	Midline, halfway between bregma and lambda
2	Leukemia inhibitory factor haplodeficiency desynchronizes glial reactivity and exacerbates damage and functional deficits after a concussive brain injury	Goodus	2016	Histology - FJC	Cortex	mTBI	1	NA	7	NSD	Sham	NR	NA	MIXED	1.0 mm	None	Mouse	CD1	2.571428571	0	Isoflurane	3%	0%	3%	0%	None	NA	Closed	Open	Controlled piston-driven impact	5 mm	Metal	NA	5 m/s	NA	NA	NR	NR	NR	150 ms	NA	NA	NA	NA	Midline, halfway between bregma and lambda
2	Leukemia inhibitory factor haplodeficiency desynchronizes glial reactivity and exacerbates damage and functional deficits after a concussive brain injury	Goodus	2016	Histology - FJC	Cortex	mTBI	1	NA	14	NSD	Sham	NR	NA	MIXED	1.0 mm	None	Mouse	CD1	2.571428571	0	Isoflurane	3%	0%	3%	0%	None	NA	Closed	Open	Controlled piston-driven impact	5 mm	Metal	NA	5 m/s	NA	NA	NR	NR	NR	150 ms	NA	NA	NA	NA	Midline, halfway between bregma and lambda
2	Leukemia inhibitory factor haplodeficiency desynchronizes glial reactivity and exacerbates damage and functional deficits after a concussive brain injury	Goodus	2016	Histology - FJC	Hippocampus	mTBI	1	NA	7	NSD	Sham	NR	NA	MIXED	1.0 mm	None	Mouse	CD1	2.571428571	0	Isoflurane	3%	0%	3%	0%	None	NA	Closed	Open	Controlled piston-driven impact	5 mm	Metal	NA	5 m/s	NA	NA	NR	NR	NR	150 ms	NA	NA	NA	NA	Midline, halfway between bregma and lambda
2	Leukemia inhibitory factor haplodeficiency desynchronizes glial reactivity and exacerbates damage and functional deficits after a concussive brain injury	Goodus	2016	Histology - FJC	Hippocampus	mTBI	1	NA	14	NSD	Sham	NR	NA	MIXED	1.0 mm	None	Mouse	CD1	2.571428571	0	Isoflurane	3%	0%	3%	0%	None	NA	Closed	Open	Controlled piston-driven impact	5 mm	Metal	NA	5 m/s	NA	NA	NR	NR	NR	150 ms	NA	NA	NA	NA	Midline, halfway between bregma and lambda
2	Leukemia inhibitory factor haplodeficiency desynchronizes glial reactivity and exacerbates damage and functional deficits after a concussive brain injury	Goodus	2016	Histology - FJC	Hippocampus	mTBI	1	NA	2	NSD	Sham	NR	NA	MIXED	1.0 mm	None	Mouse	LIF-(+/-) CD1	2.571428571	0	Isoflurane	3%	0%	3%	0%	None	NA	Closed	Open	Controlled piston-driven impact	5 mm	Metal	NA	5 m/s	NA	NA	NR	NR	NR	150 ms	NA	NA	NA	NA	Midline, halfway between bregma and lambda
2	Leukemia inhibitory factor haplodeficiency desynchronizes glial reactivity and exacerbates damage and functional deficits after a concussive brain injury	Goodus	2016	Histology - FJC	Hippocampus	mTBI	1	NA	7	NSD	Sham	NR	NA	MIXED	1.0 mm	None	Mouse	LIF-(+/-) CD1	2.571428571	0	Isoflurane	3%	0%	3%	0%	None	NA	Closed	Open	Controlled piston-driven impact	5 mm	Metal	NA	5 m/s	NA	NA	NR	NR	NR	150 ms	NA	NA	NA	NA	Midline, halfway between bregma and lambda
2	Leukemia inhibitory factor haplodeficiency desynchronizes glial reactivity and exacerbates damage and functional deficits after a concussive brain injury	Goodus	2016	Histology - FJC	Hippocampus	mTBI	1	NA	14	NSD	Sham	NR	NA	MIXED	1.0 mm	None	Mouse	LIF-(+/-) CD1	2.571428571	0	Isoflurane	3%	0%	3%	0%	None	NA	Closed	Open	Controlled piston-driven impact	5 mm	Metal	NA	5 m/s	NA	NA	NR	NR	NR	150 ms	NA	NA	NA	NA	Midline, halfway between bregma and lambda
2	Leukemia inhibitory factor haplodeficiency desynchronizes glial reactivity and exacerbates damage and functional deficits after a concussive brain injury	Goodus	2016	Histology - FJC	Cortex	mTBI	1	NA	2	SI	Sham	NR	NA	MIXED	1.0 mm	None	Mouse	CD1	2.571428571	0	Isoflurane	3%	0%	3%	0%	None	NA	Closed	Open	Controlled piston-driven impact	5 mm	Metal	NA	5 m/s	NA	NA	NR	NR	NR	150 ms	NA	NA	NA	NA	Midline, halfway between bregma and lambda
2	Leukemia inhibitory factor haplodeficiency desynchronizes glial reactivity and exacerbates damage and functional deficits after a concussive brain injury	Goodus	2016	Histology - FJC	Hippocampus	mTBI	1	NA	2	SI	Sham	NR	NA	MIXED	1.0 mm	None	Mouse	CD1	2.571428571	0	Isoflurane	3%	0%	3%	0%	None	NA	Closed	Open	Controlled piston-driven impact	5 mm	Metal	NA	5 m/s	NA	NA	NR	NR	NR	150 ms	NA	NA	NA	NA	Midline, halfway between bregma and lambda
2	Leukemia inhibitory factor haplodeficiency desynchronizes glial reactivity and exacerbates damage and functional deficits after a concussive brain injury	Goodus	2016	Histology - FJC	Cortex	mTBI	1	NA	2	SI	Sham	NR	NA	MIXED	1.0 mm	None	Mouse	LIF-(+/-) CD1	2.571428571	0	Isoflurane	3%	0%	3%	0%	None	NA	Closed	Open	Controlled piston-driven impact	5 mm	Metal	NA	5 m/s	NA	NA	NR	NR	NR	150 ms	NA	NA	NA	NA	Midline, halfway between bregma and lambda
2	Leukemia inhibitory factor haplodeficiency desynchronizes glial reactivity and exacerbates damage and functional deficits after a concussive brain injury	Goodus	2016	Histology - FJC	Cortex	mTBI	1	NA	7	SI	Sham	NR	NA	MIXED	1.0 mm	None	Mouse	LIF-(+/-) CD1	2.571428571	0	Isoflurane	3%	0%	3%	0%	None	NA	Closed	Open	Controlled piston-driven impact	5 mm	Metal	NA	5 m/s	NA	NA	NR	NR	NR	150 ms	NA	NA	NA	NA	Midline, halfway between bregma and lambda
2	Leukemia inhibitory factor haplodeficiency desynchronizes glial reactivity and exacerbates damage and functional deficits after a concussive brain injury	Goodus	2016	Histology - FJC	Cortex	mTBI	1	NA	14	SI	Sham	NR	NA	MIXED	1.0 mm	None	Mouse	LIF-(+/-) CD1	2.571428571	0	Isoflurane	3%	0%	3%	0%	None	NA	Closed	Open	Controlled piston-driven impact	5 mm	Metal	NA	5 m/s	NA	NA	NR	NR	NR	150 ms	NA	NA	NA	NA	Midline, halfway between bregma and lambda
2	Leukemia inhibitory factor haplodeficiency desynchronizes glial reactivity and exacerbates damage and functional deficits after a concussive brain injury	Goodus	2016	Histology - GFAP	Corpus callosum	mTBI	1	NA	7	NSD	Sham	NR	NA	MIXED	1.0 mm	None	Mouse	CD1	2.571428571	0	Isoflurane	3%	0%	3%	0%	None	NA	Closed	Open	Controlled piston-driven impact	5 mm	Metal	NA	5 m/s	NA	NA	NR	NR	NR	150 ms	NA	NA	NA	NA	Midline, halfway between bregma and lambda
2	Leukemia inhibitory factor haplodeficiency desynchronizes glial reactivity and exacerbates damage and functional deficits after a concussive brain injury	Goodus	2016	Histology - GFAP	Corpus callosum	mTBI	1	NA	14	NSD	Sham	NR	NA	MIXED	1.0 mm	None	Mouse	CD1	2.571428571	0	Isoflurane	3%	0%	3%	0%	None	NA	Closed	Open	Controlled piston-driven impact	5 mm	Metal	NA	5 m/s	NA	NA	NR	NR	NR	150 ms	NA	NA	NA	NA	Midline, halfway between bregma and lambda
2	Leukemia inhibitory factor haplodeficiency desynchronizes glial reactivity and exacerbates damage and functional deficits after a concussive brain injury	Goodus	2016	Histology - GFAP	Cortex	mTBI	1	NA	7	NSD	Sham	NR	NA	MIXED	1.0 mm	None	Mouse	CD1	2.571428571	0	Isoflurane	3%	0%	3%	0%	None	NA	Closed	Open	Controlled piston-driven impact	5 mm	Metal	NA	5 m/s	NA	NA	NR	NR	NR	150 ms	NA	NA	NA	NA	Midline, halfway between bregma and lambda
2	Leukemia inhibitory factor haplodeficiency desynchronizes glial reactivity and exacerbates damage and functional deficits after a concussive brain injury	Goodus	2016	Histology - GFAP	Cortex	mTBI	1	NA	14	NSD	Sham	NR	NA	MIXED	1.0 mm	None	Mouse	CD1	2.571428571	0	Isoflurane	3%	0%	3%	0%	None	NA	Closed	Open	Controlled piston-driven impact	5 mm	Metal	NA	5 m/s	NA	NA	NR	NR	NR	150 ms	NA	NA	NA	NA	Midline, halfway between bregma and lambda
2	Leukemia inhibitory factor haplodeficiency desynchronizes glial reactivity and exacerbates damage and functional deficits after a concussive brain injury	Goodus	2016	Histology - GFAP	Hippocampus	mTBI	1	NA	7	NSD	Sham	NR	NA	MIXED	1.0 mm	None	Mouse	CD1	2.571428571	0	Isoflurane	3%	0%	3%	0%	None	NA	Closed	Open	Controlled piston-driven impact	5 mm	Metal	NA	5 m/s	NA	NA	NR	NR	NR	150 ms	NA	NA	NA	NA	Midline, halfway between bregma and lambda
2	Leukemia inhibitory factor haplodeficiency desynchronizes glial reactivity and exacerbates damage and functional deficits after a concussive brain injury	Goodus	2016	Histology - GFAP	Hippocampus	mTBI	1	NA	14	NSD	Sham	NR	NA	MIXED	1.0 mm	None	Mouse	CD1	2.571428571	0	Isoflurane	3%	0%	3%	0%	None	NA	Closed	Open	Controlled piston-driven impact	5 mm	Metal	NA	5 m/s	NA	NA	NR	NR	NR	150 ms	NA	NA	NA	NA	Midline, halfway between bregma and lambda
2	Leukemia inhibitory factor haplodeficiency desynchronizes glial reactivity and exacerbates damage and functional deficits after a concussive brain injury	Goodus	2016	Histology - GFAP	Corpus callosum	mTBI	1	NA	2	NSD	Sham	NR	NA	MIXED	1.0 mm	None	Mouse	LIF-(+/-) CD1	2.571428571	0	Isoflurane	3%	0%	3%	0%	None	NA	Closed	Open	Controlled piston-driven impact	5 mm	Metal	NA	5 m/s	NA	NA	NR	NR	NR	150 ms	NA	NA	NA	NA	Midline, halfway between bregma and lambda
2	Leukemia inhibitory factor haplodeficiency desynchronizes glial reactivity and exacerbates damage and functional deficits after a concussive brain injury	Goodus	2016	Histology - GFAP	Corpus callosum	mTBI	1	NA	14	NSD	Sham	NR	NA	MIXED	1.0 mm	None	Mouse	LIF-(+/-) CD1	2.571428571	0	Isoflurane	3%	0%	3%	0%	None	NA	Closed	Open	Controlled piston-driven impact	5 mm	Metal	NA	5 m/s	NA	NA	NR	NR	NR	150 ms	NA	NA	NA	NA	Midline, halfway between bregma and lambda
2	Leukemia inhibitory factor haplodeficiency desynchronizes glial reactivity and exacerbates damage and functional deficits after a concussive brain injury	Goodus	2016	Histology - GFAP	Cortex	mTBI	1	NA	2	NSD	Sham	NR	NA	MIXED	1.0 mm	None	Mouse	LIF-(+/-) CD1	2.571428571	0	Isoflurane	3%	0%	3%	0%	None	NA	Closed	Open	Controlled piston-driven impact	5 mm	Metal	NA	5 m/s	NA	NA	NR	NR	NR	150 ms	NA	NA	NA	NA	Midline, halfway between bregma and lambda
2	Leukemia inhibitory factor haplodeficiency desynchronizes glial reactivity and exacerbates damage and functional deficits after a concussive brain injury	Goodus	2016	Histology - GFAP	Hippocampus	mTBI	1	NA	2	NSD	Sham	NR	NA	MIXED	1.0 mm	None	Mouse	LIF-(+/-) CD1	2.571428571	0	Isoflurane	3%	0%	3%	0%	None	NA	Closed	Open	Controlled piston-driven impact	5 mm	Metal	NA	5 m/s	NA	NA	NR	NR	NR	150 ms	NA	NA	NA	NA	Midline, halfway between bregma and lambda
2	Leukemia inhibitory factor haplodeficiency desynchronizes glial reactivity and exacerbates damage and functional deficits after a concussive brain injury	Goodus	2016	Histology - GFAP	Hippocampus	mTBI	1	NA	14	NSD	Sham	NR	NA	MIXED	1.0 mm	None	Mouse	LIF-(+/-) CD1	2.571428571	0	Isoflurane	3%	0%	3%	0%	None	NA	Closed	Open	Controlled piston-driven impact	5 mm	Metal	NA	5 m/s	NA	NA	NR	NR	NR	150 ms	NA	NA	NA	NA	Midline, halfway between bregma and lambda
2	Leukemia inhibitory factor haplodeficiency desynchronizes glial reactivity and exacerbates damage and functional deficits after a concussive brain injury	Goodus	2016	Histology - GFAP	Corpus callosum	mTBI	1	NA	2	SI	Sham	NR	NA	MIXED	1.0 mm	None	Mouse	CD1	2.571428571	0	Isoflurane	3%	0%	3%	0%	None	NA	Closed	Open	Controlled piston-driven impact	5 mm	Metal	NA	5 m/s	NA	NA	NR	NR	NR	150 ms	NA	NA	NA	NA	Midline, halfway between bregma and lambda
2	Leukemia inhibitory factor haplodeficiency desynchronizes glial reactivity and exacerbates damage and functional deficits after a concussive brain injury	Goodus	2016	Histology - GFAP	Cortex	mTBI	1	NA	2	SI	Sham	NR	NA	MIXED	1.0 mm	None	Mouse	CD1	2.571428571	0	Isoflurane	3%	0%	3%	0%	None	NA	Closed	Open	Controlled piston-driven impact	5 mm	Metal	NA	5 m/s	NA	NA	NR	NR	NR	150 ms	NA	NA	NA	NA	Midline, halfway between bregma and lambda
2	Leukemia inhibitory factor haplodeficiency desynchronizes glial reactivity and exacerbates damage and functional deficits after a concussive brain injury	Goodus	2016	Histology - GFAP	Hippocampus	mTBI	1	NA	2	SI	Sham	NR	NA	MIXED	1.0 mm	None	Mouse	CD1	2.571428571	0	Isoflurane	3%	0%	3%	0%	None	NA	Closed	Open	Controlled piston-driven impact	5 mm	Metal	NA	5 m/s	NA	NA	NR	NR	NR	150 ms	NA	NA	NA	NA	Midline, halfway between bregma and lambda
2	Leukemia inhibitory factor haplodeficiency desynchronizes glial reactivity and exacerbates damage and functional deficits after a concussive brain injury	Goodus	2016	Histology - GFAP	Corpus callosum	mTBI	1	NA	7	SI	Sham	NR	NA	MIXED	1.0 mm	None	Mouse	LIF-(+/-) CD1	2.571428571	0	Isoflurane	3%	0%	3%	0%	None	NA	Closed	Open	Controlled piston-driven impact	5 mm	Metal	NA	5 m/s	NA	NA	NR	NR	NR	150 ms	NA	NA	NA	NA	Midline, halfway between bregma and lambda
2	Leukemia inhibitory factor haplodeficiency desynchronizes glial reactivity and exacerbates damage and functional deficits after a concussive brain injury	Goodus	2016	Histology - GFAP	Cortex	mTBI	1	NA	7	SI	Sham	NR	NA	MIXED	1.0 mm	None	Mouse	LIF-(+/-) CD1	2.571428571	0	Isoflurane	3%	0%	3%	0%	None	NA	Closed	Open	Controlled piston-driven impact	5 mm	Metal	NA	5 m/s	NA	NA	NR	NR	NR	150 ms	NA	NA	NA	NA	Midline, halfway between bregma and lambda
2	Leukemia inhibitory factor haplodeficiency desynchronizes glial reactivity and exacerbates damage and functional deficits after a concussive brain injury	Goodus	2016	Histology - GFAP	Cortex	mTBI	1	NA	14	SI	Sham	NR	NA	MIXED	1.0 mm	None	Mouse	LIF-(+/-) CD1	2.571428571	0	Isoflurane	3%	0%	3%	0%	None	NA	Closed	Open	Controlled piston-driven impact	5 mm	Metal	NA	5 m/s	NA	NA	NR	NR	NR	150 ms	NA	NA	NA	NA	Midline, halfway between bregma and lambda
2	Leukemia inhibitory factor haplodeficiency desynchronizes glial reactivity and exacerbates damage and functional deficits after a concussive brain injury	Goodus	2016	Histology - GFAP	Hippocampus	mTBI	1	NA	7	SI	Sham	NR	NA	MIXED	1.0 mm	None	Mouse	LIF-(+/-) CD1	2.571428571	0	Isoflurane	3%	0%	3%	0%	None	NA	Closed	Open	Controlled piston-driven impact	5 mm	Metal	NA	5 m/s	NA	NA	NR	NR	NR	150 ms	NA	NA	NA	NA	Midline, halfway between bregma and lambda
2	Leukemia inhibitory factor haplodeficiency desynchronizes glial reactivity and exacerbates damage and functional deficits after a concussive brain injury	Goodus	2016	Histology - Iba1 cell count	Corpus callosum	mTBI	1	NA	7	NSD	Sham	NR	NA	MIXED	1.0 mm	None	Mouse	CD1	2.571428571	0	Isoflurane	3%	0%	3%	0%	None	NA	Closed	Open	Controlled piston-driven impact	5 mm	Metal	NA	5 m/s	NA	NA	NR	NR	NR	150 ms	NA	NA	NA	NA	Midline, halfway between bregma and lambda
2	Leukemia inhibitory factor haplodeficiency desynchronizes glial reactivity and exacerbates damage and functional deficits after a concussive brain injury	Goodus	2016	Histology - Iba1 cell count	Corpus callosum	mTBI	1	NA	14	NSD	Sham	NR	NA	MIXED	1.0 mm	None	Mouse	CD1	2.571428571	0	Isoflurane	3%	0%	3%	0%	None	NA	Closed	Open	Controlled piston-driven impact	5 mm	Metal	NA	5 m/s	NA	NA	NR	NR	NR	150 ms	NA	NA	NA	NA	Midline, halfway between bregma and lambda
2	Leukemia inhibitory factor haplodeficiency desynchronizes glial reactivity and exacerbates damage and functional deficits after a concussive brain injury	Goodus	2016	Histology - Iba1 cell count	Cortex	mTBI	1	NA	7	NSD	Sham	NR	NA	MIXED	1.0 mm	None	Mouse	CD1	2.571428571	0	Isoflurane	3%	0%	3%	0%	None	NA	Closed	Open	Controlled piston-driven impact	5 mm	Metal	NA	5 m/s	NA	NA	NR	NR	NR	150 ms	NA	NA	NA	NA	Midline, halfway between bregma and lambda
2	Leukemia inhibitory factor haplodeficiency desynchronizes glial reactivity and exacerbates damage and functional deficits after a concussive brain injury	Goodus	2016	Histology - Iba1 cell count	Cortex	mTBI	1	NA	14	NSD	Sham	NR	NA	MIXED	1.0 mm	None	Mouse	CD1	2.571428571	0	Isoflurane	3%	0%	3%	0%	None	NA	Closed	Open	Controlled piston-driven impact	5 mm	Metal	NA	5 m/s	NA	NA	NR	NR	NR	150 ms	NA	NA	NA	NA	Midline, halfway between bregma and lambda
2	Leukemia inhibitory factor haplodeficiency desynchronizes glial reactivity and exacerbates damage and functional deficits after a concussive brain injury	Goodus	2016	Histology - Iba1 cell count	Hippocampus	mTBI	1	NA	7	NSD	Sham	NR	NA	MIXED	1.0 mm	None	Mouse	CD1	2.571428571	0	Isoflurane	3%	0%	3%	0%	None	NA	Closed	Open	Controlled piston-driven impact	5 mm	Metal	NA	5 m/s	NA	NA	NR	NR	NR	150 ms	NA	NA	NA	NA	Midline, halfway between bregma and lambda
2	Leukemia inhibitory factor haplodeficiency desynchronizes glial reactivity and exacerbates damage and functional deficits after a concussive brain injury	Goodus	2016	Histology - Iba1 cell count	Hippocampus	mTBI	1	NA	14	NSD	Sham	NR	NA	MIXED	1.0 mm	None	Mouse	CD1	2.571428571	0	Isoflurane	3%	0%	3%	0%	None	NA	Closed	Open	Controlled piston-driven impact	5 mm	Metal	NA	5 m/s	NA	NA	NR	NR	NR	150 ms	NA	NA	NA	NA	Midline, halfway between bregma and lambda
2	Leukemia inhibitory factor haplodeficiency desynchronizes glial reactivity and exacerbates damage and functional deficits after a concussive brain injury	Goodus	2016	Histology - Iba1 cell count	Corpus callosum	mTBI	1	NA	2	NSD	Sham	NR	NA	MIXED	1.0 mm	None	Mouse	LIF-(+/-) CD1	2.571428571	0	Isoflurane	3%	0%	3%	0%	None	NA	Closed	Open	Controlled piston-driven impact	5 mm	Metal	NA	5 m/s	NA	NA	NR	NR	NR	150 ms	NA	NA	NA	NA	Midline, halfway between bregma and lambda
2	Leukemia inhibitory factor haplodeficiency desynchronizes glial reactivity and exacerbates damage and functional deficits after a concussive brain injury	Goodus	2016	Histology - Iba1 cell count	Corpus callosum	mTBI	1	NA	7	NSD	Sham	NR	NA	MIXED	1.0 mm	None	Mouse	LIF-(+/-) CD1	2.571428571	0	Isoflurane	3%	0%	3%	0%	None	NA	Closed	Open	Controlled piston-driven impact	5 mm	Metal	NA	5 m/s	NA	NA	NR	NR	NR	150 ms	NA	NA	NA	NA	Midline, halfway between bregma and lambda
2	Leukemia inhibitory factor haplodeficiency desynchronizes glial reactivity and exacerbates damage and functional deficits after a concussive brain injury	Goodus	2016	Histology - Iba1 cell count	Cortex	mTBI	1	NA	2	NSD	Sham	NR	NA	MIXED	1.0 mm	None	Mouse	LIF-(+/-) CD1	2.571428571	0	Isoflurane	3%	0%	3%	0%	None	NA	Closed	Open	Controlled piston-driven impact	5 mm	Metal	NA	5 m/s	NA	NA	NR	NR	NR	150 ms	NA	NA	NA	NA	Midline, halfway between bregma and lambda
2	Leukemia inhibitory factor haplodeficiency desynchronizes glial reactivity and exacerbates damage and functional deficits after a concussive brain injury	Goodus	2016	Histology - Iba1 cell count	Cortex	mTBI	1	NA	7	NSD	Sham	NR	NA	MIXED	1.0 mm	None	Mouse	LIF-(+/-) CD1	2.571428571	0	Isoflurane	3%	0%	3%	0%	None	NA	Closed	Open	Controlled piston-driven impact	5 mm	Metal	NA	5 m/s	NA	NA	NR	NR	NR	150 ms	NA	NA	NA	NA	Midline, halfway between bregma and lambda
2	Leukemia inhibitory factor haplodeficiency desynchronizes glial reactivity and exacerbates damage and functional deficits after a concussive brain injury	Goodus	2016	Histology - Iba1 cell count	Hippocampus	mTBI	1	NA	2	NSD	Sham	NR	NA	MIXED	1.0 mm	None	Mouse	LIF-(+/-) CD1	2.571428571	0	Isoflurane	3%	0%	3%	0%	None	NA	Closed	Open	Controlled piston-driven impact	5 mm	Metal	NA	5 m/s	NA	NA	NR	NR	NR	150 ms	NA	NA	NA	NA	Midline, halfway between bregma and lambda
2	Leukemia inhibitory factor haplodeficiency desynchronizes glial reactivity and exacerbates damage and functional deficits after a concussive brain injury	Goodus	2016	Histology - Iba1 cell count	Hippocampus	mTBI	1	NA	7	NSD	Sham	NR	NA	MIXED	1.0 mm	None	Mouse	LIF-(+/-) CD1	2.571428571	0	Isoflurane	3%	0%	3%	0%	None	NA	Closed	Open	Controlled piston-driven impact	5 mm	Metal	NA	5 m/s	NA	NA	NR	NR	NR	150 ms	NA	NA	NA	NA	Midline, halfway between bregma and lambda
2	Leukemia inhibitory factor haplodeficiency desynchronizes glial reactivity and exacerbates damage and functional deficits after a concussive brain injury	Goodus	2016	Histology - Iba1 cell count	Hippocampus	mTBI	1	NA	14	NSD	Sham	NR	NA	MIXED	1.0 mm	None	Mouse	LIF-(+/-) CD1	2.571428571	0	Isoflurane	3%	0%	3%	0%	None	NA	Closed	Open	Controlled piston-driven impact	5 mm	Metal	NA	5 m/s	NA	NA	NR	NR	NR	150 ms	NA	NA	NA	NA	Midline, halfway between bregma and lambda
2	Leukemia inhibitory factor haplodeficiency desynchronizes glial reactivity and exacerbates damage and functional deficits after a concussive brain injury	Goodus	2016	Histology - Iba1 cell count	Corpus callosum	mTBI	1	NA	2	SI	Sham	NR	NA	MIXED	1.0 mm	None	Mouse	CD1	2.571428571	0	Isoflurane	3%	0%	3%	0%	None	NA	Closed	Open	Controlled piston-driven impact	5 mm	Metal	NA	5 m/s	NA	NA	NR	NR	NR	150 ms	NA	NA	NA	NA	Midline, halfway between bregma and lambda
2	Leukemia inhibitory factor haplodeficiency desynchronizes glial reactivity and exacerbates damage and functional deficits after a concussive brain injury	Goodus	2016	Histology - Iba1 cell count	Cortex	mTBI	1	NA	2	SI	Sham	NR	NA	MIXED	1.0 mm	None	Mouse	CD1	2.571428571	0	Isoflurane	3%	0%	3%	0%	None	NA	Closed	Open	Controlled piston-driven impact	5 mm	Metal	NA	5 m/s	NA	NA	NR	NR	NR	150 ms	NA	NA	NA	NA	Midline, halfway between bregma and lambda
2	Leukemia inhibitory factor haplodeficiency desynchronizes glial reactivity and exacerbates damage and functional deficits after a concussive brain injury	Goodus	2016	Histology - Iba1 cell count	Hippocampus	mTBI	1	NA	2	SI	Sham	NR	NA	MIXED	1.0 mm	None	Mouse	CD1	2.571428571	0	Isoflurane	3%	0%	3%	0%	None	NA	Closed	Open	Controlled piston-driven impact	5 mm	Metal	NA	5 m/s	NA	NA	NR	NR	NR	150 ms	NA	NA	NA	NA	Midline, halfway between bregma and lambda
2	Leukemia inhibitory factor haplodeficiency desynchronizes glial reactivity and exacerbates damage and functional deficits after a concussive brain injury	Goodus	2016	Histology - Iba1 cell count	Corpus callosum	mTBI	1	NA	14	SI	Sham	NR	NA	MIXED	1.0 mm	None	Mouse	LIF-(+/-) CD1	2.571428571	0	Isoflurane	3%	0%	3%	0%	None	NA	Closed	Open	Controlled piston-driven impact	5 mm	Metal	NA	5 m/s	NA	NA	NR	NR	NR	150 ms	NA	NA	NA	NA	Midline, halfway between bregma and lambda
2	Leukemia inhibitory factor haplodeficiency desynchronizes glial reactivity and exacerbates damage and functional deficits after a concussive brain injury	Goodus	2016	Histology - Iba1 cell count	Cortex	mTBI	1	NA	14	SI	Sham	NR	NA	MIXED	1.0 mm	None	Mouse	LIF-(+/-) CD1	2.571428571	0	Isoflurane	3%	0%	3%	0%	None	NA	Closed	Open	Controlled piston-driven impact	5 mm	Metal	NA	5 m/s	NA	NA	NR	NR	NR	150 ms	NA	NA	NA	NA	Midline, halfway between bregma and lambda
2	Leukemia inhibitory factor haplodeficiency desynchronizes glial reactivity and exacerbates damage and functional deficits after a concussive brain injury	Goodus	2016	Histology - MBP	Corpus callosum	mTBI	1	NA	2	SD	Sham	NR	NA	MIXED	1.0 mm	None	Mouse	CD1	2.571428571	0	Isoflurane	3%	0%	3%	0%	None	NA	Closed	Open	Controlled piston-driven impact	5 mm	Metal	NA	5 m/s	NA	NA	NR	NR	NR	150 ms	NA	NA	NA	NA	Midline, halfway between bregma and lambda
2	Leukemia inhibitory factor haplodeficiency desynchronizes glial reactivity and exacerbates damage and functional deficits after a concussive brain injury	Goodus	2016	Histology - MBP	Corpus callosum	mTBI	1	NA	7	SD	Sham	NR	NA	MIXED	1.0 mm	None	Mouse	CD1	2.571428571	0	Isoflurane	3%	0%	3%	0%	None	NA	Closed	Open	Controlled piston-driven impact	5 mm	Metal	NA	5 m/s	NA	NA	NR	NR	NR	150 ms	NA	NA	NA	NA	Midline, halfway between bregma and lambda
2	Leukemia inhibitory factor haplodeficiency desynchronizes glial reactivity and exacerbates damage and functional deficits after a concussive brain injury	Goodus	2016	Histology - MBP	Corpus callosum	mTBI	1	NA	14	SD	Sham	NR	NA	MIXED	1.0 mm	None	Mouse	CD1	2.571428571	0	Isoflurane	3%	0%	3%	0%	None	NA	Closed	Open	Controlled piston-driven impact	5 mm	Metal	NA	5 m/s	NA	NA	NR	NR	NR	150 ms	NA	NA	NA	NA	Midline, halfway between bregma and lambda
2	Leukemia inhibitory factor haplodeficiency desynchronizes glial reactivity and exacerbates damage and functional deficits after a concussive brain injury	Goodus	2016	Histology - MBP	Corpus callosum	mTBI	1	NA	2	SD	Sham	NR	NA	MIXED	1.0 mm	None	Mouse	LIF-(+/-) CD1	2.571428571	0	Isoflurane	3%	0%	3%	0%	None	NA	Closed	Open	Controlled piston-driven impact	5 mm	Metal	NA	5 m/s	NA	NA	NR	NR	NR	150 ms	NA	NA	NA	NA	Midline, halfway between bregma and lambda
2	Leukemia inhibitory factor haplodeficiency desynchronizes glial reactivity and exacerbates damage and functional deficits after a concussive brain injury	Goodus	2016	Histology - MBP	Corpus callosum	mTBI	1	NA	7	SD	Sham	NR	NA	MIXED	1.0 mm	None	Mouse	LIF-(+/-) CD1	2.571428571	0	Isoflurane	3%	0%	3%	0%	None	NA	Closed	Open	Controlled piston-driven impact	5 mm	Metal	NA	5 m/s	NA	NA	NR	NR	NR	150 ms	NA	NA	NA	NA	Midline, halfway between bregma and lambda
2	Leukemia inhibitory factor haplodeficiency desynchronizes glial reactivity and exacerbates damage and functional deficits after a concussive brain injury	Goodus	2016	Histology - MBP	Corpus callosum	mTBI	1	NA	14	SD	Sham	NR	NA	MIXED	1.0 mm	None	Mouse	LIF-(+/-) CD1	2.571428571	0	Isoflurane	3%	0%	3%	0%	None	NA	Closed	Open	Controlled piston-driven impact	5 mm	Metal	NA	5 m/s	NA	NA	NR	NR	NR	150 ms	NA	NA	NA	NA	Midline, halfway between bregma and lambda
2	Leukemia inhibitory factor haplodeficiency desynchronizes glial reactivity and exacerbates damage and functional deficits after a concussive brain injury	Goodus	2016	Histology - Olig2	Corpus callosum	mTBI	1	NA	2	NSD	Sham	NR	NA	MIXED	1.0 mm	None	Mouse	LIF-(+/-) CD1	2.571428571	0	Isoflurane	3%	0%	3%	0%	None	NA	Closed	Open	Controlled piston-driven impact	5 mm	Metal	NA	5 m/s	NA	NA	NR	NR	NR	150 ms	NA	NA	NA	NA	Midline, halfway between bregma and lambda
2	Leukemia inhibitory factor haplodeficiency desynchronizes glial reactivity and exacerbates damage and functional deficits after a concussive brain injury	Goodus	2016	Histology - Olig2	Corpus callosum	mTBI	1	NA	14	NSD	Sham	NR	NA	MIXED	1.0 mm	None	Mouse	LIF-(+/-) CD1	2.571428571	0	Isoflurane	3%	0%	3%	0%	None	NA	Closed	Open	Controlled piston-driven impact	5 mm	Metal	NA	5 m/s	NA	NA	NR	NR	NR	150 ms	NA	NA	NA	NA	Midline, halfway between bregma and lambda
2	Leukemia inhibitory factor haplodeficiency desynchronizes glial reactivity and exacerbates damage and functional deficits after a concussive brain injury	Goodus	2016	Histology - Olig2	Cortex	mTBI	1	NA	14	NSD	Sham	NR	NA	MIXED	1.0 mm	None	Mouse	CD1	2.571428571	0	Isoflurane	3%	0%	3%	0%	None	NA	Closed	Open	Controlled piston-driven impact	5 mm	Metal	NA	5 m/s	NA	NA	NR	NR	NR	150 ms	NA	NA	NA	NA	Midline, halfway between bregma and lambda
2	Leukemia inhibitory factor haplodeficiency desynchronizes glial reactivity and exacerbates damage and functional deficits after a concussive brain injury	Goodus	2016	Histology - Olig2	Cortex	mTBI	1	NA	2	NSD	Sham	NR	NA	MIXED	1.0 mm	None	Mouse	LIF-(+/-) CD1	2.571428571	0	Isoflurane	3%	0%	3%	0%	None	NA	Closed	Open	Controlled piston-driven impact	5 mm	Metal	NA	5 m/s	NA	NA	NR	NR	NR	150 ms	NA	NA	NA	NA	Midline, halfway between bregma and lambda
2	Leukemia inhibitory factor haplodeficiency desynchronizes glial reactivity and exacerbates damage and functional deficits after a concussive brain injury	Goodus	2016	Histology - Olig2	Corpus callosum	mTBI	1	NA	2	SI	Sham	NR	NA	MIXED	1.0 mm	None	Mouse	CD1	2.571428571	0	Isoflurane	3%	0%	3%	0%	None	NA	Closed	Open	Controlled piston-driven impact	5 mm	Metal	NA	5 m/s	NA	NA	NR	NR	NR	150 ms	NA	NA	NA	NA	Midline, halfway between bregma and lambda
2	Leukemia inhibitory factor haplodeficiency desynchronizes glial reactivity and exacerbates damage and functional deficits after a concussive brain injury	Goodus	2016	Histology - Olig2	Corpus callosum	mTBI	1	NA	7	SI	Sham	NR	NA	MIXED	1.0 mm	None	Mouse	CD1	2.571428571	0	Isoflurane	3%	0%	3%	0%	None	NA	Closed	Open	Controlled piston-driven impact	5 mm	Metal	NA	5 m/s	NA	NA	NR	NR	NR	150 ms	NA	NA	NA	NA	Midline, halfway between bregma and lambda
2	Leukemia inhibitory factor haplodeficiency desynchronizes glial reactivity and exacerbates damage and functional deficits after a concussive brain injury	Goodus	2016	Histology - Olig2	Corpus callosum	mTBI	1	NA	14	SI	Sham	NR	NA	MIXED	1.0 mm	None	Mouse	CD1	2.571428571	0	Isoflurane	3%	0%	3%	0%	None	NA	Closed	Open	Controlled piston-driven impact	5 mm	Metal	NA	5 m/s	NA	NA	NR	NR	NR	150 ms	NA	NA	NA	NA	Midline, halfway between bregma and lambda
2	Leukemia inhibitory factor haplodeficiency desynchronizes glial reactivity and exacerbates damage and functional deficits after a concussive brain injury	Goodus	2016	Histology - Olig2	Corpus callosum	mTBI	1	NA	7	SI	Sham	NR	NA	MIXED	1.0 mm	None	Mouse	LIF-(+/-) CD1	2.571428571	0	Isoflurane	3%	0%	3%	0%	None	NA	Closed	Open	Controlled piston-driven impact	5 mm	Metal	NA	5 m/s	NA	NA	NR	NR	NR	150 ms	NA	NA	NA	NA	Midline, halfway between bregma and lambda
2	Leukemia inhibitory factor haplodeficiency desynchronizes glial reactivity and exacerbates damage and functional deficits after a concussive brain injury	Goodus	2016	Histology - Olig2	Cortex	mTBI	1	NA	2	SI	Sham	NR	NA	MIXED	1.0 mm	None	Mouse	CD1	2.571428571	0	Isoflurane	3%	0%	3%	0%	None	NA	Closed	Open	Controlled piston-driven impact	5 mm	Metal	NA	5 m/s	NA	NA	NR	NR	NR	150 ms	NA	NA	NA	NA	Midline, halfway between bregma and lambda
2	Leukemia inhibitory factor haplodeficiency desynchronizes glial reactivity and exacerbates damage and functional deficits after a concussive brain injury	Goodus	2016	Histology - Olig2	Cortex	mTBI	1	NA	7	SI	Sham	NR	NA	MIXED	1.0 mm	None	Mouse	CD1	2.571428571	0	Isoflurane	3%	0%	3%	0%	None	NA	Closed	Open	Controlled piston-driven impact	5 mm	Metal	NA	5 m/s	NA	NA	NR	NR	NR	150 ms	NA	NA	NA	NA	Midline, halfway between bregma and lambda
2	Leukemia inhibitory factor haplodeficiency desynchronizes glial reactivity and exacerbates damage and functional deficits after a concussive brain injury	Goodus	2016	Histology - Olig2	Cortex	mTBI	1	NA	7	SI	Sham	NR	NA	MIXED	1.0 mm	None	Mouse	LIF-(+/-) CD1	2.571428571	0	Isoflurane	3%	0%	3%	0%	None	NA	Closed	Open	Controlled piston-driven impact	5 mm	Metal	NA	5 m/s	NA	NA	NR	NR	NR	150 ms	NA	NA	NA	NA	Midline, halfway between bregma and lambda
2	Leukemia inhibitory factor haplodeficiency desynchronizes glial reactivity and exacerbates damage and functional deficits after a concussive brain injury	Goodus	2016	Histology - Olig2	Cortex	mTBI	1	NA	14	SI	Sham	NR	NA	MIXED	1.0 mm	None	Mouse	LIF-(+/-) CD1	2.571428571	0	Isoflurane	3%	0%	3%	0%	None	NA	Closed	Open	Controlled piston-driven impact	5 mm	Metal	NA	5 m/s	NA	NA	NR	NR	NR	150 ms	NA	NA	NA	NA	Midline, halfway between bregma and lambda
2	Leukemia inhibitory factor haplodeficiency desynchronizes glial reactivity and exacerbates damage and functional deficits after a concussive brain injury	Goodus	2016	Histology - RIP	Corpus callosum	mTBI	1	NA	2	SD	Sham	NR	NA	MIXED	1.0 mm	None	Mouse	CD1	2.571428571	0	Isoflurane	3%	0%	3%	0%	None	NA	Closed	Open	Controlled piston-driven impact	5 mm	Metal	NA	5 m/s	NA	NA	NR	NR	NR	150 ms	NA	NA	NA	NA	Midline, halfway between bregma and lambda
2	Leukemia inhibitory factor haplodeficiency desynchronizes glial reactivity and exacerbates damage and functional deficits after a concussive brain injury	Goodus	2016	Histology - RIP	Corpus callosum	mTBI	1	NA	7	SD	Sham	NR	NA	MIXED	1.0 mm	None	Mouse	CD1	2.571428571	0	Isoflurane	3%	0%	3%	0%	None	NA	Closed	Open	Controlled piston-driven impact	5 mm	Metal	NA	5 m/s	NA	NA	NR	NR	NR	150 ms	NA	NA	NA	NA	Midline, halfway between bregma and lambda
2	Leukemia inhibitory factor haplodeficiency desynchronizes glial reactivity and exacerbates damage and functional deficits after a concussive brain injury	Goodus	2016	Histology - RIP	Corpus callosum	mTBI	1	NA	14	SD	Sham	NR	NA	MIXED	1.0 mm	None	Mouse	CD1	2.571428571	0	Isoflurane	3%	0%	3%	0%	None	NA	Closed	Open	Controlled piston-driven impact	5 mm	Metal	NA	5 m/s	NA	NA	NR	NR	NR	150 ms	NA	NA	NA	NA	Midline, halfway between bregma and lambda
2	Leukemia inhibitory factor haplodeficiency desynchronizes glial reactivity and exacerbates damage and functional deficits after a concussive brain injury	Goodus	2016	Histology - RIP	Corpus callosum	mTBI	1	NA	2	SD	Sham	NR	NA	MIXED	1.0 mm	None	Mouse	LIF-(+/-) CD1	2.571428571	0	Isoflurane	3%	0%	3%	0%	None	NA	Closed	Open	Controlled piston-driven impact	5 mm	Metal	NA	5 m/s	NA	NA	NR	NR	NR	150 ms	NA	NA	NA	NA	Midline, halfway between bregma and lambda
2	Leukemia inhibitory factor haplodeficiency desynchronizes glial reactivity and exacerbates damage and functional deficits after a concussive brain injury	Goodus	2016	Histology - RIP	Corpus callosum	mTBI	1	NA	7	SD	Sham	NR	NA	MIXED	1.0 mm	None	Mouse	LIF-(+/-) CD1	2.571428571	0	Isoflurane	3%	0%	3%	0%	None	NA	Closed	Open	Controlled piston-driven impact	5 mm	Metal	NA	5 m/s	NA	NA	NR	NR	NR	150 ms	NA	NA	NA	NA	Midline, halfway between bregma and lambda
2	Leukemia inhibitory factor haplodeficiency desynchronizes glial reactivity and exacerbates damage and functional deficits after a concussive brain injury	Goodus	2016	Histology - RIP	Corpus callosum	mTBI	1	NA	14	SD	Sham	NR	NA	MIXED	1.0 mm	None	Mouse	LIF-(+/-) CD1	2.571428571	0	Isoflurane	3%	0%	3%	0%	None	NA	Closed	Open	Controlled piston-driven impact	5 mm	Metal	NA	5 m/s	NA	NA	NR	NR	NR	150 ms	NA	NA	NA	NA	Midline, halfway between bregma and lambda
2	Leukemia inhibitory factor haplodeficiency desynchronizes glial reactivity and exacerbates damage and functional deficits after a concussive brain injury	Goodus	2016	Histology - SMI-32	Corpus callosum	mTBI	1	NA	2	NSD	Sham	NR	NA	MIXED	1.0 mm	None	Mouse	CD1	2.571428571	0	Isoflurane	3%	0%	3%	0%	None	NA	Closed	Open	Controlled piston-driven impact	5 mm	Metal	NA	5 m/s	NA	NA	NR	NR	NR	150 ms	NA	NA	NA	NA	Midline, halfway between bregma and lambda
2	Leukemia inhibitory factor haplodeficiency desynchronizes glial reactivity and exacerbates damage and functional deficits after a concussive brain injury	Goodus	2016	Histology - SMI-32	Corpus callosum	mTBI	1	NA	14	NSD	Sham	NR	NA	MIXED	1.0 mm	None	Mouse	CD1	2.571428571	0	Isoflurane	3%	0%	3%	0%	None	NA	Closed	Open	Controlled piston-driven impact	5 mm	Metal	NA	5 m/s	NA	NA	NR	NR	NR	150 ms	NA	NA	NA	NA	Midline, halfway between bregma and lambda
2	Leukemia inhibitory factor haplodeficiency desynchronizes glial reactivity and exacerbates damage and functional deficits after a concussive brain injury	Goodus	2016	Histology - SMI-32	Corpus callosum	mTBI	1	NA	7	SI	Sham	NR	NA	MIXED	1.0 mm	None	Mouse	CD1	2.571428571	0	Isoflurane	3%	0%	3%	0%	None	NA	Closed	Open	Controlled piston-driven impact	5 mm	Metal	NA	5 m/s	NA	NA	NR	NR	NR	150 ms	NA	NA	NA	NA	Midline, halfway between bregma and lambda
2	Leukemia inhibitory factor haplodeficiency desynchronizes glial reactivity and exacerbates damage and functional deficits after a concussive brain injury	Goodus	2016	Histology - SMI-32	Corpus callosum	mTBI	1	NA	2	SI	Sham	NR	NA	MIXED	1.0 mm	None	Mouse	LIF-(+/-) CD1	2.571428571	0	Isoflurane	3%	0%	3%	0%	None	NA	Closed	Open	Controlled piston-driven impact	5 mm	Metal	NA	5 m/s	NA	NA	NR	NR	NR	150 ms	NA	NA	NA	NA	Midline, halfway between bregma and lambda
2	Leukemia inhibitory factor haplodeficiency desynchronizes glial reactivity and exacerbates damage and functional deficits after a concussive brain injury	Goodus	2016	Histology - SMI-32	Corpus callosum	mTBI	1	NA	7	SI	Sham	NR	NA	MIXED	1.0 mm	None	Mouse	LIF-(+/-) CD1	2.571428571	0	Isoflurane	3%	0%	3%	0%	None	NA	Closed	Open	Controlled piston-driven impact	5 mm	Metal	NA	5 m/s	NA	NA	NR	NR	NR	150 ms	NA	NA	NA	NA	Midline, halfway between bregma and lambda
2	Leukemia inhibitory factor haplodeficiency desynchronizes glial reactivity and exacerbates damage and functional deficits after a concussive brain injury	Goodus	2016	Histology - SMI-32	Corpus callosum	mTBI	1	NA	14	SI	Sham	NR	NA	MIXED	1.0 mm	None	Mouse	LIF-(+/-) CD1	2.571428571	0	Isoflurane	3%	0%	3%	0%	None	NA	Closed	Open	Controlled piston-driven impact	5 mm	Metal	NA	5 m/s	NA	NA	NR	NR	NR	150 ms	NA	NA	NA	NA	Midline, halfway between bregma and lambda
2	Leukemia inhibitory factor haplodeficiency desynchronizes glial reactivity and exacerbates damage and functional deficits after a concussive brain injury	Goodus	2016	In situ end labeling	Corpus callosum	mTBI	1	NA	14	NSD	Sham	NR	NA	MIXED	1.0 mm	None	Mouse	CD1	2.571428571	0	Isoflurane	3%	0%	3%	0%	None	NA	Closed	Open	Controlled piston-driven impact	5 mm	Metal	NA	5 m/s	NA	NA	NR	NR	NR	150 ms	NA	NA	NA	NA	Midline, halfway between bregma and lambda
2	Leukemia inhibitory factor haplodeficiency desynchronizes glial reactivity and exacerbates damage and functional deficits after a concussive brain injury	Goodus	2016	In situ end labeling	Cortex	mTBI	1	NA	14	NSD	Sham	NR	NA	MIXED	1.0 mm	None	Mouse	CD1	2.571428571	0	Isoflurane	3%	0%	3%	0%	None	NA	Closed	Open	Controlled piston-driven impact	5 mm	Metal	NA	5 m/s	NA	NA	NR	NR	NR	150 ms	NA	NA	NA	NA	Midline, halfway between bregma and lambda
2	Leukemia inhibitory factor haplodeficiency desynchronizes glial reactivity and exacerbates damage and functional deficits after a concussive brain injury	Goodus	2016	In situ end labeling	Hippocampus	mTBI	1	NA	14	NSD	Sham	NR	NA	MIXED	1.0 mm	None	Mouse	CD1	2.571428571	0	Isoflurane	3%	0%	3%	0%	None	NA	Closed	Open	Controlled piston-driven impact	5 mm	Metal	NA	5 m/s	NA	NA	NR	NR	NR	150 ms	NA	NA	NA	NA	Midline, halfway between bregma and lambda
2	Leukemia inhibitory factor haplodeficiency desynchronizes glial reactivity and exacerbates damage and functional deficits after a concussive brain injury	Goodus	2016	In situ end labeling	Hippocampus	mTBI	1	NA	14	NSD	Sham	NR	NA	MIXED	1.0 mm	None	Mouse	LIF-(+/-) CD1	2.571428571	0	Isoflurane	3%	0%	3%	0%	None	NA	Closed	Open	Controlled piston-driven impact	5 mm	Metal	NA	5 m/s	NA	NA	NR	NR	NR	150 ms	NA	NA	NA	NA	Midline, halfway between bregma and lambda
2	Leukemia inhibitory factor haplodeficiency desynchronizes glial reactivity and exacerbates damage and functional deficits after a concussive brain injury	Goodus	2016	In situ end labeling	Corpus callosum	mTBI	1	NA	2	SI	Sham	NR	NA	MIXED	1.0 mm	None	Mouse	CD1	2.571428571	0	Isoflurane	3%	0%	3%	0%	None	NA	Closed	Open	Controlled piston-driven impact	5 mm	Metal	NA	5 m/s	NA	NA	NR	NR	NR	150 ms	NA	NA	NA	NA	Midline, halfway between bregma and lambda
2	Leukemia inhibitory factor haplodeficiency desynchronizes glial reactivity and exacerbates damage and functional deficits after a concussive brain injury	Goodus	2016	In situ end labeling	Corpus callosum	mTBI	1	NA	7	SI	Sham	NR	NA	MIXED	1.0 mm	None	Mouse	CD1	2.571428571	0	Isoflurane	3%	0%	3%	0%	None	NA	Closed	Open	Controlled piston-driven impact	5 mm	Metal	NA	5 m/s	NA	NA	NR	NR	NR	150 ms	NA	NA	NA	NA	Midline, halfway between bregma and lambda
2	Leukemia inhibitory factor haplodeficiency desynchronizes glial reactivity and exacerbates damage and functional deficits after a concussive brain injury	Goodus	2016	In situ end labeling	Cortex	mTBI	1	NA	2	SI	Sham	NR	NA	MIXED	1.0 mm	None	Mouse	CD1	2.571428571	0	Isoflurane	3%	0%	3%	0%	None	NA	Closed	Open	Controlled piston-driven impact	5 mm	Metal	NA	5 m/s	NA	NA	NR	NR	NR	150 ms	NA	NA	NA	NA	Midline, halfway between bregma and lambda
2	Leukemia inhibitory factor haplodeficiency desynchronizes glial reactivity and exacerbates damage and functional deficits after a concussive brain injury	Goodus	2016	In situ end labeling	Cortex	mTBI	1	NA	7	SI	Sham	NR	NA	MIXED	1.0 mm	None	Mouse	CD1	2.571428571	0	Isoflurane	3%	0%	3%	0%	None	NA	Closed	Open	Controlled piston-driven impact	5 mm	Metal	NA	5 m/s	NA	NA	NR	NR	NR	150 ms	NA	NA	NA	NA	Midline, halfway between bregma and lambda
2	Leukemia inhibitory factor haplodeficiency desynchronizes glial reactivity and exacerbates damage and functional deficits after a concussive brain injury	Goodus	2016	In situ end labeling	Hippocampus	mTBI	1	NA	2	SI	Sham	NR	NA	MIXED	1.0 mm	None	Mouse	CD1	2.571428571	0	Isoflurane	3%	0%	3%	0%	None	NA	Closed	Open	Controlled piston-driven impact	5 mm	Metal	NA	5 m/s	NA	NA	NR	NR	NR	150 ms	NA	NA	NA	NA	Midline, halfway between bregma and lambda
2	Leukemia inhibitory factor haplodeficiency desynchronizes glial reactivity and exacerbates damage and functional deficits after a concussive brain injury	Goodus	2016	In situ end labeling	Hippocampus	mTBI	1	NA	7	SI	Sham	NR	NA	MIXED	1.0 mm	None	Mouse	CD1	2.571428571	0	Isoflurane	3%	0%	3%	0%	None	NA	Closed	Open	Controlled piston-driven impact	5 mm	Metal	NA	5 m/s	NA	NA	NR	NR	NR	150 ms	NA	NA	NA	NA	Midline, halfway between bregma and lambda
2	Leukemia inhibitory factor haplodeficiency desynchronizes glial reactivity and exacerbates damage and functional deficits after a concussive brain injury	Goodus	2016	In situ end labeling	Corpus callosum	mTBI	1	NA	2	SI	Sham	NR	NA	MIXED	1.0 mm	None	Mouse	LIF-(+/-) CD1	2.571428571	0	Isoflurane	3%	0%	3%	0%	None	NA	Closed	Open	Controlled piston-driven impact	5 mm	Metal	NA	5 m/s	NA	NA	NR	NR	NR	150 ms	NA	NA	NA	NA	Midline, halfway between bregma and lambda
2	Leukemia inhibitory factor haplodeficiency desynchronizes glial reactivity and exacerbates damage and functional deficits after a concussive brain injury	Goodus	2016	In situ end labeling	Corpus callosum	mTBI	1	NA	7	SI	Sham	NR	NA	MIXED	1.0 mm	None	Mouse	LIF-(+/-) CD1	2.571428571	0	Isoflurane	3%	0%	3%	0%	None	NA	Closed	Open	Controlled piston-driven impact	5 mm	Metal	NA	5 m/s	NA	NA	NR	NR	NR	150 ms	NA	NA	NA	NA	Midline, halfway between bregma and lambda
2	Leukemia inhibitory factor haplodeficiency desynchronizes glial reactivity and exacerbates damage and functional deficits after a concussive brain injury	Goodus	2016	In situ end labeling	Corpus callosum	mTBI	1	NA	14	SI	Sham	NR	NA	MIXED	1.0 mm	None	Mouse	LIF-(+/-) CD1	2.571428571	0	Isoflurane	3%	0%	3%	0%	None	NA	Closed	Open	Controlled piston-driven impact	5 mm	Metal	NA	5 m/s	NA	NA	NR	NR	NR	150 ms	NA	NA	NA	NA	Midline, halfway between bregma and lambda
2	Leukemia inhibitory factor haplodeficiency desynchronizes glial reactivity and exacerbates damage and functional deficits after a concussive brain injury	Goodus	2016	In situ end labeling	Cortex	mTBI	1	NA	2	SI	Sham	NR	NA	MIXED	1.0 mm	None	Mouse	LIF-(+/-) CD1	2.571428571	0	Isoflurane	3%	0%	3%	0%	None	NA	Closed	Open	Controlled piston-driven impact	5 mm	Metal	NA	5 m/s	NA	NA	NR	NR	NR	150 ms	NA	NA	NA	NA	Midline, halfway between bregma and lambda
2	Leukemia inhibitory factor haplodeficiency desynchronizes glial reactivity and exacerbates damage and functional deficits after a concussive brain injury	Goodus	2016	In situ end labeling	Cortex	mTBI	1	NA	7	SI	Sham	NR	NA	MIXED	1.0 mm	None	Mouse	LIF-(+/-) CD1	2.571428571	0	Isoflurane	3%	0%	3%	0%	None	NA	Closed	Open	Controlled piston-driven impact	5 mm	Metal	NA	5 m/s	NA	NA	NR	NR	NR	150 ms	NA	NA	NA	NA	Midline, halfway between bregma and lambda
2	Leukemia inhibitory factor haplodeficiency desynchronizes glial reactivity and exacerbates damage and functional deficits after a concussive brain injury	Goodus	2016	In situ end labeling	Cortex	mTBI	1	NA	14	SI	Sham	NR	NA	MIXED	1.0 mm	None	Mouse	LIF-(+/-) CD1	2.571428571	0	Isoflurane	3%	0%	3%	0%	None	NA	Closed	Open	Controlled piston-driven impact	5 mm	Metal	NA	5 m/s	NA	NA	NR	NR	NR	150 ms	NA	NA	NA	NA	Midline, halfway between bregma and lambda
2	Leukemia inhibitory factor haplodeficiency desynchronizes glial reactivity and exacerbates damage and functional deficits after a concussive brain injury	Goodus	2016	In situ end labeling	Hippocampus	mTBI	1	NA	2	SI	Sham	NR	NA	MIXED	1.0 mm	None	Mouse	LIF-(+/-) CD1	2.571428571	0	Isoflurane	3%	0%	3%	0%	None	NA	Closed	Open	Controlled piston-driven impact	5 mm	Metal	NA	5 m/s	NA	NA	NR	NR	NR	150 ms	NA	NA	NA	NA	Midline, halfway between bregma and lambda
2	Leukemia inhibitory factor haplodeficiency desynchronizes glial reactivity and exacerbates damage and functional deficits after a concussive brain injury	Goodus	2016	In situ end labeling	Hippocampus	mTBI	1	NA	7	SI	Sham	NR	NA	MIXED	1.0 mm	None	Mouse	LIF-(+/-) CD1	2.571428571	0	Isoflurane	3%	0%	3%	0%	None	NA	Closed	Open	Controlled piston-driven impact	5 mm	Metal	NA	5 m/s	NA	NA	NR	NR	NR	150 ms	NA	NA	NA	NA	Midline, halfway between bregma and lambda
2	Leukemia inhibitory factor haplodeficiency desynchronizes glial reactivity and exacerbates damage and functional deficits after a concussive brain injury	Goodus	2016	qPCR - Total mRNA	Cortex	mTBI	1	NA	3	NSD	Sham	NR	NA	MIXED	1.0 mm	None	Mouse	CD1	2.571428571	0	Isoflurane	3%	0%	3%	0%	None	NA	Closed	Open	Controlled piston-driven impact	5 mm	Metal	NA	5 m/s	NA	NA	NR	NR	NR	150 ms	NA	NA	NA	NA	Midline, halfway between bregma and lambda
2	Leukemia inhibitory factor haplodeficiency desynchronizes glial reactivity and exacerbates damage and functional deficits after a concussive brain injury	Goodus	2016	qPCR - Total mRNA	Cortex	mTBI	1	NA	1	NSD	Sham	NR	NA	MIXED	1.0 mm	None	Mouse	LIF-(+/-) CD1	2.571428571	0	Isoflurane	3%	0%	3%	0%	None	NA	Closed	Open	Controlled piston-driven impact	5 mm	Metal	NA	5 m/s	NA	NA	NR	NR	NR	150 ms	NA	NA	NA	NA	Midline, halfway between bregma and lambda
2	Leukemia inhibitory factor haplodeficiency desynchronizes glial reactivity and exacerbates damage and functional deficits after a concussive brain injury	Goodus	2016	qPCR - Total mRNA	Cortex	mTBI	1	NA	3	NSD	Sham	NR	NA	MIXED	1.0 mm	None	Mouse	LIF-(+/-) CD1	2.571428571	0	Isoflurane	3%	0%	3%	0%	None	NA	Closed	Open	Controlled piston-driven impact	5 mm	Metal	NA	5 m/s	NA	NA	NR	NR	NR	150 ms	NA	NA	NA	NA	Midline, halfway between bregma and lambda
2	Leukemia inhibitory factor haplodeficiency desynchronizes glial reactivity and exacerbates damage and functional deficits after a concussive brain injury	Goodus	2016	qPCR - Total mRNA	Cortex	mTBI	1	NA	1	SI	Sham	NR	NA	MIXED	1.0 mm	None	Mouse	CD1	2.571428571	0	Isoflurane	3%	0%	3%	0%	None	NA	Closed	Open	Controlled piston-driven impact	5 mm	Metal	NA	5 m/s	NA	NA	NR	NR	NR	150 ms	NA	NA	NA	NA	Midline, halfway between bregma and lambda
2	Leukemia inhibitory factor haplodeficiency desynchronizes glial reactivity and exacerbates damage and functional deficits after a concussive brain injury	Goodus	2016	qPCR - Total mRNA	Cortex	mTBI	1	NA	2	SI	Sham	NR	NA	MIXED	1.0 mm	None	Mouse	CD1	2.571428571	0	Isoflurane	3%	0%	3%	0%	None	NA	Closed	Open	Controlled piston-driven impact	5 mm	Metal	NA	5 m/s	NA	NA	NR	NR	NR	150 ms	NA	NA	NA	NA	Midline, halfway between bregma and lambda
2	Leukemia inhibitory factor haplodeficiency desynchronizes glial reactivity and exacerbates damage and functional deficits after a concussive brain injury	Goodus	2016	qPCR - Total mRNA	Cortex	mTBI	1	NA	2	SI	Sham	NR	NA	MIXED	1.0 mm	None	Mouse	LIF-(+/-) CD1	2.571428571	0	Isoflurane	3%	0%	3%	0%	None	NA	Closed	Open	Controlled piston-driven impact	5 mm	Metal	NA	5 m/s	NA	NA	NR	NR	NR	150 ms	NA	NA	NA	NA	Midline, halfway between bregma and lambda
3	Minocycline plus N-acetylcysteine synergize to modulate inflammation and prevent cognitive and memory deficits in a rat model of mild traumatic brain injury	Haber	2013	Behaviour - Conflict active place avoidance	NA	mTBI	1	NA	9	SD	Sham	275 g	25 g	NR	1.5 mm	None	Rat	Sprague-Dawley	NR	NA	Isoflurane	4%	1%	4%	1%	None	NA	Open	Open	Controlled piston-driven impact	3.0 mm	Metal	NA	4 m/s	NA	NA	NR	NR	NR	NR	NA	NA	NA	NA	Midway between lambda and bregma.
3	Minocycline plus N-acetylcysteine synergize to modulate inflammation and prevent cognitive and memory deficits in a rat model of mild traumatic brain injury	Haber	2013	Behaviour - Conflict active place avoidance	NA	mTBI	1	NA	31	SD	Sham	275 g	25 g	NR	1.5 mm	None	Rat	Sprague-Dawley	NR	NA	Isoflurane	4%	1%	4%	1%	None	NA	Open	Open	Controlled piston-driven impact	3.0 mm	Metal	NA	4 m/s	NA	NA	NR	NR	NR	NR	NA	NA	NA	NA	Midway between lambda and bregma.
3	Minocycline plus N-acetylcysteine synergize to modulate inflammation and prevent cognitive and memory deficits in a rat model of mild traumatic brain injury	Haber	2013	Behaviour - Massed active place avoidance	NA	mTBI	1	NA	8	NSD	Sham	275 g	25 g	NR	1.5 mm	None	Rat	Sprague-Dawley	NR	NA	Isoflurane	4%	1%	4%	1%	None	NA	Open	Open	Controlled piston-driven impact	3.0 mm	Metal	NA	4 m/s	NA	NA	NR	NR	NR	NR	NA	NA	NA	NA	Midway between lambda and bregma.
3	Minocycline plus N-acetylcysteine synergize to modulate inflammation and prevent cognitive and memory deficits in a rat model of mild traumatic brain injury	Haber	2013	Behaviour - Massed active place avoidance	NA	mTBI	1	NA	30	NSD	Sham	275 g	25 g	NR	1.5 mm	None	Rat	Sprague-Dawley	NR	NA	Isoflurane	4%	1%	4%	1%	None	NA	Open	Open	Controlled piston-driven impact	3.0 mm	Metal	NA	4 m/s	NA	NA	NR	NR	NR	NR	NA	NA	NA	NA	Midway between lambda and bregma.
3	Minocycline plus N-acetylcysteine synergize to modulate inflammation and prevent cognitive and memory deficits in a rat model of mild traumatic brain injury	Haber	2013	Behaviour - Open field	NA	mTBI	1	NA	7	NSD	Sham	275 g	25 g	NR	1.5 mm	None	Rat	Sprague-Dawley	NR	NA	Isoflurane	4%	1%	4%	1%	None	NA	Open	Open	Controlled piston-driven impact	3.0 mm	Metal	NA	4 m/s	NA	NA	NR	NR	NR	NR	NA	NA	NA	NA	Midway between lambda and bregma.
3	Minocycline plus N-acetylcysteine synergize to modulate inflammation and prevent cognitive and memory deficits in a rat model of mild traumatic brain injury	Haber	2013	Behaviour - Open field	NA	mTBI	1	NA	29	NSD	Sham	275 g	25 g	NR	1.5 mm	None	Rat	Sprague-Dawley	NR	NA	Isoflurane	4%	1%	4%	1%	None	NA	Open	Open	Controlled piston-driven impact	3.0 mm	Metal	NA	4 m/s	NA	NA	NR	NR	NR	NR	NA	NA	NA	NA	Midway between lambda and bregma.
3	Minocycline plus N-acetylcysteine synergize to modulate inflammation and prevent cognitive and memory deficits in a rat model of mild traumatic brain injury	Haber	2013	Behaviour - Passive place avoidance	NA	mTBI	1	NA	7	NSD	Sham	275 g	25 g	NR	1.5 mm	None	Rat	Sprague-Dawley	NR	NA	Isoflurane	4%	1%	4%	1%	None	NA	Open	Open	Controlled piston-driven impact	3.0 mm	Metal	NA	4 m/s	NA	NA	NR	NR	NR	NR	NA	NA	NA	NA	Midway between lambda and bregma.
3	Minocycline plus N-acetylcysteine synergize to modulate inflammation and prevent cognitive and memory deficits in a rat model of mild traumatic brain injury	Haber	2013	Behaviour - Passive place avoidance	NA	mTBI	1	NA	29	NSD	Sham	275 g	25 g	NR	1.5 mm	None	Rat	Sprague-Dawley	NR	NA	Isoflurane	4%	1%	4%	1%	None	NA	Open	Open	Controlled piston-driven impact	3.0 mm	Metal	NA	4 m/s	NA	NA	NR	NR	NR	NR	NA	NA	NA	NA	Midway between lambda and bregma.
3	Minocycline plus N-acetylcysteine synergize to modulate inflammation and prevent cognitive and memory deficits in a rat model of mild traumatic brain injury	Haber	2013	Behaviour - Spaced active place avoidance	NA	mTBI	1	NA	8	SD	Sham	275 g	25 g	NR	1.5 mm	None	Rat	Sprague-Dawley	NR	NA	Isoflurane	4%	1%	4%	1%	None	NA	Open	Open	Controlled piston-driven impact	3.0 mm	Metal	NA	4 m/s	NA	NA	NR	NR	NR	NR	NA	NA	NA	NA	Midway between lambda and bregma.
3	Minocycline plus N-acetylcysteine synergize to modulate inflammation and prevent cognitive and memory deficits in a rat model of mild traumatic brain injury	Haber	2013	Behaviour - Spaced active place avoidance	NA	mTBI	1	NA	9	SD	Sham	275 g	25 g	NR	1.5 mm	None	Rat	Sprague-Dawley	NR	NA	Isoflurane	4%	1%	4%	1%	None	NA	Open	Open	Controlled piston-driven impact	3.0 mm	Metal	NA	4 m/s	NA	NA	NR	NR	NR	NR	NA	NA	NA	NA	Midway between lambda and bregma.
3	Minocycline plus N-acetylcysteine synergize to modulate inflammation and prevent cognitive and memory deficits in a rat model of mild traumatic brain injury	Haber	2013	Behaviour - Spaced active place avoidance	NA	mTBI	1	NA	10	SD	Sham	275 g	25 g	NR	1.5 mm	None	Rat	Sprague-Dawley	NR	NA	Isoflurane	4%	1%	4%	1%	None	NA	Open	Open	Controlled piston-driven impact	3.0 mm	Metal	NA	4 m/s	NA	NA	NR	NR	NR	NR	NA	NA	NA	NA	Midway between lambda and bregma.
3	Minocycline plus N-acetylcysteine synergize to modulate inflammation and prevent cognitive and memory deficits in a rat model of mild traumatic brain injury	Haber	2013	Behaviour - Spaced active place avoidance	NA	mTBI	1	NA	11	SD	Sham	275 g	25 g	NR	1.5 mm	None	Rat	Sprague-Dawley	NR	NA	Isoflurane	4%	1%	4%	1%	None	NA	Open	Open	Controlled piston-driven impact	3.0 mm	Metal	NA	4 m/s	NA	NA	NR	NR	NR	NR	NA	NA	NA	NA	Midway between lambda and bregma.
3	Minocycline plus N-acetylcysteine synergize to modulate inflammation and prevent cognitive and memory deficits in a rat model of mild traumatic brain injury	Haber	2013	Behaviour - Spaced active place avoidance	NA	mTBI	1	NA	12	SD	Sham	275 g	25 g	NR	1.5 mm	None	Rat	Sprague-Dawley	NR	NA	Isoflurane	4%	1%	4%	1%	None	NA	Open	Open	Controlled piston-driven impact	3.0 mm	Metal	NA	4 m/s	NA	NA	NR	NR	NR	NR	NA	NA	NA	NA	Midway between lambda and bregma.
3	Minocycline plus N-acetylcysteine synergize to modulate inflammation and prevent cognitive and memory deficits in a rat model of mild traumatic brain injury	Haber	2013	Behaviour - Spaced active place avoidance	NA	mTBI	1	NA	13	SD	Sham	275 g	25 g	NR	1.5 mm	None	Rat	Sprague-Dawley	NR	NA	Isoflurane	4%	1%	4%	1%	None	NA	Open	Open	Controlled piston-driven impact	3.0 mm	Metal	NA	4 m/s	NA	NA	NR	NR	NR	NR	NA	NA	NA	NA	Midway between lambda and bregma.
3	Minocycline plus N-acetylcysteine synergize to modulate inflammation and prevent cognitive and memory deficits in a rat model of mild traumatic brain injury	Haber	2013	Behaviour - Spaced active place avoidance	NA	mTBI	1	NA	14	SD	Sham	275 g	25 g	NR	1.5 mm	None	Rat	Sprague-Dawley	NR	NA	Isoflurane	4%	1%	4%	1%	None	NA	Open	Open	Controlled piston-driven impact	3.0 mm	Metal	NA	4 m/s	NA	NA	NR	NR	NR	NR	NA	NA	NA	NA	Midway between lambda and bregma.
3	Minocycline plus N-acetylcysteine synergize to modulate inflammation and prevent cognitive and memory deficits in a rat model of mild traumatic brain injury	Haber	2013	Behaviour - Spaced active place avoidance	NA	mTBI	1	NA	15	SD	Sham	275 g	25 g	NR	1.5 mm	None	Rat	Sprague-Dawley	NR	NA	Isoflurane	4%	1%	4%	1%	None	NA	Open	Open	Controlled piston-driven impact	3.0 mm	Metal	NA	4 m/s	NA	NA	NR	NR	NR	NR	NA	NA	NA	NA	Midway between lambda and bregma.
3	Minocycline plus N-acetylcysteine synergize to modulate inflammation and prevent cognitive and memory deficits in a rat model of mild traumatic brain injury	Haber	2013	Behaviour - Spaced active place avoidance	NA	mTBI	1	NA	16	SD	Sham	275 g	25 g	NR	1.5 mm	None	Rat	Sprague-Dawley	NR	NA	Isoflurane	4%	1%	4%	1%	None	NA	Open	Open	Controlled piston-driven impact	3.0 mm	Metal	NA	4 m/s	NA	NA	NR	NR	NR	NR	NA	NA	NA	NA	Midway between lambda and bregma.
3	Minocycline plus N-acetylcysteine synergize to modulate inflammation and prevent cognitive and memory deficits in a rat model of mild traumatic brain injury	Haber	2013	Behaviour - Spaced active place avoidance	NA	mTBI	1	NA	17	SD	Sham	275 g	25 g	NR	1.5 mm	None	Rat	Sprague-Dawley	NR	NA	Isoflurane	4%	1%	4%	1%	None	NA	Open	Open	Controlled piston-driven impact	3.0 mm	Metal	NA	4 m/s	NA	NA	NR	NR	NR	NR	NA	NA	NA	NA	Midway between lambda and bregma.
3	Minocycline plus N-acetylcysteine synergize to modulate inflammation and prevent cognitive and memory deficits in a rat model of mild traumatic brain injury	Haber	2013	Behaviour - Spaced active place avoidance	NA	mTBI	1	NA	18	SD	Sham	275 g	25 g	NR	1.5 mm	None	Rat	Sprague-Dawley	NR	NA	Isoflurane	4%	1%	4%	1%	None	NA	Open	Open	Controlled piston-driven impact	3.0 mm	Metal	NA	4 m/s	NA	NA	NR	NR	NR	NR	NA	NA	NA	NA	Midway between lambda and bregma.
3	Minocycline plus N-acetylcysteine synergize to modulate inflammation and prevent cognitive and memory deficits in a rat model of mild traumatic brain injury	Haber	2013	Behaviour - Spaced active place avoidance	NA	mTBI	1	NA	19	SD	Sham	275 g	25 g	NR	1.5 mm	None	Rat	Sprague-Dawley	NR	NA	Isoflurane	4%	1%	4%	1%	None	NA	Open	Open	Controlled piston-driven impact	3.0 mm	Metal	NA	4 m/s	NA	NA	NR	NR	NR	NR	NA	NA	NA	NA	Midway between lambda and bregma.
3	Minocycline plus N-acetylcysteine synergize to modulate inflammation and prevent cognitive and memory deficits in a rat model of mild traumatic brain injury	Haber	2013	Behaviour - Spaced active place avoidance	NA	mTBI	1	NA	20	SD	Sham	275 g	25 g	NR	1.5 mm	None	Rat	Sprague-Dawley	NR	NA	Isoflurane	4%	1%	4%	1%	None	NA	Open	Open	Controlled piston-driven impact	3.0 mm	Metal	NA	4 m/s	NA	NA	NR	NR	NR	NR	NA	NA	NA	NA	Midway between lambda and bregma.
3	Minocycline plus N-acetylcysteine synergize to modulate inflammation and prevent cognitive and memory deficits in a rat model of mild traumatic brain injury	Haber	2013	Behaviour - Spaced active place avoidance	NA	mTBI	1	NA	21	SD	Sham	275 g	25 g	NR	1.5 mm	None	Rat	Sprague-Dawley	NR	NA	Isoflurane	4%	1%	4%	1%	None	NA	Open	Open	Controlled piston-driven impact	3.0 mm	Metal	NA	4 m/s	NA	NA	NR	NR	NR	NR	NA	NA	NA	NA	Midway between lambda and bregma.
3	Minocycline plus N-acetylcysteine synergize to modulate inflammation and prevent cognitive and memory deficits in a rat model of mild traumatic brain injury	Haber	2013	Behaviour - Spaced active place avoidance	NA	mTBI	1	NA	22	SD	Sham	275 g	25 g	NR	1.5 mm	None	Rat	Sprague-Dawley	NR	NA	Isoflurane	4%	1%	4%	1%	None	NA	Open	Open	Controlled piston-driven impact	3.0 mm	Metal	NA	4 m/s	NA	NA	NR	NR	NR	NR	NA	NA	NA	NA	Midway between lambda and bregma.
3	Minocycline plus N-acetylcysteine synergize to modulate inflammation and prevent cognitive and memory deficits in a rat model of mild traumatic brain injury	Haber	2013	Behaviour - Spaced active place avoidance	NA	mTBI	1	NA	23	SD	Sham	275 g	25 g	NR	1.5 mm	None	Rat	Sprague-Dawley	NR	NA	Isoflurane	4%	1%	4%	1%	None	NA	Open	Open	Controlled piston-driven impact	3.0 mm	Metal	NA	4 m/s	NA	NA	NR	NR	NR	NR	NA	NA	NA	NA	Midway between lambda and bregma.
4	Minocycline plus N-acetylcysteine synergize to modulate inflammation and prevent cognitive and memory deficits in a rat model of mild traumatic brain injury	Haber	2013	Histology - CD68 area	Impact site (cortex)	mTBI	1	NA	2	SI	Sham	275 g	25 g	NR	1.5 mm	None	Rat	Sprague-Dawley	NR	NA	Isoflurane	4%	1%	4%	1%	None	NA	Open	Open	Controlled piston-driven impact	3.0 mm	Metal	NA	4 m/s	NA	NA	NR	NR	NR	NR	NA	NA	NA	NA	Midway between lambda and bregma.
4	Minocycline plus N-acetylcysteine synergize to modulate inflammation and prevent cognitive and memory deficits in a rat model of mild traumatic brain injury	Haber	2013	Histology - CD68 area	Corpus callosum	mTBI	1	NA	2	SI	Sham	275 g	25 g	NR	1.5 mm	None	Rat	Sprague-Dawley	NR	NA	Isoflurane	4%	1%	4%	1%	None	NA	Open	Open	Controlled piston-driven impact	3.0 mm	Metal	NA	4 m/s	NA	NA	NR	NR	NR	NR	NA	NA	NA	NA	Midway between lambda and bregma.
4	Minocycline plus N-acetylcysteine synergize to modulate inflammation and prevent cognitive and memory deficits in a rat model of mild traumatic brain injury	Haber	2013	Histology - GFAP	Hippocampus	mTBI	1	NA	4	NSD	Sham	275 g	25 g	NR	1.5 mm	None	Rat	Sprague-Dawley	NR	NA	Isoflurane	4%	1%	4%	1%	None	NA	Open	Open	Controlled piston-driven impact	3.0 mm	Metal	NA	4 m/s	NA	NA	NR	NR	NR	NR	NA	NA	NA	NA	Midway between lambda and bregma.
4	Minocycline plus N-acetylcysteine synergize to modulate inflammation and prevent cognitive and memory deficits in a rat model of mild traumatic brain injury	Haber	2013	Histology - GFAP	Hippocampus	mTBI	1	NA	7	NSD	Sham	275 g	25 g	NR	1.5 mm	None	Rat	Sprague-Dawley	NR	NA	Isoflurane	4%	1%	4%	1%	None	NA	Open	Open	Controlled piston-driven impact	3.0 mm	Metal	NA	4 m/s	NA	NA	NR	NR	NR	NR	NA	NA	NA	NA	Midway between lambda and bregma.
4	Minocycline plus N-acetylcysteine synergize to modulate inflammation and prevent cognitive and memory deficits in a rat model of mild traumatic brain injury	Haber	2013	Histology - GFAP	Hippocampus	mTBI	1	NA	14	NSD	Sham	275 g	25 g	NR	1.5 mm	None	Rat	Sprague-Dawley	NR	NA	Isoflurane	4%	1%	4%	1%	None	NA	Open	Open	Controlled piston-driven impact	3.0 mm	Metal	NA	4 m/s	NA	NA	NR	NR	NR	NR	NA	NA	NA	NA	Midway between lambda and bregma.
4	Minocycline plus N-acetylcysteine synergize to modulate inflammation and prevent cognitive and memory deficits in a rat model of mild traumatic brain injury	Haber	2013	Histology - GFAP	Corpus callosum	mTBI	1	NA	4	NSD	Sham	275 g	25 g	NR	1.5 mm	None	Rat	Sprague-Dawley	NR	NA	Isoflurane	4%	1%	4%	1%	None	NA	Open	Open	Controlled piston-driven impact	3.0 mm	Metal	NA	4 m/s	NA	NA	NR	NR	NR	NR	NA	NA	NA	NA	Midway between lambda and bregma.
4	Minocycline plus N-acetylcysteine synergize to modulate inflammation and prevent cognitive and memory deficits in a rat model of mild traumatic brain injury	Haber	2013	Histology - GFAP	Corpus callosum	mTBI	1	NA	7	NSD	Sham	275 g	25 g	NR	1.5 mm	None	Rat	Sprague-Dawley	NR	NA	Isoflurane	4%	1%	4%	1%	None	NA	Open	Open	Controlled piston-driven impact	3.0 mm	Metal	NA	4 m/s	NA	NA	NR	NR	NR	NR	NA	NA	NA	NA	Midway between lambda and bregma.
4	Minocycline plus N-acetylcysteine synergize to modulate inflammation and prevent cognitive and memory deficits in a rat model of mild traumatic brain injury	Haber	2013	Histology - GFAP	Corpus callosum	mTBI	1	NA	14	NSD	Sham	275 g	25 g	NR	1.5 mm	None	Rat	Sprague-Dawley	NR	NA	Isoflurane	4%	1%	4%	1%	None	NA	Open	Open	Controlled piston-driven impact	3.0 mm	Metal	NA	4 m/s	NA	NA	NR	NR	NR	NR	NA	NA	NA	NA	Midway between lambda and bregma.
4	Minocycline plus N-acetylcysteine synergize to modulate inflammation and prevent cognitive and memory deficits in a rat model of mild traumatic brain injury	Haber	2013	Histology - GFAP	Corpus callosum	mTBI	1	NA	2	SI	Sham	275 g	25 g	NR	1.5 mm	None	Rat	Sprague-Dawley	NR	NA	Isoflurane	4%	1%	4%	1%	None	NA	Open	Open	Controlled piston-driven impact	3.0 mm	Metal	NA	4 m/s	NA	NA	NR	NR	NR	NR	NA	NA	NA	NA	Midway between lambda and bregma.
4	Minocycline plus N-acetylcysteine synergize to modulate inflammation and prevent cognitive and memory deficits in a rat model of mild traumatic brain injury	Haber	2013	Histology - GFAP	Impact site (cortex)	mTBI	1	NA	2	SI	Sham	275 g	25 g	NR	1.5 mm	None	Rat	Sprague-Dawley	NR	NA	Isoflurane	4%	1%	4%	1%	None	NA	Open	Open	Controlled piston-driven impact	3.0 mm	Metal	NA	4 m/s	NA	NA	NR	NR	NR	NR	NA	NA	NA	NA	Midway between lambda and bregma.
4	Minocycline plus N-acetylcysteine synergize to modulate inflammation and prevent cognitive and memory deficits in a rat model of mild traumatic brain injury	Haber	2013	Histology - Iba1 area	Corpus callosum	mTBI	1	NA	2	NSD	Sham	275 g	25 g	NR	1.5 mm	None	Rat	Sprague-Dawley	NR	NA	Isoflurane	4%	1%	4%	1%	None	NA	Open	Open	Controlled piston-driven impact	3.0 mm	Metal	NA	4 m/s	NA	NA	NR	NR	NR	NR	NA	NA	NA	NA	Midway between lambda and bregma.
4	Minocycline plus N-acetylcysteine synergize to modulate inflammation and prevent cognitive and memory deficits in a rat model of mild traumatic brain injury	Haber	2013	Histology - Myeloperoxidase	Cortex	mTBI	1	NA	2	SI	Sham	275 g	25 g	NR	1.5 mm	None	Rat	Sprague-Dawley	NR	NA	Isoflurane	4%	1%	4%	1%	None	NA	Open	Open	Controlled piston-driven impact	3.0 mm	Metal	NA	4 m/s	NA	NA	NR	NR	NR	NR	NA	NA	NA	NA	Midway between lambda and bregma.
4	Minocycline plus N-acteylcysteine induces remyelination, synergistically protects oligodendrocytes, and modifies neuroinflammation in a rat model of mild traumatic brain injury	Haber	2018	EM - Axon G-ratios	Corpus callosum	mTBI	1	NA	14	SI	Sham	275 g	25 g	M	1.5 mm	None	Rat	Sprague-Dawley	10.71428571	2.142857143	Isoflurane	5%	0%	3%	0%	None	NA	Open	Open	Controlled piston-driven impact	3.0 mm	Metal	NA	4 m/s	NA	NA	NR	NR	NR	NR	NA	NA	NA	NA	Right parietal lobe midway betewen lambda and bregma.
4	Minocycline plus N-acteylcysteine induces remyelination, synergistically protects oligodendrocytes, and modifies neuroinflammation in a rat model of mild traumatic brain injury	Haber	2018	EM - Myelin integrity	Corpus callosum	mTBI	1	NA	4	SD	Sham	275 g	25 g	M	1.5 mm	None	Rat	Sprague-Dawley	10.71428571	2.142857143	Isoflurane	5%	0%	3%	0%	None	NA	Open	Open	Controlled piston-driven impact	3.0 mm	Metal	NA	4 m/s	NA	NA	NR	NR	NR	NR	NA	NA	NA	NA	Right parietal lobe midway betewen lambda and bregma.
4	Minocycline plus N-acteylcysteine induces remyelination, synergistically protects oligodendrocytes, and modifies neuroinflammation in a rat model of mild traumatic brain injury	Haber	2018	EM - Myelin integrity	Corpus callosum	mTBI	1	NA	14	SD	Sham	275 g	25 g	M	1.5 mm	None	Rat	Sprague-Dawley	10.71428571	2.142857143	Isoflurane	5%	0%	3%	0%	None	NA	Open	Open	Controlled piston-driven impact	3.0 mm	Metal	NA	4 m/s	NA	NA	NR	NR	NR	NR	NA	NA	NA	NA	Right parietal lobe midway betewen lambda and bregma.
4	Minocycline plus N-acteylcysteine induces remyelination, synergistically protects oligodendrocytes, and modifies neuroinflammation in a rat model of mild traumatic brain injury	Haber	2018	Histology - Arg-1	Corpus callosum	mTBI	1	NA	2	NSD	Sham	275 g	25 g	M	1.5 mm	None	Rat	Sprague-Dawley	10.71428571	2.142857143	Isoflurane	5%	0%	3%	0%	None	NA	Open	Open	Controlled piston-driven impact	3.0 mm	Metal	NA	4 m/s	NA	NA	NR	NR	NR	NR	NA	NA	NA	NA	Right parietal lobe midway betewen lambda and bregma.
4	Minocycline plus N-acteylcysteine induces remyelination, synergistically protects oligodendrocytes, and modifies neuroinflammation in a rat model of mild traumatic brain injury	Haber	2018	Histology - Arg-1	Corpus callosum	mTBI	1	NA	4	NSD	Sham	275 g	25 g	M	1.5 mm	None	Rat	Sprague-Dawley	10.71428571	2.142857143	Isoflurane	5%	0%	3%	0%	None	NA	Open	Open	Controlled piston-driven impact	3.0 mm	Metal	NA	4 m/s	NA	NA	NR	NR	NR	NR	NA	NA	NA	NA	Right parietal lobe midway betewen lambda and bregma.
4	Minocycline plus N-acteylcysteine induces remyelination, synergistically protects oligodendrocytes, and modifies neuroinflammation in a rat model of mild traumatic brain injury	Haber	2018	Histology - Arg-1	Corpus callosum	mTBI	1	NA	7	NSD	Sham	275 g	25 g	M	1.5 mm	None	Rat	Sprague-Dawley	10.71428571	2.142857143	Isoflurane	5%	0%	3%	0%	None	NA	Open	Open	Controlled piston-driven impact	3.0 mm	Metal	NA	4 m/s	NA	NA	NR	NR	NR	NR	NA	NA	NA	NA	Right parietal lobe midway betewen lambda and bregma.
4	Minocycline plus N-acteylcysteine induces remyelination, synergistically protects oligodendrocytes, and modifies neuroinflammation in a rat model of mild traumatic brain injury	Haber	2018	Histology - Arg-1	Corpus callosum	mTBI	1	NA	14	NSD	Sham	275 g	25 g	M	1.5 mm	None	Rat	Sprague-Dawley	10.71428571	2.142857143	Isoflurane	5%	0%	3%	0%	None	NA	Open	Open	Controlled piston-driven impact	3.0 mm	Metal	NA	4 m/s	NA	NA	NR	NR	NR	NR	NA	NA	NA	NA	Right parietal lobe midway betewen lambda and bregma.
4	Minocycline plus N-acteylcysteine induces remyelination, synergistically protects oligodendrocytes, and modifies neuroinflammation in a rat model of mild traumatic brain injury	Haber	2018	Histology - CC1	Corpus callosum	mTBI	1	NA	2	SD	Sham	275 g	25 g	M	1.5 mm	None	Rat	Sprague-Dawley	10.71428571	2.142857143	Isoflurane	5%	0%	3%	0%	None	NA	Open	Open	Controlled piston-driven impact	3.0 mm	Metal	NA	4 m/s	NA	NA	NR	NR	NR	NR	NA	NA	NA	NA	Right parietal lobe midway betewen lambda and bregma.
4	Minocycline plus N-acteylcysteine induces remyelination, synergistically protects oligodendrocytes, and modifies neuroinflammation in a rat model of mild traumatic brain injury	Haber	2018	Histology - CC1	Corpus callosum	mTBI	1	NA	4	SD	Sham	275 g	25 g	M	1.5 mm	None	Rat	Sprague-Dawley	10.71428571	2.142857143	Isoflurane	5%	0%	3%	0%	None	NA	Open	Open	Controlled piston-driven impact	3.0 mm	Metal	NA	4 m/s	NA	NA	NR	NR	NR	NR	NA	NA	NA	NA	Right parietal lobe midway betewen lambda and bregma.
4	Minocycline plus N-acteylcysteine induces remyelination, synergistically protects oligodendrocytes, and modifies neuroinflammation in a rat model of mild traumatic brain injury	Haber	2018	Histology - CC1	Corpus callosum	mTBI	1	NA	7	SD	Sham	275 g	25 g	M	1.5 mm	None	Rat	Sprague-Dawley	10.71428571	2.142857143	Isoflurane	5%	0%	3%	0%	None	NA	Open	Open	Controlled piston-driven impact	3.0 mm	Metal	NA	4 m/s	NA	NA	NR	NR	NR	NR	NA	NA	NA	NA	Right parietal lobe midway betewen lambda and bregma.
4	Minocycline plus N-acteylcysteine induces remyelination, synergistically protects oligodendrocytes, and modifies neuroinflammation in a rat model of mild traumatic brain injury	Haber	2018	Histology - CC1	Corpus callosum	mTBI	1	NA	14	SD	Sham	275 g	25 g	M	1.5 mm	None	Rat	Sprague-Dawley	10.71428571	2.142857143	Isoflurane	5%	0%	3%	0%	None	NA	Open	Open	Controlled piston-driven impact	3.0 mm	Metal	NA	4 m/s	NA	NA	NR	NR	NR	NR	NA	NA	NA	NA	Right parietal lobe midway betewen lambda and bregma.
4	Minocycline plus N-acteylcysteine induces remyelination, synergistically protects oligodendrocytes, and modifies neuroinflammation in a rat model of mild traumatic brain injury	Haber	2018	Histology - CC1 + cleaved caspase-3	Corpus callosum	mTBI	1	NA	2	SI	Sham	275 g	25 g	M	1.5 mm	None	Rat	Sprague-Dawley	10.71428571	2.142857143	Isoflurane	5%	0%	3%	0%	None	NA	Open	Open	Controlled piston-driven impact	3.0 mm	Metal	NA	4 m/s	NA	NA	NR	NR	NR	NR	NA	NA	NA	NA	Right parietal lobe midway betewen lambda and bregma.
4	Minocycline plus N-acteylcysteine induces remyelination, synergistically protects oligodendrocytes, and modifies neuroinflammation in a rat model of mild traumatic brain injury	Haber	2018	Histology - CD68 area	Corpus callosum	mTBI	1	NA	4	NSD	Sham	275 g	25 g	M	1.5 mm	None	Rat	Sprague-Dawley	10.71428571	2.142857143	Isoflurane	5%	0%	3%	0%	None	NA	Open	Open	Controlled piston-driven impact	3.0 mm	Metal	NA	4 m/s	NA	NA	NR	NR	NR	NR	NA	NA	NA	NA	Right parietal lobe midway betewen lambda and bregma.
4	Minocycline plus N-acteylcysteine induces remyelination, synergistically protects oligodendrocytes, and modifies neuroinflammation in a rat model of mild traumatic brain injury	Haber	2018	Histology - CD68 area	Corpus callosum	mTBI	1	NA	7	NSD	Sham	275 g	25 g	M	1.5 mm	None	Rat	Sprague-Dawley	10.71428571	2.142857143	Isoflurane	5%	0%	3%	0%	None	NA	Open	Open	Controlled piston-driven impact	3.0 mm	Metal	NA	4 m/s	NA	NA	NR	NR	NR	NR	NA	NA	NA	NA	Right parietal lobe midway betewen lambda and bregma.
4	Minocycline plus N-acteylcysteine induces remyelination, synergistically protects oligodendrocytes, and modifies neuroinflammation in a rat model of mild traumatic brain injury	Haber	2018	Histology - CD68 area	Corpus callosum	mTBI	1	NA	14	NSD	Sham	275 g	25 g	M	1.5 mm	None	Rat	Sprague-Dawley	10.71428571	2.142857143	Isoflurane	5%	0%	3%	0%	None	NA	Open	Open	Controlled piston-driven impact	3.0 mm	Metal	NA	4 m/s	NA	NA	NR	NR	NR	NR	NA	NA	NA	NA	Right parietal lobe midway betewen lambda and bregma.
4	Minocycline plus N-acteylcysteine induces remyelination, synergistically protects oligodendrocytes, and modifies neuroinflammation in a rat model of mild traumatic brain injury	Haber	2018	Histology - CD68 area	Corpus callosum	mTBI	1	NA	2	SI	Sham	275 g	25 g	M	1.5 mm	None	Rat	Sprague-Dawley	10.71428571	2.142857143	Isoflurane	5%	0%	3%	0%	None	NA	Open	Open	Controlled piston-driven impact	3.0 mm	Metal	NA	4 m/s	NA	NA	NR	NR	NR	NR	NA	NA	NA	NA	Right parietal lobe midway betewen lambda and bregma.
4	Minocycline plus N-acteylcysteine induces remyelination, synergistically protects oligodendrocytes, and modifies neuroinflammation in a rat model of mild traumatic brain injury	Haber	2018	Histology - CNPase	Corpus callosum	mTBI	1	NA	2	SD	Sham	275 g	25 g	M	1.5 mm	None	Rat	Sprague-Dawley	10.71428571	2.142857143	Isoflurane	5%	0%	3%	0%	None	NA	Open	Open	Controlled piston-driven impact	3.0 mm	Metal	NA	4 m/s	NA	NA	NR	NR	NR	NR	NA	NA	NA	NA	Right parietal lobe midway betewen lambda and bregma.
4	Minocycline plus N-acteylcysteine induces remyelination, synergistically protects oligodendrocytes, and modifies neuroinflammation in a rat model of mild traumatic brain injury	Haber	2018	Histology - CNPase	Corpus callosum	mTBI	1	NA	4	SD	Sham	275 g	25 g	M	1.5 mm	None	Rat	Sprague-Dawley	10.71428571	2.142857143	Isoflurane	5%	0%	3%	0%	None	NA	Open	Open	Controlled piston-driven impact	3.0 mm	Metal	NA	4 m/s	NA	NA	NR	NR	NR	NR	NA	NA	NA	NA	Right parietal lobe midway betewen lambda and bregma.
4	Minocycline plus N-acteylcysteine induces remyelination, synergistically protects oligodendrocytes, and modifies neuroinflammation in a rat model of mild traumatic brain injury	Haber	2018	Histology - CNPase	Corpus callosum	mTBI	1	NA	7	SD	Sham	275 g	25 g	M	1.5 mm	None	Rat	Sprague-Dawley	10.71428571	2.142857143	Isoflurane	5%	0%	3%	0%	None	NA	Open	Open	Controlled piston-driven impact	3.0 mm	Metal	NA	4 m/s	NA	NA	NR	NR	NR	NR	NA	NA	NA	NA	Right parietal lobe midway betewen lambda and bregma.
4	Minocycline plus N-acteylcysteine induces remyelination, synergistically protects oligodendrocytes, and modifies neuroinflammation in a rat model of mild traumatic brain injury	Haber	2018	Histology - CNPase	Corpus callosum	mTBI	1	NA	14	SD	Sham	275 g	25 g	M	1.5 mm	None	Rat	Sprague-Dawley	10.71428571	2.142857143	Isoflurane	5%	0%	3%	0%	None	NA	Open	Open	Controlled piston-driven impact	3.0 mm	Metal	NA	4 m/s	NA	NA	NR	NR	NR	NR	NA	NA	NA	NA	Right parietal lobe midway betewen lambda and bregma.
4	Minocycline plus N-acteylcysteine induces remyelination, synergistically protects oligodendrocytes, and modifies neuroinflammation in a rat model of mild traumatic brain injury	Haber	2018	Histology - Fizz-1	Corpus callosum	mTBI	1	NA	2	NSD	Sham	275 g	25 g	M	1.5 mm	None	Rat	Sprague-Dawley	10.71428571	2.142857143	Isoflurane	5%	0%	3%	0%	None	NA	Open	Open	Controlled piston-driven impact	3.0 mm	Metal	NA	4 m/s	NA	NA	NR	NR	NR	NR	NA	NA	NA	NA	Right parietal lobe midway betewen lambda and bregma.
4	Minocycline plus N-acteylcysteine induces remyelination, synergistically protects oligodendrocytes, and modifies neuroinflammation in a rat model of mild traumatic brain injury	Haber	2018	Histology - Fizz-1	Corpus callosum	mTBI	1	NA	7	NSD	Sham	275 g	25 g	M	1.5 mm	None	Rat	Sprague-Dawley	10.71428571	2.142857143	Isoflurane	5%	0%	3%	0%	None	NA	Open	Open	Controlled piston-driven impact	3.0 mm	Metal	NA	4 m/s	NA	NA	NR	NR	NR	NR	NA	NA	NA	NA	Right parietal lobe midway betewen lambda and bregma.
4	Minocycline plus N-acteylcysteine induces remyelination, synergistically protects oligodendrocytes, and modifies neuroinflammation in a rat model of mild traumatic brain injury	Haber	2018	Histology - Fizz-1	Corpus callosum	mTBI	1	NA	14	NSD	Sham	275 g	25 g	M	1.5 mm	None	Rat	Sprague-Dawley	10.71428571	2.142857143	Isoflurane	5%	0%	3%	0%	None	NA	Open	Open	Controlled piston-driven impact	3.0 mm	Metal	NA	4 m/s	NA	NA	NR	NR	NR	NR	NA	NA	NA	NA	Right parietal lobe midway betewen lambda and bregma.
4	Minocycline plus N-acteylcysteine induces remyelination, synergistically protects oligodendrocytes, and modifies neuroinflammation in a rat model of mild traumatic brain injury	Haber	2018	Histology - Fizz-1	Corpus callosum	mTBI	1	NA	4	SI	Sham	275 g	25 g	M	1.5 mm	None	Rat	Sprague-Dawley	10.71428571	2.142857143	Isoflurane	5%	0%	3%	0%	None	NA	Open	Open	Controlled piston-driven impact	3.0 mm	Metal	NA	4 m/s	NA	NA	NR	NR	NR	NR	NA	NA	NA	NA	Right parietal lobe midway betewen lambda and bregma.
4	Minocycline plus N-acteylcysteine induces remyelination, synergistically protects oligodendrocytes, and modifies neuroinflammation in a rat model of mild traumatic brain injury	Haber	2018	Histology - Iba1 area	Corpus callosum	mTBI	1	NA	7	NSD	Sham	275 g	25 g	M	1.5 mm	None	Rat	Sprague-Dawley	10.71428571	2.142857143	Isoflurane	5%	0%	3%	0%	None	NA	Open	Open	Controlled piston-driven impact	3.0 mm	Metal	NA	4 m/s	NA	NA	NR	NR	NR	NR	NA	NA	NA	NA	Right parietal lobe midway betewen lambda and bregma.
4	Minocycline plus N-acteylcysteine induces remyelination, synergistically protects oligodendrocytes, and modifies neuroinflammation in a rat model of mild traumatic brain injury	Haber	2018	Histology - Iba1 area	Corpus callosum	mTBI	1	NA	14	NSD	Sham	275 g	25 g	M	1.5 mm	None	Rat	Sprague-Dawley	10.71428571	2.142857143	Isoflurane	5%	0%	3%	0%	None	NA	Open	Open	Controlled piston-driven impact	3.0 mm	Metal	NA	4 m/s	NA	NA	NR	NR	NR	NR	NA	NA	NA	NA	Right parietal lobe midway betewen lambda and bregma.
4	Minocycline plus N-acteylcysteine induces remyelination, synergistically protects oligodendrocytes, and modifies neuroinflammation in a rat model of mild traumatic brain injury	Haber	2018	Histology - Iba1 area	Corpus callosum	mTBI	1	NA	2	SI	Sham	275 g	25 g	M	1.5 mm	None	Rat	Sprague-Dawley	10.71428571	2.142857143	Isoflurane	5%	0%	3%	0%	None	NA	Open	Open	Controlled piston-driven impact	3.0 mm	Metal	NA	4 m/s	NA	NA	NR	NR	NR	NR	NA	NA	NA	NA	Right parietal lobe midway betewen lambda and bregma.
4	Minocycline plus N-acteylcysteine induces remyelination, synergistically protects oligodendrocytes, and modifies neuroinflammation in a rat model of mild traumatic brain injury	Haber	2018	Histology - Iba1 area	Corpus callosum	mTBI	1	NA	4	SI	Sham	275 g	25 g	M	1.5 mm	None	Rat	Sprague-Dawley	10.71428571	2.142857143	Isoflurane	5%	0%	3%	0%	None	NA	Open	Open	Controlled piston-driven impact	3.0 mm	Metal	NA	4 m/s	NA	NA	NR	NR	NR	NR	NA	NA	NA	NA	Right parietal lobe midway betewen lambda and bregma.
4	Minocycline plus N-acteylcysteine induces remyelination, synergistically protects oligodendrocytes, and modifies neuroinflammation in a rat model of mild traumatic brain injury	Haber	2018	Histology - iNOS	Corpus callosum	mTBI	1	NA	2	NSD	Sham	275 g	25 g	M	1.5 mm	None	Rat	Sprague-Dawley	10.71428571	2.142857143	Isoflurane	5%	0%	3%	0%	None	NA	Open	Open	Controlled piston-driven impact	3.0 mm	Metal	NA	4 m/s	NA	NA	NR	NR	NR	NR	NA	NA	NA	NA	Right parietal lobe midway betewen lambda and bregma.
4	Minocycline plus N-acteylcysteine induces remyelination, synergistically protects oligodendrocytes, and modifies neuroinflammation in a rat model of mild traumatic brain injury	Haber	2018	Histology - iNOS	Corpus callosum	mTBI	1	NA	4	NSD	Sham	275 g	25 g	M	1.5 mm	None	Rat	Sprague-Dawley	10.71428571	2.142857143	Isoflurane	5%	0%	3%	0%	None	NA	Open	Open	Controlled piston-driven impact	3.0 mm	Metal	NA	4 m/s	NA	NA	NR	NR	NR	NR	NA	NA	NA	NA	Right parietal lobe midway betewen lambda and bregma.
4	Minocycline plus N-acteylcysteine induces remyelination, synergistically protects oligodendrocytes, and modifies neuroinflammation in a rat model of mild traumatic brain injury	Haber	2018	Histology - iNOS	Corpus callosum	mTBI	1	NA	7	NSD	Sham	275 g	25 g	M	1.5 mm	None	Rat	Sprague-Dawley	10.71428571	2.142857143	Isoflurane	5%	0%	3%	0%	None	NA	Open	Open	Controlled piston-driven impact	3.0 mm	Metal	NA	4 m/s	NA	NA	NR	NR	NR	NR	NA	NA	NA	NA	Right parietal lobe midway betewen lambda and bregma.
4	Minocycline plus N-acteylcysteine induces remyelination, synergistically protects oligodendrocytes, and modifies neuroinflammation in a rat model of mild traumatic brain injury	Haber	2018	Histology - iNOS	Corpus callosum	mTBI	1	NA	14	NSD	Sham	275 g	25 g	M	1.5 mm	None	Rat	Sprague-Dawley	10.71428571	2.142857143	Isoflurane	5%	0%	3%	0%	None	NA	Open	Open	Controlled piston-driven impact	3.0 mm	Metal	NA	4 m/s	NA	NA	NR	NR	NR	NR	NA	NA	NA	NA	Right parietal lobe midway betewen lambda and bregma.
4	Minocycline plus N-acteylcysteine induces remyelination, synergistically protects oligodendrocytes, and modifies neuroinflammation in a rat model of mild traumatic brain injury	Haber	2018	Histology - Luxol fast blue	Corpus callosum	mTBI	1	NA	4	SI	Sham	275 g	25 g	M	1.5 mm	None	Rat	Sprague-Dawley	10.71428571	2.142857143	Isoflurane	5%	0%	3%	0%	None	NA	Open	Open	Controlled piston-driven impact	3.0 mm	Metal	NA	4 m/s	NA	NA	NR	NR	NR	NR	NA	NA	NA	NA	Right parietal lobe midway betewen lambda and bregma.
4	Minocycline plus N-acteylcysteine induces remyelination, synergistically protects oligodendrocytes, and modifies neuroinflammation in a rat model of mild traumatic brain injury	Haber	2018	Histology - Luxol fast blue	Corpus callosum	mTBI	1	NA	14	SI	Sham	275 g	25 g	M	1.5 mm	None	Rat	Sprague-Dawley	10.71428571	2.142857143	Isoflurane	5%	0%	3%	0%	None	NA	Open	Open	Controlled piston-driven impact	3.0 mm	Metal	NA	4 m/s	NA	NA	NR	NR	NR	NR	NA	NA	NA	NA	Right parietal lobe midway betewen lambda and bregma.
4	Minocycline plus N-acteylcysteine induces remyelination, synergistically protects oligodendrocytes, and modifies neuroinflammation in a rat model of mild traumatic brain injury	Haber	2018	Histology - Luxol fast blue	Fimbria	mTBI	1	NA	4	SI	Sham	275 g	25 g	M	1.5 mm	None	Rat	Sprague-Dawley	10.71428571	2.142857143	Isoflurane	5%	0%	3%	0%	None	NA	Open	Open	Controlled piston-driven impact	3.0 mm	Metal	NA	4 m/s	NA	NA	NR	NR	NR	NR	NA	NA	NA	NA	Right parietal lobe midway betewen lambda and bregma.
4	Minocycline plus N-acteylcysteine induces remyelination, synergistically protects oligodendrocytes, and modifies neuroinflammation in a rat model of mild traumatic brain injury	Haber	2018	Histology - Luxol fast blue	Fimbria	mTBI	1	NA	14	SI	Sham	275 g	25 g	M	1.5 mm	None	Rat	Sprague-Dawley	10.71428571	2.142857143	Isoflurane	5%	0%	3%	0%	None	NA	Open	Open	Controlled piston-driven impact	3.0 mm	Metal	NA	4 m/s	NA	NA	NR	NR	NR	NR	NA	NA	NA	NA	Right parietal lobe midway betewen lambda and bregma.
4	Minocycline plus N-acteylcysteine induces remyelination, synergistically protects oligodendrocytes, and modifies neuroinflammation in a rat model of mild traumatic brain injury	Haber	2018	Histology - Luxol fast blue	Internal capsule	mTBI	1	NA	4	SI	Sham	275 g	25 g	M	1.5 mm	None	Rat	Sprague-Dawley	10.71428571	2.142857143	Isoflurane	5%	0%	3%	0%	None	NA	Open	Open	Controlled piston-driven impact	3.0 mm	Metal	NA	4 m/s	NA	NA	NR	NR	NR	NR	NA	NA	NA	NA	Right parietal lobe midway betewen lambda and bregma.
4	Minocycline plus N-acteylcysteine induces remyelination, synergistically protects oligodendrocytes, and modifies neuroinflammation in a rat model of mild traumatic brain injury	Haber	2018	Histology - Luxol fast blue	Internal capsule	mTBI	1	NA	14	SI	Sham	275 g	25 g	M	1.5 mm	None	Rat	Sprague-Dawley	10.71428571	2.142857143	Isoflurane	5%	0%	3%	0%	None	NA	Open	Open	Controlled piston-driven impact	3.0 mm	Metal	NA	4 m/s	NA	NA	NR	NR	NR	NR	NA	NA	NA	NA	Right parietal lobe midway betewen lambda and bregma.
4	Minocycline plus N-acteylcysteine induces remyelination, synergistically protects oligodendrocytes, and modifies neuroinflammation in a rat model of mild traumatic brain injury	Haber	2018	Histology - PDGFRα	Corpus callosum	mTBI	1	NA	2	SI	Sham	275 g	25 g	M	1.5 mm	None	Rat	Sprague-Dawley	10.71428571	2.142857143	Isoflurane	5%	0%	3%	0%	None	NA	Open	Open	Controlled piston-driven impact	3.0 mm	Metal	NA	4 m/s	NA	NA	NR	NR	NR	NR	NA	NA	NA	NA	Right parietal lobe midway betewen lambda and bregma.
4	Minocycline plus N-acteylcysteine induces remyelination, synergistically protects oligodendrocytes, and modifies neuroinflammation in a rat model of mild traumatic brain injury	Haber	2018	Histology - PDGFRα	Corpus callosum	mTBI	1	NA	4	SI	Sham	275 g	25 g	M	1.5 mm	None	Rat	Sprague-Dawley	10.71428571	2.142857143	Isoflurane	5%	0%	3%	0%	None	NA	Open	Open	Controlled piston-driven impact	3.0 mm	Metal	NA	4 m/s	NA	NA	NR	NR	NR	NR	NA	NA	NA	NA	Right parietal lobe midway betewen lambda and bregma.
4	Minocycline plus N-acteylcysteine induces remyelination, synergistically protects oligodendrocytes, and modifies neuroinflammation in a rat model of mild traumatic brain injury	Haber	2018	Histology - PDGFRα	Corpus callosum	mTBI	1	NA	7	SI	Sham	275 g	25 g	M	1.5 mm	None	Rat	Sprague-Dawley	10.71428571	2.142857143	Isoflurane	5%	0%	3%	0%	None	NA	Open	Open	Controlled piston-driven impact	3.0 mm	Metal	NA	4 m/s	NA	NA	NR	NR	NR	NR	NA	NA	NA	NA	Right parietal lobe midway betewen lambda and bregma.
4	Minocycline plus N-acteylcysteine induces remyelination, synergistically protects oligodendrocytes, and modifies neuroinflammation in a rat model of mild traumatic brain injury	Haber	2018	Histology - PDGFRα	Corpus callosum	mTBI	1	NA	14	SI	Sham	275 g	25 g	M	1.5 mm	None	Rat	Sprague-Dawley	10.71428571	2.142857143	Isoflurane	5%	0%	3%	0%	None	NA	Open	Open	Controlled piston-driven impact	3.0 mm	Metal	NA	4 m/s	NA	NA	NR	NR	NR	NR	NA	NA	NA	NA	Right parietal lobe midway betewen lambda and bregma.
4	Minocycline plus N-acteylcysteine induces remyelination, synergistically protects oligodendrocytes, and modifies neuroinflammation in a rat model of mild traumatic brain injury	Haber	2018	Histology - PLP	Corpus callosum	mTBI	1	NA	2	SD	Sham	275 g	25 g	M	1.5 mm	None	Rat	Sprague-Dawley	10.71428571	2.142857143	Isoflurane	5%	0%	3%	0%	None	NA	Open	Open	Controlled piston-driven impact	3.0 mm	Metal	NA	4 m/s	NA	NA	NR	NR	NR	NR	NA	NA	NA	NA	Right parietal lobe midway betewen lambda and bregma.
4	Minocycline plus N-acteylcysteine induces remyelination, synergistically protects oligodendrocytes, and modifies neuroinflammation in a rat model of mild traumatic brain injury	Haber	2018	Histology - PLP	Corpus callosum	mTBI	1	NA	4	SD	Sham	275 g	25 g	M	1.5 mm	None	Rat	Sprague-Dawley	10.71428571	2.142857143	Isoflurane	5%	0%	3%	0%	None	NA	Open	Open	Controlled piston-driven impact	3.0 mm	Metal	NA	4 m/s	NA	NA	NR	NR	NR	NR	NA	NA	NA	NA	Right parietal lobe midway betewen lambda and bregma.
4	Minocycline plus N-acteylcysteine induces remyelination, synergistically protects oligodendrocytes, and modifies neuroinflammation in a rat model of mild traumatic brain injury	Haber	2018	Histology - PLP	Corpus callosum	mTBI	1	NA	7	SD	Sham	275 g	25 g	M	1.5 mm	None	Rat	Sprague-Dawley	10.71428571	2.142857143	Isoflurane	5%	0%	3%	0%	None	NA	Open	Open	Controlled piston-driven impact	3.0 mm	Metal	NA	4 m/s	NA	NA	NR	NR	NR	NR	NA	NA	NA	NA	Right parietal lobe midway betewen lambda and bregma.
4	Minocycline plus N-acteylcysteine induces remyelination, synergistically protects oligodendrocytes, and modifies neuroinflammation in a rat model of mild traumatic brain injury	Haber	2018	Histology - PLP	Corpus callosum	mTBI	1	NA	14	SD	Sham	275 g	25 g	M	1.5 mm	None	Rat	Sprague-Dawley	10.71428571	2.142857143	Isoflurane	5%	0%	3%	0%	None	NA	Open	Open	Controlled piston-driven impact	3.0 mm	Metal	NA	4 m/s	NA	NA	NR	NR	NR	NR	NA	NA	NA	NA	Right parietal lobe midway betewen lambda and bregma.
4	Minocycline plus N-acteylcysteine induces remyelination, synergistically protects oligodendrocytes, and modifies neuroinflammation in a rat model of mild traumatic brain injury	Haber	2018	Histology - SMI-32	Corpus callosum	mTBI	1	NA	2	NSD	Sham	275 g	25 g	M	1.5 mm	None	Rat	Sprague-Dawley	10.71428571	2.142857143	Isoflurane	5%	0%	3%	0%	None	NA	Open	Open	Controlled piston-driven impact	3.0 mm	Metal	NA	4 m/s	NA	NA	NR	NR	NR	NR	NA	NA	NA	NA	Right parietal lobe midway betewen lambda and bregma.
4	Minocycline plus N-acteylcysteine induces remyelination, synergistically protects oligodendrocytes, and modifies neuroinflammation in a rat model of mild traumatic brain injury	Haber	2018	Histology - SMI-32	Corpus callosum	mTBI	1	NA	4	NSD	Sham	275 g	25 g	M	1.5 mm	None	Rat	Sprague-Dawley	10.71428571	2.142857143	Isoflurane	5%	0%	3%	0%	None	NA	Open	Open	Controlled piston-driven impact	3.0 mm	Metal	NA	4 m/s	NA	NA	NR	NR	NR	NR	NA	NA	NA	NA	Right parietal lobe midway betewen lambda and bregma.
4	Minocycline plus N-acteylcysteine induces remyelination, synergistically protects oligodendrocytes, and modifies neuroinflammation in a rat model of mild traumatic brain injury	Haber	2018	Histology - SMI-32	Corpus callosum	mTBI	1	NA	7	NSD	Sham	275 g	25 g	M	1.5 mm	None	Rat	Sprague-Dawley	10.71428571	2.142857143	Isoflurane	5%	0%	3%	0%	None	NA	Open	Open	Controlled piston-driven impact	3.0 mm	Metal	NA	4 m/s	NA	NA	NR	NR	NR	NR	NA	NA	NA	NA	Right parietal lobe midway betewen lambda and bregma.
4	Minocycline plus N-acteylcysteine induces remyelination, synergistically protects oligodendrocytes, and modifies neuroinflammation in a rat model of mild traumatic brain injury	Haber	2018	Histology - SMI-32	Corpus callosum	mTBI	1	NA	14	NSD	Sham	275 g	25 g	M	1.5 mm	None	Rat	Sprague-Dawley	10.71428571	2.142857143	Isoflurane	5%	0%	3%	0%	None	NA	Open	Open	Controlled piston-driven impact	3.0 mm	Metal	NA	4 m/s	NA	NA	NR	NR	NR	NR	NA	NA	NA	NA	Right parietal lobe midway betewen lambda and bregma.
4	Minocycline plus N-acteylcysteine induces remyelination, synergistically protects oligodendrocytes, and modifies neuroinflammation in a rat model of mild traumatic brain injury	Haber	2018	qPCR - CD40	Corpus callosum	mTBI	1	NA	2	NSD	Sham	275 g	25 g	M	1.5 mm	None	Rat	Sprague-Dawley	10.71428571	2.142857143	Isoflurane	5%	0%	3%	0%	None	NA	Open	Open	Controlled piston-driven impact	3.0 mm	Metal	NA	4 m/s	NA	NA	NR	NR	NR	NR	NA	NA	NA	NA	Right parietal lobe midway betewen lambda and bregma.
4	Minocycline plus N-acteylcysteine induces remyelination, synergistically protects oligodendrocytes, and modifies neuroinflammation in a rat model of mild traumatic brain injury	Haber	2018	qPCR - CD40	Corpus callosum	mTBI	1	NA	14	NSD	Sham	275 g	25 g	M	1.5 mm	None	Rat	Sprague-Dawley	10.71428571	2.142857143	Isoflurane	5%	0%	3%	0%	None	NA	Open	Open	Controlled piston-driven impact	3.0 mm	Metal	NA	4 m/s	NA	NA	NR	NR	NR	NR	NA	NA	NA	NA	Right parietal lobe midway betewen lambda and bregma.
4	Minocycline plus N-acteylcysteine induces remyelination, synergistically protects oligodendrocytes, and modifies neuroinflammation in a rat model of mild traumatic brain injury	Haber	2018	qPCR - CD68	Corpus callosum	mTBI	1	NA	2	NSD	Sham	275 g	25 g	M	1.5 mm	None	Rat	Sprague-Dawley	10.71428571	2.142857143	Isoflurane	5%	0%	3%	0%	None	NA	Open	Open	Controlled piston-driven impact	3.0 mm	Metal	NA	4 m/s	NA	NA	NR	NR	NR	NR	NA	NA	NA	NA	Right parietal lobe midway betewen lambda and bregma.
4	Minocycline plus N-acteylcysteine induces remyelination, synergistically protects oligodendrocytes, and modifies neuroinflammation in a rat model of mild traumatic brain injury	Haber	2018	qPCR - CD68	Corpus callosum	mTBI	1	NA	14	NSD	Sham	275 g	25 g	M	1.5 mm	None	Rat	Sprague-Dawley	10.71428571	2.142857143	Isoflurane	5%	0%	3%	0%	None	NA	Open	Open	Controlled piston-driven impact	3.0 mm	Metal	NA	4 m/s	NA	NA	NR	NR	NR	NR	NA	NA	NA	NA	Right parietal lobe midway betewen lambda and bregma.
5	Exposure to mild blast forces induces neuropathological effects, neurophysiological deficits and biochemical changes	Hernandez	2018	Electrophysiology	Hippocampus	mTBI	1	NA	1	NSD	Sham	325	25	M	NA	None	Rat	Sprague-Dawley	12	0	Isoflurane	4%	0%	NR	NR	None	NA	Closed	Closed	Blast injury	NA	NA	NA	NA	103	0	NR	NR	NR	NA	NA	NA	NA	NA	Left side of the head
5	Exposure to mild blast forces induces neuropathological effects, neurophysiological deficits and biochemical changes	Hernandez	2018	Electrophysiology	Hippocampus	mTBI	1	NA	3	SD	Sham	325	25	M	NA	None	Rat	Sprague-Dawley	12	0	Isoflurane	4%	0%	NR	NR	None	NA	Closed	Closed	Blast injury	NA	NA	NA	NA	103	0	NR	NR	NR	NA	NA	NA	NA	NA	Left side of the head
5	Exposure to mild blast forces induces neuropathological effects, neurophysiological deficits and biochemical changes	Hernandez	2018	Electrophysiology	Hippocampus	mTBI	1	NA	7	SD	Sham	325	25	M	NA	None	Rat	Sprague-Dawley	12	0	Isoflurane	4%	0%	NR	NR	None	NA	Closed	Closed	Blast injury	NA	NA	NA	NA	103	0	NR	NR	NR	NA	NA	NA	NA	NA	Left side of the head
5	Exposure to mild blast forces induces neuropathological effects, neurophysiological deficits and biochemical changes	Hernandez	2018	Electrophysiology	Hippocampus	mTBI	1	NA	21	SD	Sham	325	25	M	NA	None	Rat	Sprague-Dawley	12	0	Isoflurane	4%	0%	NR	NR	None	NA	Closed	Closed	Blast injury	NA	NA	NA	NA	103	0	NR	NR	NR	NA	NA	NA	NA	NA	Left side of the head
5	Exposure to mild blast forces induces neuropathological effects, neurophysiological deficits and biochemical changes	Hernandez	2018	Histology - GFAP	Hippocampus	mTBI	1	NA	1	NSD	Sham	325	25	M	NA	None	Rat	Sprague-Dawley	12	0	Isoflurane	4%	0%	NR	NR	None	NA	Closed	Closed	Blast injury	NA	NA	NA	NA	103	0	NR	NR	NR	NA	NA	NA	NA	NA	Left side of the head
5	Exposure to mild blast forces induces neuropathological effects, neurophysiological deficits and biochemical changes	Hernandez	2018	Histology - GFAP	Hippocampus	mTBI	1	NA	21	NSD	Sham	325	25	M	NA	None	Rat	Sprague-Dawley	12	0	Isoflurane	4%	0%	NR	NR	None	NA	Closed	Closed	Blast injury	NA	NA	NA	NA	103	0	NR	NR	NR	NA	NA	NA	NA	NA	Left side of the head
5	Exposure to mild blast forces induces neuropathological effects, neurophysiological deficits and biochemical changes	Hernandez	2018	Histology - GFAP	Cortex	mTBI	1	NA	1	NSD	Sham	325	25	M	NA	None	Rat	Sprague-Dawley	12	0	Isoflurane	4%	0%	NR	NR	None	NA	Closed	Closed	Blast injury	NA	NA	NA	NA	103	0	NR	NR	NR	NA	NA	NA	NA	NA	Left side of the head
5	Exposure to mild blast forces induces neuropathological effects, neurophysiological deficits and biochemical changes	Hernandez	2018	Histology - GFAP	Cortex	mTBI	1	NA	21	NSD	Sham	325	25	M	NA	None	Rat	Sprague-Dawley	12	0	Isoflurane	4%	0%	NR	NR	None	NA	Closed	Closed	Blast injury	NA	NA	NA	NA	103	0	NR	NR	NR	NA	NA	NA	NA	NA	Left side of the head
5	Exposure to mild blast forces induces neuropathological effects, neurophysiological deficits and biochemical changes	Hernandez	2018	Histology - GFAP	Striatum	mTBI	1	NA	1	NSD	Sham	325	25	M	NA	None	Rat	Sprague-Dawley	12	0	Isoflurane	4%	0%	NR	NR	None	NA	Closed	Closed	Blast injury	NA	NA	NA	NA	103	0	NR	NR	NR	NA	NA	NA	NA	NA	Left side of the head
5	Exposure to mild blast forces induces neuropathological effects, neurophysiological deficits and biochemical changes	Hernandez	2018	Histology - GFAP	Striatum	mTBI	1	NA	21	NSD	Sham	325	25	M	NA	None	Rat	Sprague-Dawley	12	0	Isoflurane	4%	0%	NR	NR	None	NA	Closed	Closed	Blast injury	NA	NA	NA	NA	103	0	NR	NR	NR	NA	NA	NA	NA	NA	Left side of the head
5	Exposure to mild blast forces induces neuropathological effects, neurophysiological deficits and biochemical changes	Hernandez	2018	Histology - GFAP	Hippocampus	mTBI	1	NA	3	SI	Sham	325	25	M	NA	None	Rat	Sprague-Dawley	12	0	Isoflurane	4%	0%	NR	NR	None	NA	Closed	Closed	Blast injury	NA	NA	NA	NA	103	0	NR	NR	NR	NA	NA	NA	NA	NA	Left side of the head
5	Exposure to mild blast forces induces neuropathological effects, neurophysiological deficits and biochemical changes	Hernandez	2018	Histology - GFAP	Hippocampus	mTBI	1	NA	7	SI	Sham	325	25	M	NA	None	Rat	Sprague-Dawley	12	0	Isoflurane	4%	0%	NR	NR	None	NA	Closed	Closed	Blast injury	NA	NA	NA	NA	103	0	NR	NR	NR	NA	NA	NA	NA	NA	Left side of the head
5	Exposure to mild blast forces induces neuropathological effects, neurophysiological deficits and biochemical changes	Hernandez	2018	Histology - GFAP	Cortex	mTBI	1	NA	3	SI	Sham	325	25	M	NA	None	Rat	Sprague-Dawley	12	0	Isoflurane	4%	0%	NR	NR	None	NA	Closed	Closed	Blast injury	NA	NA	NA	NA	103	0	NR	NR	NR	NA	NA	NA	NA	NA	Left side of the head
5	Exposure to mild blast forces induces neuropathological effects, neurophysiological deficits and biochemical changes	Hernandez	2018	Histology - GFAP	Cortex	mTBI	1	NA	7	SI	Sham	325	25	M	NA	None	Rat	Sprague-Dawley	12	0	Isoflurane	4%	0%	NR	NR	None	NA	Closed	Closed	Blast injury	NA	NA	NA	NA	103	0	NR	NR	NR	NA	NA	NA	NA	NA	Left side of the head
5	Exposure to mild blast forces induces neuropathological effects, neurophysiological deficits and biochemical changes	Hernandez	2018	Histology - GFAP	Striatum	mTBI	1	NA	3	SI	Sham	325	25	M	NA	None	Rat	Sprague-Dawley	12	0	Isoflurane	4%	0%	NR	NR	None	NA	Closed	Closed	Blast injury	NA	NA	NA	NA	103	0	NR	NR	NR	NA	NA	NA	NA	NA	Left side of the head
5	Exposure to mild blast forces induces neuropathological effects, neurophysiological deficits and biochemical changes	Hernandez	2018	Histology - GFAP	Striatum	mTBI	1	NA	7	SI	Sham	325	25	M	NA	None	Rat	Sprague-Dawley	12	0	Isoflurane	4%	0%	NR	NR	None	NA	Closed	Closed	Blast injury	NA	NA	NA	NA	103	0	NR	NR	NR	NA	NA	NA	NA	NA	Left side of the head
5	Exposure to mild blast forces induces neuropathological effects, neurophysiological deficits and biochemical changes	Hernandez	2018	Histology - Iba1 intensity	Hippocampus	mTBI	1	NA	3	NSD	Sham	325	25	M	NA	None	Rat	Sprague-Dawley	12	0	Isoflurane	4%	0%	NR	NR	None	NA	Closed	Closed	Blast injury	NA	NA	NA	NA	103	0	NR	NR	NR	NA	NA	NA	NA	NA	Left side of the head
5	Exposure to mild blast forces induces neuropathological effects, neurophysiological deficits and biochemical changes	Hernandez	2018	Histology - Iba1 intensity	Hippocampus	mTBI	1	NA	7	NSD	Sham	325	25	M	NA	None	Rat	Sprague-Dawley	12	0	Isoflurane	4%	0%	NR	NR	None	NA	Closed	Closed	Blast injury	NA	NA	NA	NA	103	0	NR	NR	NR	NA	NA	NA	NA	NA	Left side of the head
5	Exposure to mild blast forces induces neuropathological effects, neurophysiological deficits and biochemical changes	Hernandez	2018	Histology - Iba1 intensity	Hippocampus	mTBI	1	NA	21	NSD	Sham	325	25	M	NA	None	Rat	Sprague-Dawley	12	0	Isoflurane	4%	0%	NR	NR	None	NA	Closed	Closed	Blast injury	NA	NA	NA	NA	103	0	NR	NR	NR	NA	NA	NA	NA	NA	Left side of the head
5	Exposure to mild blast forces induces neuropathological effects, neurophysiological deficits and biochemical changes	Hernandez	2018	Histology - Iba1 intensity	Cortex	mTBI	1	NA	3	NSD	Sham	325	25	M	NA	None	Rat	Sprague-Dawley	12	0	Isoflurane	4%	0%	NR	NR	None	NA	Closed	Closed	Blast injury	NA	NA	NA	NA	103	0	NR	NR	NR	NA	NA	NA	NA	NA	Left side of the head
5	Exposure to mild blast forces induces neuropathological effects, neurophysiological deficits and biochemical changes	Hernandez	2018	Histology - Iba1 intensity	Cortex	mTBI	1	NA	7	NSD	Sham	325	25	M	NA	None	Rat	Sprague-Dawley	12	0	Isoflurane	4%	0%	NR	NR	None	NA	Closed	Closed	Blast injury	NA	NA	NA	NA	103	0	NR	NR	NR	NA	NA	NA	NA	NA	Left side of the head
5	Exposure to mild blast forces induces neuropathological effects, neurophysiological deficits and biochemical changes	Hernandez	2018	Histology - Iba1 intensity	Cortex	mTBI	1	NA	21	NSD	Sham	325	25	M	NA	None	Rat	Sprague-Dawley	12	0	Isoflurane	4%	0%	NR	NR	None	NA	Closed	Closed	Blast injury	NA	NA	NA	NA	103	0	NR	NR	NR	NA	NA	NA	NA	NA	Left side of the head
5	Exposure to mild blast forces induces neuropathological effects, neurophysiological deficits and biochemical changes	Hernandez	2018	Histology - Iba1 intensity	Striatum	mTBI	1	NA	21	NSD	Sham	325	25	M	NA	None	Rat	Sprague-Dawley	12	0	Isoflurane	4%	0%	NR	NR	None	NA	Closed	Closed	Blast injury	NA	NA	NA	NA	103	0	NR	NR	NR	NA	NA	NA	NA	NA	Left side of the head
5	Exposure to mild blast forces induces neuropathological effects, neurophysiological deficits and biochemical changes	Hernandez	2018	Histology - Iba1 intensity	Hippocampus	mTBI	1	NA	1	SI	Sham	325	25	M	NA	None	Rat	Sprague-Dawley	12	0	Isoflurane	4%	0%	NR	NR	None	NA	Closed	Closed	Blast injury	NA	NA	NA	NA	103	0	NR	NR	NR	NA	NA	NA	NA	NA	Left side of the head
5	Exposure to mild blast forces induces neuropathological effects, neurophysiological deficits and biochemical changes	Hernandez	2018	Histology - Iba1 intensity	Cortex	mTBI	1	NA	1	SI	Sham	325	25	M	NA	None	Rat	Sprague-Dawley	12	0	Isoflurane	4%	0%	NR	NR	None	NA	Closed	Closed	Blast injury	NA	NA	NA	NA	103	0	NR	NR	NR	NA	NA	NA	NA	NA	Left side of the head
5	Exposure to mild blast forces induces neuropathological effects, neurophysiological deficits and biochemical changes	Hernandez	2018	Histology - Iba1 intensity	Striatum	mTBI	1	NA	1	SI	Sham	325	25	M	NA	None	Rat	Sprague-Dawley	12	0	Isoflurane	4%	0%	NR	NR	None	NA	Closed	Closed	Blast injury	NA	NA	NA	NA	103	0	NR	NR	NR	NA	NA	NA	NA	NA	Left side of the head
5	Exposure to mild blast forces induces neuropathological effects, neurophysiological deficits and biochemical changes	Hernandez	2018	Histology - Iba1 intensity	Striatum	mTBI	1	NA	3	SI	Sham	325	25	M	NA	None	Rat	Sprague-Dawley	12	0	Isoflurane	4%	0%	NR	NR	None	NA	Closed	Closed	Blast injury	NA	NA	NA	NA	103	0	NR	NR	NR	NA	NA	NA	NA	NA	Left side of the head
5	Exposure to mild blast forces induces neuropathological effects, neurophysiological deficits and biochemical changes	Hernandez	2018	Histology - Iba1 intensity	Striatum	mTBI	1	NA	7	SI	Sham	325	25	M	NA	None	Rat	Sprague-Dawley	12	0	Isoflurane	4%	0%	NR	NR	None	NA	Closed	Closed	Blast injury	NA	NA	NA	NA	103	0	NR	NR	NR	NA	NA	NA	NA	NA	Left side of the head
5	Exposure to mild blast forces induces neuropathological effects, neurophysiological deficits and biochemical changes	Hernandez	2018	Histology - SMI-31	Hippocampus	mTBI	1	NA	3	SI	Sham	325	25	M	NA	None	Rat	Sprague-Dawley	12	0	Isoflurane	4%	0%	NR	NR	None	NA	Closed	Closed	Blast injury	NA	NA	NA	NA	103	0	NR	NR	NR	NA	NA	NA	NA	NA	Left side of the head
5	Exposure to mild blast forces induces neuropathological effects, neurophysiological deficits and biochemical changes	Hernandez	2018	Protein assay - C-19	Hippocampus	mTBI	1	NA	1	NSD	Sham	325	25	M	NA	None	Rat	Sprague-Dawley	12	0	Isoflurane	4%	0%	NR	NR	None	NA	Closed	Closed	Blast injury	NA	NA	NA	NA	103	0	NR	NR	NR	NA	NA	NA	NA	NA	Left side of the head
5	Exposure to mild blast forces induces neuropathological effects, neurophysiological deficits and biochemical changes	Hernandez	2018	Protein assay - C-19	Hippocampus	mTBI	1	NA	21	NSD	Sham	325	25	M	NA	None	Rat	Sprague-Dawley	12	0	Isoflurane	4%	0%	NR	NR	None	NA	Closed	Closed	Blast injury	NA	NA	NA	NA	103	0	NR	NR	NR	NA	NA	NA	NA	NA	Left side of the head
5	Exposure to mild blast forces induces neuropathological effects, neurophysiological deficits and biochemical changes	Hernandez	2018	Protein assay - C-19	Hippocampus	mTBI	1	NA	3	SI	Sham	325	25	M	NA	None	Rat	Sprague-Dawley	12	0	Isoflurane	4%	0%	NR	NR	None	NA	Closed	Closed	Blast injury	NA	NA	NA	NA	103	0	NR	NR	NR	NA	NA	NA	NA	NA	Left side of the head
5	Exposure to mild blast forces induces neuropathological effects, neurophysiological deficits and biochemical changes	Hernandez	2018	Protein assay - C-19	Hippocampus	mTBI	1	NA	7	SI	Sham	325	25	M	NA	None	Rat	Sprague-Dawley	12	0	Isoflurane	4%	0%	NR	NR	None	NA	Closed	Closed	Blast injury	NA	NA	NA	NA	103	0	NR	NR	NR	NA	NA	NA	NA	NA	Left side of the head
5	Exposure to mild blast forces induces neuropathological effects, neurophysiological deficits and biochemical changes	Hernandez	2018	Protein assay - α-Fodrin	Hippocampus	mTBI	1	NA	21	NSD	Sham	325	25	M	NA	None	Rat	Sprague-Dawley	12	0	Isoflurane	4%	0%	NR	NR	None	NA	Closed	Closed	Blast injury	NA	NA	NA	NA	103	0	NR	NR	NR	NA	NA	NA	NA	NA	Left side of the head
5	Exposure to mild blast forces induces neuropathological effects, neurophysiological deficits and biochemical changes	Hernandez	2018	Protein assay - α-Fodrin	Hippocampus	mTBI	1	NA	1	SI	Sham	325	25	M	NA	None	Rat	Sprague-Dawley	12	0	Isoflurane	4%	0%	NR	NR	None	NA	Closed	Closed	Blast injury	NA	NA	NA	NA	103	0	NR	NR	NR	NA	NA	NA	NA	NA	Left side of the head
5	Exposure to mild blast forces induces neuropathological effects, neurophysiological deficits and biochemical changes	Hernandez	2018	Protein assay - α-Fodrin	Hippocampus	mTBI	1	NA	3	SI	Sham	325	25	M	NA	None	Rat	Sprague-Dawley	12	0	Isoflurane	4%	0%	NR	NR	None	NA	Closed	Closed	Blast injury	NA	NA	NA	NA	103	0	NR	NR	NR	NA	NA	NA	NA	NA	Left side of the head
5	Exposure to mild blast forces induces neuropathological effects, neurophysiological deficits and biochemical changes	Hernandez	2018	Protein assay - α-Fodrin	Hippocampus	mTBI	1	NA	7	SI	Sham	325	25	M	NA	None	Rat	Sprague-Dawley	12	0	Isoflurane	4%	0%	NR	NR	None	NA	Closed	Closed	Blast injury	NA	NA	NA	NA	103	0	NR	NR	NR	NA	NA	NA	NA	NA	Left side of the head
6	Application of high-intensity focused ultrasound to the study of mild traumatic brain injury	McCabe	2014	Histology - GFAP	Cortex	mTBI	1	NA	0.083333333	NSD	Sham	NR	NA	M	NA	None	Mouse	C57BL/6	7.5	0.5	Isoflurane	5%	0%	2%	0%	None	NA	Closed	Closed	HIFU	NA	NA	NA	NA	NA	NA	NR	NR	NR	NA	NA	NA	1 ms	400 mV	Entire top of skull
6	Application of high-intensity focused ultrasound to the study of mild traumatic brain injury	McCabe	2014	Histology - GFAP	Corpus callosum	mTBI	1	NA	0.083333333	NSD	Sham	NR	NA	M	NA	None	Mouse	C57BL/6	7.5	0.5	Isoflurane	5%	0%	2%	0%	None	NA	Closed	Closed	HIFU	NA	NA	NA	NA	NA	NA	NR	NR	NR	NA	NA	NA	1 ms	400 mV	Entire top of skull
6	Application of high-intensity focused ultrasound to the study of mild traumatic brain injury	McCabe	2014	Histology - GFAP	Hippocampus	mTBI	1	NA	0.083333333	NSD	Sham	NR	NA	M	NA	None	Mouse	C57BL/6	7.5	0.5	Isoflurane	5%	0%	2%	0%	None	NA	Closed	Closed	HIFU	NA	NA	NA	NA	NA	NA	NR	NR	NR	NA	NA	NA	1 ms	400 mV	Entire top of skull
6	Application of high-intensity focused ultrasound to the study of mild traumatic brain injury	McCabe	2014	Histology - GFAP	Cortex	mTBI	1	NA	1	SI	Sham	NR	NA	M	NA	None	Mouse	C57BL/6	7.5	0.5	Isoflurane	5%	0%	2%	0%	None	NA	Closed	Closed	HIFU	NA	NA	NA	NA	NA	NA	NR	NR	NR	NA	NA	NA	1 ms	400 mV	Entire top of skull
6	Application of high-intensity focused ultrasound to the study of mild traumatic brain injury	McCabe	2014	Histology - GFAP	Corpus callosum	mTBI	1	NA	1	SI	Sham	NR	NA	M	NA	None	Mouse	C57BL/6	7.5	0.5	Isoflurane	5%	0%	2%	0%	None	NA	Closed	Closed	HIFU	NA	NA	NA	NA	NA	NA	NR	NR	NR	NA	NA	NA	1 ms	400 mV	Entire top of skull
6	Application of high-intensity focused ultrasound to the study of mild traumatic brain injury	McCabe	2014	Histology - GFAP	Hippocampus	mTBI	1	NA	1	SI	Sham	NR	NA	M	NA	None	Mouse	C57BL/6	7.5	0.5	Isoflurane	5%	0%	2%	0%	None	NA	Closed	Closed	HIFU	NA	NA	NA	NA	NA	NA	NR	NR	NR	NA	NA	NA	1 ms	400 mV	Entire top of skull
6	Application of high-intensity focused ultrasound to the study of mild traumatic brain injury	McCabe	2014	Histology - GFAP	Temporal lobe	mTBI	1	NA	0.083333333	SI	Sham	NR	NA	M	NA	None	Mouse	C57BL/6	7.5	0.5	Isoflurane	5%	0%	2%	0%	None	NA	Closed	Closed	HIFU	NA	NA	NA	NA	NA	NA	NR	NR	NR	NA	NA	NA	1 ms	400 mV	Entire top of skull
6	Application of high-intensity focused ultrasound to the study of mild traumatic brain injury	McCabe	2014	Histology - GFAP	Temporal lobe	mTBI	1	NA	1	SI	Sham	NR	NA	M	NA	None	Mouse	C57BL/6	7.5	0.5	Isoflurane	5%	0%	2%	0%	None	NA	Closed	Closed	HIFU	NA	NA	NA	NA	NA	NA	NR	NR	NR	NA	NA	NA	1 ms	400 mV	Entire top of skull
6	Application of high-intensity focused ultrasound to the study of mild traumatic brain injury	McCabe	2014	Histology - Iba1 intensity	Hippocampus	mTBI	1	NA	1	NSD	Sham	NR	NA	M	NA	None	Mouse	C57BL/6	7.5	0.5	Isoflurane	5%	0%	2%	0%	None	NA	Closed	Closed	HIFU	NA	NA	NA	NA	NA	NA	NR	NR	NR	NA	NA	NA	1 ms	400 mV	Entire top of skull
6	Application of high-intensity focused ultrasound to the study of mild traumatic brain injury	McCabe	2014	Histology - Iba1 intensity	Corpus callosum	mTBI	1	NA	0.083333333	SI	Sham	NR	NA	M	NA	None	Mouse	C57BL/6	7.5	0.5	Isoflurane	5%	0%	2%	0%	None	NA	Closed	Closed	HIFU	NA	NA	NA	NA	NA	NA	NR	NR	NR	NA	NA	NA	1 ms	400 mV	Entire top of skull
6	Application of high-intensity focused ultrasound to the study of mild traumatic brain injury	McCabe	2014	Histology - Iba1 intensity	Corpus callosum	mTBI	1	NA	1	SI	Sham	NR	NA	M	NA	None	Mouse	C57BL/6	7.5	0.5	Isoflurane	5%	0%	2%	0%	None	NA	Closed	Closed	HIFU	NA	NA	NA	NA	NA	NA	NR	NR	NR	NA	NA	NA	1 ms	400 mV	Entire top of skull
6	Application of high-intensity focused ultrasound to the study of mild traumatic brain injury	McCabe	2014	Histology - Iba1 intensity	Hippocampus	mTBI	1	NA	0.083333333	SI	Sham	NR	NA	M	NA	None	Mouse	C57BL/6	7.5	0.5	Isoflurane	5%	0%	2%	0%	None	NA	Closed	Closed	HIFU	NA	NA	NA	NA	NA	NA	NR	NR	NR	NA	NA	NA	1 ms	400 mV	Entire top of skull
7	Defining the biomechanical and biological threshold of murine mild traumatic brain injury using CHIMERA (Closed Head Impact Model of Engineered Rotational Acceleration)	Namjoshi	2017	Behaviour - Elevated plus maze	NA	mTBI	1	NA	2	NSD	Sham	33.05	3.63	M	NA	None	Mouse	C57BL/6	18	2	Isoflurane	4.50%	0%	2.50%	NR	Meloxicam	1 mg/kg	Closed	Closed	CHIMERA	5	Metal	NA	NR	NA	NA	NR	NR	0.65	NA	NA	NA	NA	NA	Midline parietal region, perpendicular to the long axis of the head
7	Defining the biomechanical and biological threshold of murine mild traumatic brain injury using CHIMERA (Closed Head Impact Model of Engineered Rotational Acceleration)	Namjoshi	2017	Histology - GFAP	Corpus callosum	mTBI	1	NA	0.25	NSD	Sham	33.05	3.63	M	NA	None	Mouse	C57BL/6	18	2	Isoflurane	4.50%	0%	2.50%	NR	Meloxicam	1 mg/kg	Closed	Closed	CHIMERA	5	Metal	NA	NR	NA	NA	NR	NR	0.65	NA	NA	NA	NA	NA	Midline parietal region, perpendicular to the long axis of the head
7	Defining the biomechanical and biological threshold of murine mild traumatic brain injury using CHIMERA (Closed Head Impact Model of Engineered Rotational Acceleration)	Namjoshi	2017	Histology - GFAP	Corpus callosum	mTBI	1	NA	1	NSD	Sham	33.05	3.63	M	NA	None	Mouse	C57BL/6	18	2	Isoflurane	4.50%	0%	2.50%	NR	Meloxicam	1 mg/kg	Closed	Closed	CHIMERA	5	Metal	NA	NR	NA	NA	NR	NR	0.65	NA	NA	NA	NA	NA	Midline parietal region, perpendicular to the long axis of the head
7	Defining the biomechanical and biological threshold of murine mild traumatic brain injury using CHIMERA (Closed Head Impact Model of Engineered Rotational Acceleration)	Namjoshi	2017	Histology - GFAP	Corpus callosum	mTBI	1	NA	14	NSD	Sham	33.05	3.63	M	NA	None	Mouse	C57BL/6	18	2	Isoflurane	4.50%	0%	2.50%	NR	Meloxicam	1 mg/kg	Closed	Closed	CHIMERA	5	Metal	NA	NR	NA	NA	NR	NR	0.65	NA	NA	NA	NA	NA	Midline parietal region, perpendicular to the long axis of the head
7	Defining the biomechanical and biological threshold of murine mild traumatic brain injury using CHIMERA (Closed Head Impact Model of Engineered Rotational Acceleration)	Namjoshi	2017	Histology - GFAP	Corpus callosum	mTBI	1	NA	2	SI	Sham	33.05	3.63	M	NA	None	Mouse	C57BL/6	18	2	Isoflurane	4.50%	0%	2.50%	NR	Meloxicam	1 mg/kg	Closed	Closed	CHIMERA	5	Metal	NA	NR	NA	NA	NR	NR	0.65	NA	NA	NA	NA	NA	Midline parietal region, perpendicular to the long axis of the head
7	Defining the biomechanical and biological threshold of murine mild traumatic brain injury using CHIMERA (Closed Head Impact Model of Engineered Rotational Acceleration)	Namjoshi	2017	Histology - GFAP	Corpus callosum	mTBI	1	NA	7	SI	Sham	33.05	3.63	M	NA	None	Mouse	C57BL/6	18	2	Isoflurane	4.50%	0%	2.50%	NR	Meloxicam	1 mg/kg	Closed	Closed	CHIMERA	5	Metal	NA	NR	NA	NA	NR	NR	0.65	NA	NA	NA	NA	NA	Midline parietal region, perpendicular to the long axis of the head
7	Defining the biomechanical and biological threshold of murine mild traumatic brain injury using CHIMERA (Closed Head Impact Model of Engineered Rotational Acceleration)	Namjoshi	2017	Histology - Iba1 cell density	Olfactory nerve layer	mTBI	1	NA	0.25	NSD	Sham	33.05	3.63	M	NA	None	Mouse	C57BL/6	18	2	Isoflurane	4.50%	0%	2.50%	NR	Meloxicam	1 mg/kg	Closed	Closed	CHIMERA	5	Metal	NA	NR	NA	NA	NR	NR	0.65	NA	NA	NA	NA	NA	Midline parietal region, perpendicular to the long axis of the head
7	Defining the biomechanical and biological threshold of murine mild traumatic brain injury using CHIMERA (Closed Head Impact Model of Engineered Rotational Acceleration)	Namjoshi	2017	Histology - Iba1 cell density	Corpus callosum	mTBI	1	NA	0.25	NSD	Sham	33.05	3.63	M	NA	None	Mouse	C57BL/6	18	2	Isoflurane	4.50%	0%	2.50%	NR	Meloxicam	1 mg/kg	Closed	Closed	CHIMERA	5	Metal	NA	NR	NA	NA	NR	NR	0.65	NA	NA	NA	NA	NA	Midline parietal region, perpendicular to the long axis of the head
7	Defining the biomechanical and biological threshold of murine mild traumatic brain injury using CHIMERA (Closed Head Impact Model of Engineered Rotational Acceleration)	Namjoshi	2017	Histology - Iba1 cell density	Corpus callosum	mTBI	1	NA	1	NSD	Sham	33.05	3.63	M	NA	None	Mouse	C57BL/6	18	2	Isoflurane	4.50%	0%	2.50%	NR	Meloxicam	1 mg/kg	Closed	Closed	CHIMERA	5	Metal	NA	NR	NA	NA	NR	NR	0.65	NA	NA	NA	NA	NA	Midline parietal region, perpendicular to the long axis of the head
7	Defining the biomechanical and biological threshold of murine mild traumatic brain injury using CHIMERA (Closed Head Impact Model of Engineered Rotational Acceleration)	Namjoshi	2017	Histology - Iba1 cell density	Brachium of superior colliculus	mTBI	1	NA	0.25	NSD	Sham	33.05	3.63	M	NA	None	Mouse	C57BL/6	18	2	Isoflurane	4.50%	0%	2.50%	NR	Meloxicam	1 mg/kg	Closed	Closed	CHIMERA	5	Metal	NA	NR	NA	NA	NR	NR	0.65	NA	NA	NA	NA	NA	Midline parietal region, perpendicular to the long axis of the head
7	Defining the biomechanical and biological threshold of murine mild traumatic brain injury using CHIMERA (Closed Head Impact Model of Engineered Rotational Acceleration)	Namjoshi	2017	Histology - Iba1 cell density	Brachium of superior colliculus	mTBI	1	NA	1	NSD	Sham	33.05	3.63	M	NA	None	Mouse	C57BL/6	18	2	Isoflurane	4.50%	0%	2.50%	NR	Meloxicam	1 mg/kg	Closed	Closed	CHIMERA	5	Metal	NA	NR	NA	NA	NR	NR	0.65	NA	NA	NA	NA	NA	Midline parietal region, perpendicular to the long axis of the head
7	Defining the biomechanical and biological threshold of murine mild traumatic brain injury using CHIMERA (Closed Head Impact Model of Engineered Rotational Acceleration)	Namjoshi	2017	Histology - Iba1 cell density	Optic tract	mTBI	1	NA	0.25	NSD	Sham	33.05	3.63	M	NA	None	Mouse	C57BL/6	18	2	Isoflurane	4.50%	0%	2.50%	NR	Meloxicam	1 mg/kg	Closed	Closed	CHIMERA	5	Metal	NA	NR	NA	NA	NR	NR	0.65	NA	NA	NA	NA	NA	Midline parietal region, perpendicular to the long axis of the head
7	Defining the biomechanical and biological threshold of murine mild traumatic brain injury using CHIMERA (Closed Head Impact Model of Engineered Rotational Acceleration)	Namjoshi	2017	Histology - Iba1 cell density	Optic tract	mTBI	1	NA	1	NSD	Sham	33.05	3.63	M	NA	None	Mouse	C57BL/6	18	2	Isoflurane	4.50%	0%	2.50%	NR	Meloxicam	1 mg/kg	Closed	Closed	CHIMERA	5	Metal	NA	NR	NA	NA	NR	NR	0.65	NA	NA	NA	NA	NA	Midline parietal region, perpendicular to the long axis of the head
7	Defining the biomechanical and biological threshold of murine mild traumatic brain injury using CHIMERA (Closed Head Impact Model of Engineered Rotational Acceleration)	Namjoshi	2017	Histology - Iba1 cell density	Olfactory nerve layer	mTBI	1	NA	1	SI	Sham	33.05	3.63	M	NA	None	Mouse	C57BL/6	18	2	Isoflurane	4.50%	0%	2.50%	NR	Meloxicam	1 mg/kg	Closed	Closed	CHIMERA	5	Metal	NA	NR	NA	NA	NR	NR	0.65	NA	NA	NA	NA	NA	Midline parietal region, perpendicular to the long axis of the head
7	Defining the biomechanical and biological threshold of murine mild traumatic brain injury using CHIMERA (Closed Head Impact Model of Engineered Rotational Acceleration)	Namjoshi	2017	Histology - Iba1 cell density	Olfactory nerve layer	mTBI	1	NA	2	SI	Sham	33.05	3.63	M	NA	None	Mouse	C57BL/6	18	2	Isoflurane	4.50%	0%	2.50%	NR	Meloxicam	1 mg/kg	Closed	Closed	CHIMERA	5	Metal	NA	NR	NA	NA	NR	NR	0.65	NA	NA	NA	NA	NA	Midline parietal region, perpendicular to the long axis of the head
7	Defining the biomechanical and biological threshold of murine mild traumatic brain injury using CHIMERA (Closed Head Impact Model of Engineered Rotational Acceleration)	Namjoshi	2017	Histology - Iba1 cell density	Olfactory nerve layer	mTBI	1	NA	7	SI	Sham	33.05	3.63	M	NA	None	Mouse	C57BL/6	18	2	Isoflurane	4.50%	0%	2.50%	NR	Meloxicam	1 mg/kg	Closed	Closed	CHIMERA	5	Metal	NA	NR	NA	NA	NR	NR	0.65	NA	NA	NA	NA	NA	Midline parietal region, perpendicular to the long axis of the head
7	Defining the biomechanical and biological threshold of murine mild traumatic brain injury using CHIMERA (Closed Head Impact Model of Engineered Rotational Acceleration)	Namjoshi	2017	Histology - Iba1 cell density	Olfactory nerve layer	mTBI	1	NA	14	SI	Sham	33.05	3.63	M	NA	None	Mouse	C57BL/6	18	2	Isoflurane	4.50%	0%	2.50%	NR	Meloxicam	1 mg/kg	Closed	Closed	CHIMERA	5	Metal	NA	NR	NA	NA	NR	NR	0.65	NA	NA	NA	NA	NA	Midline parietal region, perpendicular to the long axis of the head
7	Defining the biomechanical and biological threshold of murine mild traumatic brain injury using CHIMERA (Closed Head Impact Model of Engineered Rotational Acceleration)	Namjoshi	2017	Histology - Iba1 cell density	Corpus callosum	mTBI	1	NA	2	SI	Sham	33.05	3.63	M	NA	None	Mouse	C57BL/6	18	2	Isoflurane	4.50%	0%	2.50%	NR	Meloxicam	1 mg/kg	Closed	Closed	CHIMERA	5	Metal	NA	NR	NA	NA	NR	NR	0.65	NA	NA	NA	NA	NA	Midline parietal region, perpendicular to the long axis of the head
7	Defining the biomechanical and biological threshold of murine mild traumatic brain injury using CHIMERA (Closed Head Impact Model of Engineered Rotational Acceleration)	Namjoshi	2017	Histology - Iba1 cell density	Corpus callosum	mTBI	1	NA	7	SI	Sham	33.05	3.63	M	NA	None	Mouse	C57BL/6	18	2	Isoflurane	4.50%	0%	2.50%	NR	Meloxicam	1 mg/kg	Closed	Closed	CHIMERA	5	Metal	NA	NR	NA	NA	NR	NR	0.65	NA	NA	NA	NA	NA	Midline parietal region, perpendicular to the long axis of the head
7	Defining the biomechanical and biological threshold of murine mild traumatic brain injury using CHIMERA (Closed Head Impact Model of Engineered Rotational Acceleration)	Namjoshi	2017	Histology - Iba1 cell density	Corpus callosum	mTBI	1	NA	14	SI	Sham	33.05	3.63	M	NA	None	Mouse	C57BL/6	18	2	Isoflurane	4.50%	0%	2.50%	NR	Meloxicam	1 mg/kg	Closed	Closed	CHIMERA	5	Metal	NA	NR	NA	NA	NR	NR	0.65	NA	NA	NA	NA	NA	Midline parietal region, perpendicular to the long axis of the head
7	Defining the biomechanical and biological threshold of murine mild traumatic brain injury using CHIMERA (Closed Head Impact Model of Engineered Rotational Acceleration)	Namjoshi	2017	Histology - Iba1 cell density	Brachium of superior colliculus	mTBI	1	NA	2	SI	Sham	33.05	3.63	M	NA	None	Mouse	C57BL/6	18	2	Isoflurane	4.50%	0%	2.50%	NR	Meloxicam	1 mg/kg	Closed	Closed	CHIMERA	5	Metal	NA	NR	NA	NA	NR	NR	0.65	NA	NA	NA	NA	NA	Midline parietal region, perpendicular to the long axis of the head
7	Defining the biomechanical and biological threshold of murine mild traumatic brain injury using CHIMERA (Closed Head Impact Model of Engineered Rotational Acceleration)	Namjoshi	2017	Histology - Iba1 cell density	Brachium of superior colliculus	mTBI	1	NA	7	SI	Sham	33.05	3.63	M	NA	None	Mouse	C57BL/6	18	2	Isoflurane	4.50%	0%	2.50%	NR	Meloxicam	1 mg/kg	Closed	Closed	CHIMERA	5	Metal	NA	NR	NA	NA	NR	NR	0.65	NA	NA	NA	NA	NA	Midline parietal region, perpendicular to the long axis of the head
7	Defining the biomechanical and biological threshold of murine mild traumatic brain injury using CHIMERA (Closed Head Impact Model of Engineered Rotational Acceleration)	Namjoshi	2017	Histology - Iba1 cell density	Brachium of superior colliculus	mTBI	1	NA	14	SI	Sham	33.05	3.63	M	NA	None	Mouse	C57BL/6	18	2	Isoflurane	4.50%	0%	2.50%	NR	Meloxicam	1 mg/kg	Closed	Closed	CHIMERA	5	Metal	NA	NR	NA	NA	NR	NR	0.65	NA	NA	NA	NA	NA	Midline parietal region, perpendicular to the long axis of the head
7	Defining the biomechanical and biological threshold of murine mild traumatic brain injury using CHIMERA (Closed Head Impact Model of Engineered Rotational Acceleration)	Namjoshi	2017	Histology - Iba1 cell density	Optic tract	mTBI	1	NA	2	SI	Sham	33.05	3.63	M	NA	None	Mouse	C57BL/6	18	2	Isoflurane	4.50%	0%	2.50%	NR	Meloxicam	1 mg/kg	Closed	Closed	CHIMERA	5	Metal	NA	NR	NA	NA	NR	NR	0.65	NA	NA	NA	NA	NA	Midline parietal region, perpendicular to the long axis of the head
7	Defining the biomechanical and biological threshold of murine mild traumatic brain injury using CHIMERA (Closed Head Impact Model of Engineered Rotational Acceleration)	Namjoshi	2017	Histology - Iba1 cell density	Optic tract	mTBI	1	NA	7	SI	Sham	33.05	3.63	M	NA	None	Mouse	C57BL/6	18	2	Isoflurane	4.50%	0%	2.50%	NR	Meloxicam	1 mg/kg	Closed	Closed	CHIMERA	5	Metal	NA	NR	NA	NA	NR	NR	0.65	NA	NA	NA	NA	NA	Midline parietal region, perpendicular to the long axis of the head
7	Defining the biomechanical and biological threshold of murine mild traumatic brain injury using CHIMERA (Closed Head Impact Model of Engineered Rotational Acceleration)	Namjoshi	2017	Histology - Iba1 cell density	Optic tract	mTBI	1	NA	14	SI	Sham	33.05	3.63	M	NA	None	Mouse	C57BL/6	18	2	Isoflurane	4.50%	0%	2.50%	NR	Meloxicam	1 mg/kg	Closed	Closed	CHIMERA	5	Metal	NA	NR	NA	NA	NR	NR	0.65	NA	NA	NA	NA	NA	Midline parietal region, perpendicular to the long axis of the head
7	Defining the biomechanical and biological threshold of murine mild traumatic brain injury using CHIMERA (Closed Head Impact Model of Engineered Rotational Acceleration)	Namjoshi	2017	Histology - Silver stain	Corpus callosum	mTBI	1	NA	0.25	NSD	Sham	33.05	3.63	M	NA	None	Mouse	C57BL/6	18	2	Isoflurane	4.50%	0%	2.50%	NR	Meloxicam	1 mg/kg	Closed	Closed	CHIMERA	5	Metal	NA	NR	NA	NA	NR	NR	0.65	NA	NA	NA	NA	NA	Midline parietal region, perpendicular to the long axis of the head
7	Defining the biomechanical and biological threshold of murine mild traumatic brain injury using CHIMERA (Closed Head Impact Model of Engineered Rotational Acceleration)	Namjoshi	2017	Histology - Silver stain	Corpus callosum	mTBI	1	NA	1	NSD	Sham	33.05	3.63	M	NA	None	Mouse	C57BL/6	18	2	Isoflurane	4.50%	0%	2.50%	NR	Meloxicam	1 mg/kg	Closed	Closed	CHIMERA	5	Metal	NA	NR	NA	NA	NR	NR	0.65	NA	NA	NA	NA	NA	Midline parietal region, perpendicular to the long axis of the head
7	Defining the biomechanical and biological threshold of murine mild traumatic brain injury using CHIMERA (Closed Head Impact Model of Engineered Rotational Acceleration)	Namjoshi	2017	Histology - Silver stain	Olfactory nerve layer	mTBI	1	NA	0.25	NSD	Sham	33.05	3.63	M	NA	None	Mouse	C57BL/6	18	2	Isoflurane	4.50%	0%	2.50%	NR	Meloxicam	1 mg/kg	Closed	Closed	CHIMERA	5	Metal	NA	NR	NA	NA	NR	NR	0.65	NA	NA	NA	NA	NA	Midline parietal region, perpendicular to the long axis of the head
7	Defining the biomechanical and biological threshold of murine mild traumatic brain injury using CHIMERA (Closed Head Impact Model of Engineered Rotational Acceleration)	Namjoshi	2017	Histology - Silver stain	Olfactory nerve layer	mTBI	1	NA	7	NSD	Sham	33.05	3.63	M	NA	None	Mouse	C57BL/6	18	2	Isoflurane	4.50%	0%	2.50%	NR	Meloxicam	1 mg/kg	Closed	Closed	CHIMERA	5	Metal	NA	NR	NA	NA	NR	NR	0.65	NA	NA	NA	NA	NA	Midline parietal region, perpendicular to the long axis of the head
7	Defining the biomechanical and biological threshold of murine mild traumatic brain injury using CHIMERA (Closed Head Impact Model of Engineered Rotational Acceleration)	Namjoshi	2017	Histology - Silver stain	Olfactory nerve layer	mTBI	1	NA	14	NSD	Sham	33.05	3.63	M	NA	None	Mouse	C57BL/6	18	2	Isoflurane	4.50%	0%	2.50%	NR	Meloxicam	1 mg/kg	Closed	Closed	CHIMERA	5	Metal	NA	NR	NA	NA	NR	NR	0.65	NA	NA	NA	NA	NA	Midline parietal region, perpendicular to the long axis of the head
7	Defining the biomechanical and biological threshold of murine mild traumatic brain injury using CHIMERA (Closed Head Impact Model of Engineered Rotational Acceleration)	Namjoshi	2017	Histology - Silver stain	Optic tract	mTBI	1	NA	0.25	NSD	Sham	33.05	3.63	M	NA	None	Mouse	C57BL/6	18	2	Isoflurane	4.50%	0%	2.50%	NR	Meloxicam	1 mg/kg	Closed	Closed	CHIMERA	5	Metal	NA	NR	NA	NA	NR	NR	0.65	NA	NA	NA	NA	NA	Midline parietal region, perpendicular to the long axis of the head
7	Defining the biomechanical and biological threshold of murine mild traumatic brain injury using CHIMERA (Closed Head Impact Model of Engineered Rotational Acceleration)	Namjoshi	2017	Histology - Silver stain	Optic tract	mTBI	1	NA	1	NSD	Sham	33.05	3.63	M	NA	None	Mouse	C57BL/6	18	2	Isoflurane	4.50%	0%	2.50%	NR	Meloxicam	1 mg/kg	Closed	Closed	CHIMERA	5	Metal	NA	NR	NA	NA	NR	NR	0.65	NA	NA	NA	NA	NA	Midline parietal region, perpendicular to the long axis of the head
7	Defining the biomechanical and biological threshold of murine mild traumatic brain injury using CHIMERA (Closed Head Impact Model of Engineered Rotational Acceleration)	Namjoshi	2017	Histology - Silver stain	Corpus callosum	mTBI	1	NA	2	SI	Sham	33.05	3.63	M	NA	None	Mouse	C57BL/6	18	2	Isoflurane	4.50%	0%	2.50%	NR	Meloxicam	1 mg/kg	Closed	Closed	CHIMERA	5	Metal	NA	NR	NA	NA	NR	NR	0.65	NA	NA	NA	NA	NA	Midline parietal region, perpendicular to the long axis of the head
7	Defining the biomechanical and biological threshold of murine mild traumatic brain injury using CHIMERA (Closed Head Impact Model of Engineered Rotational Acceleration)	Namjoshi	2017	Histology - Silver stain	Corpus callosum	mTBI	1	NA	7	SI	Sham	33.05	3.63	M	NA	None	Mouse	C57BL/6	18	2	Isoflurane	4.50%	0%	2.50%	NR	Meloxicam	1 mg/kg	Closed	Closed	CHIMERA	5	Metal	NA	NR	NA	NA	NR	NR	0.65	NA	NA	NA	NA	NA	Midline parietal region, perpendicular to the long axis of the head
7	Defining the biomechanical and biological threshold of murine mild traumatic brain injury using CHIMERA (Closed Head Impact Model of Engineered Rotational Acceleration)	Namjoshi	2017	Histology - Silver stain	Corpus callosum	mTBI	1	NA	14	SI	Sham	33.05	3.63	M	NA	None	Mouse	C57BL/6	18	2	Isoflurane	4.50%	0%	2.50%	NR	Meloxicam	1 mg/kg	Closed	Closed	CHIMERA	5	Metal	NA	NR	NA	NA	NR	NR	0.65	NA	NA	NA	NA	NA	Midline parietal region, perpendicular to the long axis of the head
7	Defining the biomechanical and biological threshold of murine mild traumatic brain injury using CHIMERA (Closed Head Impact Model of Engineered Rotational Acceleration)	Namjoshi	2017	Histology - Silver stain	Olfactory nerve layer	mTBI	1	NA	1	SI	Sham	33.05	3.63	M	NA	None	Mouse	C57BL/6	18	2	Isoflurane	4.50%	0%	2.50%	NR	Meloxicam	1 mg/kg	Closed	Closed	CHIMERA	5	Metal	NA	NR	NA	NA	NR	NR	0.65	NA	NA	NA	NA	NA	Midline parietal region, perpendicular to the long axis of the head
7	Defining the biomechanical and biological threshold of murine mild traumatic brain injury using CHIMERA (Closed Head Impact Model of Engineered Rotational Acceleration)	Namjoshi	2017	Histology - Silver stain	Olfactory nerve layer	mTBI	1	NA	2	SI	Sham	33.05	3.63	M	NA	None	Mouse	C57BL/6	18	2	Isoflurane	4.50%	0%	2.50%	NR	Meloxicam	1 mg/kg	Closed	Closed	CHIMERA	5	Metal	NA	NR	NA	NA	NR	NR	0.65	NA	NA	NA	NA	NA	Midline parietal region, perpendicular to the long axis of the head
7	Defining the biomechanical and biological threshold of murine mild traumatic brain injury using CHIMERA (Closed Head Impact Model of Engineered Rotational Acceleration)	Namjoshi	2017	Histology - Silver stain	Optic tract	mTBI	1	NA	2	SI	Sham	33.05	3.63	M	NA	None	Mouse	C57BL/6	18	2	Isoflurane	4.50%	0%	2.50%	NR	Meloxicam	1 mg/kg	Closed	Closed	CHIMERA	5	Metal	NA	NR	NA	NA	NR	NR	0.65	NA	NA	NA	NA	NA	Midline parietal region, perpendicular to the long axis of the head
7	Defining the biomechanical and biological threshold of murine mild traumatic brain injury using CHIMERA (Closed Head Impact Model of Engineered Rotational Acceleration)	Namjoshi	2017	Histology - Silver stain	Optic tract	mTBI	1	NA	7	SI	Sham	33.05	3.63	M	NA	None	Mouse	C57BL/6	18	2	Isoflurane	4.50%	0%	2.50%	NR	Meloxicam	1 mg/kg	Closed	Closed	CHIMERA	5	Metal	NA	NR	NA	NA	NR	NR	0.65	NA	NA	NA	NA	NA	Midline parietal region, perpendicular to the long axis of the head
7	Defining the biomechanical and biological threshold of murine mild traumatic brain injury using CHIMERA (Closed Head Impact Model of Engineered Rotational Acceleration)	Namjoshi	2017	Histology - Silver stain	Optic tract	mTBI	1	NA	14	SI	Sham	33.05	3.63	M	NA	None	Mouse	C57BL/6	18	2	Isoflurane	4.50%	0%	2.50%	NR	Meloxicam	1 mg/kg	Closed	Closed	CHIMERA	5	Metal	NA	NR	NA	NA	NR	NR	0.65	NA	NA	NA	NA	NA	Midline parietal region, perpendicular to the long axis of the head
7	Defining the biomechanical and biological threshold of murine mild traumatic brain injury using CHIMERA (Closed Head Impact Model of Engineered Rotational Acceleration)	Namjoshi	2017	Protein assay - IL-1β	Whole brain	mTBI	1	NA	0.25	SI	Sham	33.05	3.63	M	NA	None	Mouse	C57BL/6	18	2	Isoflurane	4.50%	0%	2.50%	NR	Meloxicam	1 mg/kg	Closed	Closed	CHIMERA	5	Metal	NA	NR	NA	NA	NR	NR	0.65	NA	NA	NA	NA	NA	Midline parietal region, perpendicular to the long axis of the head
7	Defining the biomechanical and biological threshold of murine mild traumatic brain injury using CHIMERA (Closed Head Impact Model of Engineered Rotational Acceleration)	Namjoshi	2017	Protein assay - IL-6	Whole brain	mTBI	1	NA	0.25	SI	Sham	33.05	3.63	M	NA	None	Mouse	C57BL/6	18	2	Isoflurane	4.50%	0%	2.50%	NR	Meloxicam	1 mg/kg	Closed	Closed	CHIMERA	5	Metal	NA	NR	NA	NA	NR	NR	0.65	NA	NA	NA	NA	NA	Midline parietal region, perpendicular to the long axis of the head
7	Defining the biomechanical and biological threshold of murine mild traumatic brain injury using CHIMERA (Closed Head Impact Model of Engineered Rotational Acceleration)	Namjoshi	2017	Protein assay - p-tau	Whole brain	mTBI	1	NA	0.25	NSD	Sham	33.05	3.63	M	NA	None	Mouse	C57BL/6	18	2	Isoflurane	4.50%	0%	2.50%	NR	Meloxicam	1 mg/kg	Closed	Closed	CHIMERA	5	Metal	NA	NR	NA	NA	NR	NR	0.65	NA	NA	NA	NA	NA	Midline parietal region, perpendicular to the long axis of the head
7	Defining the biomechanical and biological threshold of murine mild traumatic brain injury using CHIMERA (Closed Head Impact Model of Engineered Rotational Acceleration)	Namjoshi	2017	Protein assay - p-tau	Whole brain	mTBI	1	NA	1	NSD	Sham	33.05	3.63	M	NA	None	Mouse	C57BL/6	18	2	Isoflurane	4.50%	0%	2.50%	NR	Meloxicam	1 mg/kg	Closed	Closed	CHIMERA	5	Metal	NA	NR	NA	NA	NR	NR	0.65	NA	NA	NA	NA	NA	Midline parietal region, perpendicular to the long axis of the head
7	Defining the biomechanical and biological threshold of murine mild traumatic brain injury using CHIMERA (Closed Head Impact Model of Engineered Rotational Acceleration)	Namjoshi	2017	Protein assay - p-tau	Whole brain	mTBI	1	NA	2	NSD	Sham	33.05	3.63	M	NA	None	Mouse	C57BL/6	18	2	Isoflurane	4.50%	0%	2.50%	NR	Meloxicam	1 mg/kg	Closed	Closed	CHIMERA	5	Metal	NA	NR	NA	NA	NR	NR	0.65	NA	NA	NA	NA	NA	Midline parietal region, perpendicular to the long axis of the head
7	Defining the biomechanical and biological threshold of murine mild traumatic brain injury using CHIMERA (Closed Head Impact Model of Engineered Rotational Acceleration)	Namjoshi	2017	Protein assay - p-tau	Whole brain	mTBI	1	NA	7	NSD	Sham	33.05	3.63	M	NA	None	Mouse	C57BL/6	18	2	Isoflurane	4.50%	0%	2.50%	NR	Meloxicam	1 mg/kg	Closed	Closed	CHIMERA	5	Metal	NA	NR	NA	NA	NR	NR	0.65	NA	NA	NA	NA	NA	Midline parietal region, perpendicular to the long axis of the head
7	Defining the biomechanical and biological threshold of murine mild traumatic brain injury using CHIMERA (Closed Head Impact Model of Engineered Rotational Acceleration)	Namjoshi	2017	Protein assay - p-tau	Whole brain	mTBI	1	NA	14	NSD	Sham	33.05	3.63	M	NA	None	Mouse	C57BL/6	18	2	Isoflurane	4.50%	0%	2.50%	NR	Meloxicam	1 mg/kg	Closed	Closed	CHIMERA	5	Metal	NA	NR	NA	NA	NR	NR	0.65	NA	NA	NA	NA	NA	Midline parietal region, perpendicular to the long axis of the head
7	Defining the biomechanical and biological threshold of murine mild traumatic brain injury using CHIMERA (Closed Head Impact Model of Engineered Rotational Acceleration)	Namjoshi	2017	Protein assay - p-tau : t-tau	Whole brain	mTBI	1	NA	0.25	NSD	Sham	33.05	3.63	M	NA	None	Mouse	C57BL/6	18	2	Isoflurane	4.50%	0%	2.50%	NR	Meloxicam	1 mg/kg	Closed	Closed	CHIMERA	5	Metal	NA	NR	NA	NA	NR	NR	0.65	NA	NA	NA	NA	NA	Midline parietal region, perpendicular to the long axis of the head
7	Defining the biomechanical and biological threshold of murine mild traumatic brain injury using CHIMERA (Closed Head Impact Model of Engineered Rotational Acceleration)	Namjoshi	2017	Protein assay - p-tau : t-tau	Whole brain	mTBI	1	NA	1	NSD	Sham	33.05	3.63	M	NA	None	Mouse	C57BL/6	18	2	Isoflurane	4.50%	0%	2.50%	NR	Meloxicam	1 mg/kg	Closed	Closed	CHIMERA	5	Metal	NA	NR	NA	NA	NR	NR	0.65	NA	NA	NA	NA	NA	Midline parietal region, perpendicular to the long axis of the head
7	Defining the biomechanical and biological threshold of murine mild traumatic brain injury using CHIMERA (Closed Head Impact Model of Engineered Rotational Acceleration)	Namjoshi	2017	Protein assay - p-tau : t-tau	Whole brain	mTBI	1	NA	2	NSD	Sham	33.05	3.63	M	NA	None	Mouse	C57BL/6	18	2	Isoflurane	4.50%	0%	2.50%	NR	Meloxicam	1 mg/kg	Closed	Closed	CHIMERA	5	Metal	NA	NR	NA	NA	NR	NR	0.65	NA	NA	NA	NA	NA	Midline parietal region, perpendicular to the long axis of the head
7	Defining the biomechanical and biological threshold of murine mild traumatic brain injury using CHIMERA (Closed Head Impact Model of Engineered Rotational Acceleration)	Namjoshi	2017	Protein assay - p-tau : t-tau	Whole brain	mTBI	1	NA	7	NSD	Sham	33.05	3.63	M	NA	None	Mouse	C57BL/6	18	2	Isoflurane	4.50%	0%	2.50%	NR	Meloxicam	1 mg/kg	Closed	Closed	CHIMERA	5	Metal	NA	NR	NA	NA	NR	NR	0.65	NA	NA	NA	NA	NA	Midline parietal region, perpendicular to the long axis of the head
7	Defining the biomechanical and biological threshold of murine mild traumatic brain injury using CHIMERA (Closed Head Impact Model of Engineered Rotational Acceleration)	Namjoshi	2017	Protein assay - p-tau : t-tau	Whole brain	mTBI	1	NA	14	NSD	Sham	33.05	3.63	M	NA	None	Mouse	C57BL/6	18	2	Isoflurane	4.50%	0%	2.50%	NR	Meloxicam	1 mg/kg	Closed	Closed	CHIMERA	5	Metal	NA	NR	NA	NA	NR	NR	0.65	NA	NA	NA	NA	NA	Midline parietal region, perpendicular to the long axis of the head
7	Defining the biomechanical and biological threshold of murine mild traumatic brain injury using CHIMERA (Closed Head Impact Model of Engineered Rotational Acceleration)	Namjoshi	2017	Protein assay - TNF-α	Whole brain	mTBI	1	NA	0.25	SI	Sham	33.05	3.63	M	NA	None	Mouse	C57BL/6	18	2	Isoflurane	4.50%	0%	2.50%	NR	Meloxicam	1 mg/kg	Closed	Closed	CHIMERA	5	Metal	NA	NR	NA	NA	NR	NR	0.65	NA	NA	NA	NA	NA	Midline parietal region, perpendicular to the long axis of the head
7	Defining the biomechanical and biological threshold of murine mild traumatic brain injury using CHIMERA (Closed Head Impact Model of Engineered Rotational Acceleration)	Namjoshi	2017	Protein assay - t-tau	Whole brain	mTBI	1	NA	0.25	NSD	Sham	33.05	3.63	M	NA	None	Mouse	C57BL/6	18	2	Isoflurane	4.50%	0%	2.50%	NR	Meloxicam	1 mg/kg	Closed	Closed	CHIMERA	5	Metal	NA	NR	NA	NA	NR	NR	0.65	NA	NA	NA	NA	NA	Midline parietal region, perpendicular to the long axis of the head
7	Defining the biomechanical and biological threshold of murine mild traumatic brain injury using CHIMERA (Closed Head Impact Model of Engineered Rotational Acceleration)	Namjoshi	2017	Protein assay - t-tau	Whole brain	mTBI	1	NA	1	NSD	Sham	33.05	3.63	M	NA	None	Mouse	C57BL/6	18	2	Isoflurane	4.50%	0%	2.50%	NR	Meloxicam	1 mg/kg	Closed	Closed	CHIMERA	5	Metal	NA	NR	NA	NA	NR	NR	0.65	NA	NA	NA	NA	NA	Midline parietal region, perpendicular to the long axis of the head
7	Defining the biomechanical and biological threshold of murine mild traumatic brain injury using CHIMERA (Closed Head Impact Model of Engineered Rotational Acceleration)	Namjoshi	2017	Protein assay - t-tau	Whole brain	mTBI	1	NA	2	NSD	Sham	33.05	3.63	M	NA	None	Mouse	C57BL/6	18	2	Isoflurane	4.50%	0%	2.50%	NR	Meloxicam	1 mg/kg	Closed	Closed	CHIMERA	5	Metal	NA	NR	NA	NA	NR	NR	0.65	NA	NA	NA	NA	NA	Midline parietal region, perpendicular to the long axis of the head
7	Defining the biomechanical and biological threshold of murine mild traumatic brain injury using CHIMERA (Closed Head Impact Model of Engineered Rotational Acceleration)	Namjoshi	2017	Protein assay - t-tau	Whole brain	mTBI	1	NA	7	NSD	Sham	33.05	3.63	M	NA	None	Mouse	C57BL/6	18	2	Isoflurane	4.50%	0%	2.50%	NR	Meloxicam	1 mg/kg	Closed	Closed	CHIMERA	5	Metal	NA	NR	NA	NA	NR	NR	0.65	NA	NA	NA	NA	NA	Midline parietal region, perpendicular to the long axis of the head
7	Defining the biomechanical and biological threshold of murine mild traumatic brain injury using CHIMERA (Closed Head Impact Model of Engineered Rotational Acceleration)	Namjoshi	2017	Protein assay - t-tau	Whole brain	mTBI	1	NA	14	NSD	Sham	33.05	3.63	M	NA	None	Mouse	C57BL/6	18	2	Isoflurane	4.50%	0%	2.50%	NR	Meloxicam	1 mg/kg	Closed	Closed	CHIMERA	5	Metal	NA	NR	NA	NA	NR	NR	0.65	NA	NA	NA	NA	NA	Midline parietal region, perpendicular to the long axis of the head
8	Progression of histopathological and behavioral abnormalities following mild traumatic brain injury in the male ferret	Schwerin	2018	Behaviour - Gait analysis	NA	mTBI	1	NA	0.25	NSD	Sham	1750	250	M	2 mm	None	Ferret	NA	30	6	Isoflurane	4.50%	0.50%	2.50%	0.50%	Buprenorphine and Cefazolin	20 mg/kg and 0.02 mg/kg respctively	Open	Open	Controlled piston-driven impact	3 mm	Metal	NA	5 m/s	NA	NA	NR	NA	NR	100 ms	NA	NA	NA	NA	Left primary somatosensory cortex
8	Progression of histopathological and behavioral abnormalities following mild traumatic brain injury in the male ferret	Schwerin	2018	Behaviour - Gait analysis	NA	mTBI	1	NA	1	NSD	Sham	1750	250	M	2 mm	None	Ferret	NA	30	6	Isoflurane	4.50%	0.50%	2.50%	0.50%	Buprenorphine and Cefazolin	20 mg/kg and 0.02 mg/kg respctively	Open	Open	Controlled piston-driven impact	3 mm	Metal	NA	5 m/s	NA	NA	NR	NA	NR	100 ms	NA	NA	NA	NA	Left primary somatosensory cortex
8	Progression of histopathological and behavioral abnormalities following mild traumatic brain injury in the male ferret	Schwerin	2018	Behaviour - Gait analysis	NA	mTBI	1	NA	7	NSD	Sham	1750	250	M	2 mm	None	Ferret	NA	30	6	Isoflurane	4.50%	0.50%	2.50%	0.50%	Buprenorphine and Cefazolin	20 mg/kg and 0.02 mg/kg respctively	Open	Open	Controlled piston-driven impact	3 mm	Metal	NA	5 m/s	NA	NA	NR	NA	NR	100 ms	NA	NA	NA	NA	Left primary somatosensory cortex
8	Progression of histopathological and behavioral abnormalities following mild traumatic brain injury in the male ferret	Schwerin	2018	Behaviour - Gait analysis	NA	mTBI	1	NA	28	NSD	Sham	1750	250	M	2 mm	None	Ferret	NA	30	6	Isoflurane	4.50%	0.50%	2.50%	0.50%	Buprenorphine and Cefazolin	20 mg/kg and 0.02 mg/kg respctively	Open	Open	Controlled piston-driven impact	3 mm	Metal	NA	5 m/s	NA	NA	NR	NA	NR	100 ms	NA	NA	NA	NA	Left primary somatosensory cortex
8	Progression of histopathological and behavioral abnormalities following mild traumatic brain injury in the male ferret	Schwerin	2018	Behaviour - Gait analysis	NA	mTBI	1	NA	84	NSD	Sham	1750	250	M	2 mm	None	Ferret	NA	30	6	Isoflurane	4.50%	0.50%	2.50%	0.50%	Buprenorphine and Cefazolin	20 mg/kg and 0.02 mg/kg respctively	Open	Open	Controlled piston-driven impact	3 mm	Metal	NA	5 m/s	NA	NA	NR	NA	NR	100 ms	NA	NA	NA	NA	Left primary somatosensory cortex
8	Progression of histopathological and behavioral abnormalities following mild traumatic brain injury in the male ferret	Schwerin	2018	Behaviour - Gait analysis	NA	mTBI	1	NA	112	NSD	Sham	1750	250	M	2 mm	None	Ferret	NA	30	6	Isoflurane	4.50%	0.50%	2.50%	0.50%	Buprenorphine and Cefazolin	20 mg/kg and 0.02 mg/kg respctively	Open	Open	Controlled piston-driven impact	3 mm	Metal	NA	5 m/s	NA	NA	NR	NA	NR	100 ms	NA	NA	NA	NA	Left primary somatosensory cortex
8	Progression of histopathological and behavioral abnormalities following mild traumatic brain injury in the male ferret	Schwerin	2018	Behaviour - Novel object recognition	NA	mTBI	1	NA	0.25	NSD	Sham	1750	250	M	2 mm	None	Ferret	NA	30	6	Isoflurane	4.50%	0.50%	2.50%	0.50%	Buprenorphine and Cefazolin	20 mg/kg and 0.02 mg/kg respctively	Open	Open	Controlled piston-driven impact	3 mm	Metal	NA	5 m/s	NA	NA	NR	NA	NR	100 ms	NA	NA	NA	NA	Left primary somatosensory cortex
8	Progression of histopathological and behavioral abnormalities following mild traumatic brain injury in the male ferret	Schwerin	2018	Behaviour - Novel object recognition	NA	mTBI	1	NA	1	NSD	Sham	1750	250	M	2 mm	None	Ferret	NA	30	6	Isoflurane	4.50%	0.50%	2.50%	0.50%	Buprenorphine and Cefazolin	20 mg/kg and 0.02 mg/kg respctively	Open	Open	Controlled piston-driven impact	3 mm	Metal	NA	5 m/s	NA	NA	NR	NA	NR	100 ms	NA	NA	NA	NA	Left primary somatosensory cortex
8	Progression of histopathological and behavioral abnormalities following mild traumatic brain injury in the male ferret	Schwerin	2018	Behaviour - Novel object recognition	NA	mTBI	1	NA	7	NSD	Sham	1750	250	M	2 mm	None	Ferret	NA	30	6	Isoflurane	4.50%	0.50%	2.50%	0.50%	Buprenorphine and Cefazolin	20 mg/kg and 0.02 mg/kg respctively	Open	Open	Controlled piston-driven impact	3 mm	Metal	NA	5 m/s	NA	NA	NR	NA	NR	100 ms	NA	NA	NA	NA	Left primary somatosensory cortex
8	Progression of histopathological and behavioral abnormalities following mild traumatic brain injury in the male ferret	Schwerin	2018	Behaviour - Novel object recognition	NA	mTBI	1	NA	84	NSD	Sham	1750	250	M	2 mm	None	Ferret	NA	30	6	Isoflurane	4.50%	0.50%	2.50%	0.50%	Buprenorphine and Cefazolin	20 mg/kg and 0.02 mg/kg respctively	Open	Open	Controlled piston-driven impact	3 mm	Metal	NA	5 m/s	NA	NA	NR	NA	NR	100 ms	NA	NA	NA	NA	Left primary somatosensory cortex
8	Progression of histopathological and behavioral abnormalities following mild traumatic brain injury in the male ferret	Schwerin	2018	Behaviour - Novel object recognition	NA	mTBI	1	NA	112	NSD	Sham	1750	250	M	2 mm	None	Ferret	NA	30	6	Isoflurane	4.50%	0.50%	2.50%	0.50%	Buprenorphine and Cefazolin	20 mg/kg and 0.02 mg/kg respctively	Open	Open	Controlled piston-driven impact	3 mm	Metal	NA	5 m/s	NA	NA	NR	NA	NR	100 ms	NA	NA	NA	NA	Left primary somatosensory cortex
8	Progression of histopathological and behavioral abnormalities following mild traumatic brain injury in the male ferret	Schwerin	2018	Behaviour - Novel object recognition	NA	mTBI	1	NA	28	SD	Sham	1750	250	M	2 mm	None	Ferret	NA	30	6	Isoflurane	4.50%	0.50%	2.50%	0.50%	Buprenorphine and Cefazolin	20 mg/kg and 0.02 mg/kg respctively	Open	Open	Controlled piston-driven impact	3 mm	Metal	NA	5 m/s	NA	NA	NR	NA	NR	100 ms	NA	NA	NA	NA	Left primary somatosensory cortex
8	Progression of histopathological and behavioral abnormalities following mild traumatic brain injury in the male ferret	Schwerin	2018	Behaviour - Open field	NA	mTBI	1	NA	0.25	NSD	Sham	1750	250	M	2 mm	None	Ferret	NA	30	6	Isoflurane	4.50%	0.50%	2.50%	0.50%	Buprenorphine and Cefazolin	20 mg/kg and 0.02 mg/kg respctively	Open	Open	Controlled piston-driven impact	3 mm	Metal	NA	5 m/s	NA	NA	NR	NA	NR	100 ms	NA	NA	NA	NA	Left primary somatosensory cortex
8	Progression of histopathological and behavioral abnormalities following mild traumatic brain injury in the male ferret	Schwerin	2018	Behaviour - Open field	NA	mTBI	1	NA	1	NSD	Sham	1750	250	M	2 mm	None	Ferret	NA	30	6	Isoflurane	4.50%	0.50%	2.50%	0.50%	Buprenorphine and Cefazolin	20 mg/kg and 0.02 mg/kg respctively	Open	Open	Controlled piston-driven impact	3 mm	Metal	NA	5 m/s	NA	NA	NR	NA	NR	100 ms	NA	NA	NA	NA	Left primary somatosensory cortex
8	Progression of histopathological and behavioral abnormalities following mild traumatic brain injury in the male ferret	Schwerin	2018	Behaviour - Open field	NA	mTBI	1	NA	7	NSD	Sham	1750	250	M	2 mm	None	Ferret	NA	30	6	Isoflurane	4.50%	0.50%	2.50%	0.50%	Buprenorphine and Cefazolin	20 mg/kg and 0.02 mg/kg respctively	Open	Open	Controlled piston-driven impact	3 mm	Metal	NA	5 m/s	NA	NA	NR	NA	NR	100 ms	NA	NA	NA	NA	Left primary somatosensory cortex
8	Progression of histopathological and behavioral abnormalities following mild traumatic brain injury in the male ferret	Schwerin	2018	Behaviour - Open field	NA	mTBI	1	NA	28	NSD	Sham	1750	250	M	2 mm	None	Ferret	NA	30	6	Isoflurane	4.50%	0.50%	2.50%	0.50%	Buprenorphine and Cefazolin	20 mg/kg and 0.02 mg/kg respctively	Open	Open	Controlled piston-driven impact	3 mm	Metal	NA	5 m/s	NA	NA	NR	NA	NR	100 ms	NA	NA	NA	NA	Left primary somatosensory cortex
8	Progression of histopathological and behavioral abnormalities following mild traumatic brain injury in the male ferret	Schwerin	2018	Behaviour - Open field	NA	mTBI	1	NA	112	NSD	Sham	1750	250	M	2 mm	None	Ferret	NA	30	6	Isoflurane	4.50%	0.50%	2.50%	0.50%	Buprenorphine and Cefazolin	20 mg/kg and 0.02 mg/kg respctively	Open	Open	Controlled piston-driven impact	3 mm	Metal	NA	5 m/s	NA	NA	NR	NA	NR	100 ms	NA	NA	NA	NA	Left primary somatosensory cortex
8	Progression of histopathological and behavioral abnormalities following mild traumatic brain injury in the male ferret	Schwerin	2018	Behaviour - Open field	NA	mTBI	1	NA	84	SD	Sham	1750	250	M	2 mm	None	Ferret	NA	30	6	Isoflurane	4.50%	0.50%	2.50%	0.50%	Buprenorphine and Cefazolin	20 mg/kg and 0.02 mg/kg respctively	Open	Open	Controlled piston-driven impact	3 mm	Metal	NA	5 m/s	NA	NA	NR	NA	NR	100 ms	NA	NA	NA	NA	Left primary somatosensory cortex
8	Progression of histopathological and behavioral abnormalities following mild traumatic brain injury in the male ferret	Schwerin	2018	Behaviour - T-maze	NA	mTBI	1	NA	0.25	NSD	Sham	1750	250	M	2 mm	None	Ferret	NA	30	6	Isoflurane	4.50%	0.50%	2.50%	0.50%	Buprenorphine and Cefazolin	20 mg/kg and 0.02 mg/kg respctively	Open	Open	Controlled piston-driven impact	3 mm	Metal	NA	5 m/s	NA	NA	NR	NA	NR	100 ms	NA	NA	NA	NA	Left primary somatosensory cortex
8	Progression of histopathological and behavioral abnormalities following mild traumatic brain injury in the male ferret	Schwerin	2018	Behaviour - T-maze	NA	mTBI	1	NA	84	NSD	Sham	1750	250	M	2 mm	None	Ferret	NA	30	6	Isoflurane	4.50%	0.50%	2.50%	0.50%	Buprenorphine and Cefazolin	20 mg/kg and 0.02 mg/kg respctively	Open	Open	Controlled piston-driven impact	3 mm	Metal	NA	5 m/s	NA	NA	NR	NA	NR	100 ms	NA	NA	NA	NA	Left primary somatosensory cortex
8	Progression of histopathological and behavioral abnormalities following mild traumatic brain injury in the male ferret	Schwerin	2018	Behaviour - T-maze	NA	mTBI	1	NA	112	NSD	Sham	1750	250	M	2 mm	None	Ferret	NA	30	6	Isoflurane	4.50%	0.50%	2.50%	0.50%	Buprenorphine and Cefazolin	20 mg/kg and 0.02 mg/kg respctively	Open	Open	Controlled piston-driven impact	3 mm	Metal	NA	5 m/s	NA	NA	NR	NA	NR	100 ms	NA	NA	NA	NA	Left primary somatosensory cortex
8	Progression of histopathological and behavioral abnormalities following mild traumatic brain injury in the male ferret	Schwerin	2018	Behaviour - T-maze	NA	mTBI	1	NA	1	SD	Sham	1750	250	M	2 mm	None	Ferret	NA	30	6	Isoflurane	4.50%	0.50%	2.50%	0.50%	Buprenorphine and Cefazolin	20 mg/kg and 0.02 mg/kg respctively	Open	Open	Controlled piston-driven impact	3 mm	Metal	NA	5 m/s	NA	NA	NR	NA	NR	100 ms	NA	NA	NA	NA	Left primary somatosensory cortex
8	Progression of histopathological and behavioral abnormalities following mild traumatic brain injury in the male ferret	Schwerin	2018	Behaviour - T-maze	NA	mTBI	1	NA	7	SD	Sham	1750	250	M	2 mm	None	Ferret	NA	30	6	Isoflurane	4.50%	0.50%	2.50%	0.50%	Buprenorphine and Cefazolin	20 mg/kg and 0.02 mg/kg respctively	Open	Open	Controlled piston-driven impact	3 mm	Metal	NA	5 m/s	NA	NA	NR	NA	NR	100 ms	NA	NA	NA	NA	Left primary somatosensory cortex
8	Progression of histopathological and behavioral abnormalities following mild traumatic brain injury in the male ferret	Schwerin	2018	Behaviour - T-maze	NA	mTBI	1	NA	28	SD	Sham	1750	250	M	2 mm	None	Ferret	NA	30	6	Isoflurane	4.50%	0.50%	2.50%	0.50%	Buprenorphine and Cefazolin	20 mg/kg and 0.02 mg/kg respctively	Open	Open	Controlled piston-driven impact	3 mm	Metal	NA	5 m/s	NA	NA	NR	NA	NR	100 ms	NA	NA	NA	NA	Left primary somatosensory cortex
8	Progression of histopathological and behavioral abnormalities following mild traumatic brain injury in the male ferret	Schwerin	2018	Histology - GFAP	Subcortical white matter	mTBI	1	NA	1	NSD	Sham	1750	250	M	2 mm	None	Ferret	NA	30	6	Isoflurane	4.50%	0.50%	2.50%	0.50%	Buprenorphine and Cefazolin	20 mg/kg and 0.02 mg/kg respctively	Open	Open	Controlled piston-driven impact	3 mm	Metal	NA	5 m/s	NA	NA	NR	NA	NR	100 ms	NA	NA	NA	NA	Left primary somatosensory cortex
8	Progression of histopathological and behavioral abnormalities following mild traumatic brain injury in the male ferret	Schwerin	2018	Histology - GFAP	Subcortical white matter	mTBI	1	NA	7	NSD	Sham	1750	250	M	2 mm	None	Ferret	NA	30	6	Isoflurane	4.50%	0.50%	2.50%	0.50%	Buprenorphine and Cefazolin	20 mg/kg and 0.02 mg/kg respctively	Open	Open	Controlled piston-driven impact	3 mm	Metal	NA	5 m/s	NA	NA	NR	NA	NR	100 ms	NA	NA	NA	NA	Left primary somatosensory cortex
8	Progression of histopathological and behavioral abnormalities following mild traumatic brain injury in the male ferret	Schwerin	2018	Histology - GFAP	Internal capsule	mTBI	1	NA	1	NSD	Sham	1750	250	M	2 mm	None	Ferret	NA	30	6	Isoflurane	4.50%	0.50%	2.50%	0.50%	Buprenorphine and Cefazolin	20 mg/kg and 0.02 mg/kg respctively	Open	Open	Controlled piston-driven impact	3 mm	Metal	NA	5 m/s	NA	NA	NR	NA	NR	100 ms	NA	NA	NA	NA	Left primary somatosensory cortex
8	Progression of histopathological and behavioral abnormalities following mild traumatic brain injury in the male ferret	Schwerin	2018	Histology - GFAP	Internal capsule	mTBI	1	NA	7	NSD	Sham	1750	250	M	2 mm	None	Ferret	NA	30	6	Isoflurane	4.50%	0.50%	2.50%	0.50%	Buprenorphine and Cefazolin	20 mg/kg and 0.02 mg/kg respctively	Open	Open	Controlled piston-driven impact	3 mm	Metal	NA	5 m/s	NA	NA	NR	NA	NR	100 ms	NA	NA	NA	NA	Left primary somatosensory cortex
8	Progression of histopathological and behavioral abnormalities following mild traumatic brain injury in the male ferret	Schwerin	2018	Histology - GFAP	Internal capsule	mTBI	1	NA	28	NSD	Sham	1750	250	M	2 mm	None	Ferret	NA	30	6	Isoflurane	4.50%	0.50%	2.50%	0.50%	Buprenorphine and Cefazolin	20 mg/kg and 0.02 mg/kg respctively	Open	Open	Controlled piston-driven impact	3 mm	Metal	NA	5 m/s	NA	NA	NR	NA	NR	100 ms	NA	NA	NA	NA	Left primary somatosensory cortex
8	Progression of histopathological and behavioral abnormalities following mild traumatic brain injury in the male ferret	Schwerin	2018	Histology - GFAP	Internal capsule	mTBI	1	NA	112	NSD	Sham	1750	250	M	2 mm	None	Ferret	NA	30	6	Isoflurane	4.50%	0.50%	2.50%	0.50%	Buprenorphine and Cefazolin	20 mg/kg and 0.02 mg/kg respctively	Open	Open	Controlled piston-driven impact	3 mm	Metal	NA	5 m/s	NA	NA	NR	NA	NR	100 ms	NA	NA	NA	NA	Left primary somatosensory cortex
8	Progression of histopathological and behavioral abnormalities following mild traumatic brain injury in the male ferret	Schwerin	2018	Histology - GFAP	Cortex	mTBI	1	NA	1	SI	Sham	1750	250	M	2 mm	None	Ferret	NA	30	6	Isoflurane	4.50%	0.50%	2.50%	0.50%	Buprenorphine and Cefazolin	20 mg/kg and 0.02 mg/kg respctively	Open	Open	Controlled piston-driven impact	3 mm	Metal	NA	5 m/s	NA	NA	NR	NA	NR	100 ms	NA	NA	NA	NA	Left primary somatosensory cortex
8	Progression of histopathological and behavioral abnormalities following mild traumatic brain injury in the male ferret	Schwerin	2018	Histology - GFAP	Cortex	mTBI	1	NA	7	SI	Sham	1750	250	M	2 mm	None	Ferret	NA	30	6	Isoflurane	4.50%	0.50%	2.50%	0.50%	Buprenorphine and Cefazolin	20 mg/kg and 0.02 mg/kg respctively	Open	Open	Controlled piston-driven impact	3 mm	Metal	NA	5 m/s	NA	NA	NR	NA	NR	100 ms	NA	NA	NA	NA	Left primary somatosensory cortex
8	Progression of histopathological and behavioral abnormalities following mild traumatic brain injury in the male ferret	Schwerin	2018	Histology - GFAP	Cortex	mTBI	1	NA	28	SI	Sham	1750	250	M	2 mm	None	Ferret	NA	30	6	Isoflurane	4.50%	0.50%	2.50%	0.50%	Buprenorphine and Cefazolin	20 mg/kg and 0.02 mg/kg respctively	Open	Open	Controlled piston-driven impact	3 mm	Metal	NA	5 m/s	NA	NA	NR	NA	NR	100 ms	NA	NA	NA	NA	Left primary somatosensory cortex
8	Progression of histopathological and behavioral abnormalities following mild traumatic brain injury in the male ferret	Schwerin	2018	Histology - GFAP	Cortex	mTBI	1	NA	112	SI	Sham	1750	250	M	2 mm	None	Ferret	NA	30	6	Isoflurane	4.50%	0.50%	2.50%	0.50%	Buprenorphine and Cefazolin	20 mg/kg and 0.02 mg/kg respctively	Open	Open	Controlled piston-driven impact	3 mm	Metal	NA	5 m/s	NA	NA	NR	NA	NR	100 ms	NA	NA	NA	NA	Left primary somatosensory cortex
8	Progression of histopathological and behavioral abnormalities following mild traumatic brain injury in the male ferret	Schwerin	2018	Histology - GFAP	Subcortical white matter	mTBI	1	NA	28	SI	Sham	1750	250	M	2 mm	None	Ferret	NA	30	6	Isoflurane	4.50%	0.50%	2.50%	0.50%	Buprenorphine and Cefazolin	20 mg/kg and 0.02 mg/kg respctively	Open	Open	Controlled piston-driven impact	3 mm	Metal	NA	5 m/s	NA	NA	NR	NA	NR	100 ms	NA	NA	NA	NA	Left primary somatosensory cortex
8	Progression of histopathological and behavioral abnormalities following mild traumatic brain injury in the male ferret	Schwerin	2018	Histology - GFAP	Subcortical white matter	mTBI	1	NA	112	SI	Sham	1750	250	M	2 mm	None	Ferret	NA	30	6	Isoflurane	4.50%	0.50%	2.50%	0.50%	Buprenorphine and Cefazolin	20 mg/kg and 0.02 mg/kg respctively	Open	Open	Controlled piston-driven impact	3 mm	Metal	NA	5 m/s	NA	NA	NR	NA	NR	100 ms	NA	NA	NA	NA	Left primary somatosensory cortex
8	Progression of histopathological and behavioral abnormalities following mild traumatic brain injury in the male ferret	Schwerin	2018	Histology - Iba1 area	Cortex	mTBI	1	NA	112	NSD	Sham	1750	250	M	2 mm	None	Ferret	NA	30	6	Isoflurane	4.50%	0.50%	2.50%	0.50%	Buprenorphine and Cefazolin	20 mg/kg and 0.02 mg/kg respctively	Open	Open	Controlled piston-driven impact	3 mm	Metal	NA	5 m/s	NA	NA	NR	NA	NR	100 ms	NA	NA	NA	NA	Left primary somatosensory cortex
8	Progression of histopathological and behavioral abnormalities following mild traumatic brain injury in the male ferret	Schwerin	2018	Histology - Iba1 area	Subcortical white matter	mTBI	1	NA	1	NSD	Sham	1750	250	M	2 mm	None	Ferret	NA	30	6	Isoflurane	4.50%	0.50%	2.50%	0.50%	Buprenorphine and Cefazolin	20 mg/kg and 0.02 mg/kg respctively	Open	Open	Controlled piston-driven impact	3 mm	Metal	NA	5 m/s	NA	NA	NR	NA	NR	100 ms	NA	NA	NA	NA	Left primary somatosensory cortex
8	Progression of histopathological and behavioral abnormalities following mild traumatic brain injury in the male ferret	Schwerin	2018	Histology - Iba1 area	Subcortical white matter	mTBI	1	NA	28	NSD	Sham	1750	250	M	2 mm	None	Ferret	NA	30	6	Isoflurane	4.50%	0.50%	2.50%	0.50%	Buprenorphine and Cefazolin	20 mg/kg and 0.02 mg/kg respctively	Open	Open	Controlled piston-driven impact	3 mm	Metal	NA	5 m/s	NA	NA	NR	NA	NR	100 ms	NA	NA	NA	NA	Left primary somatosensory cortex
8	Progression of histopathological and behavioral abnormalities following mild traumatic brain injury in the male ferret	Schwerin	2018	Histology - Iba1 area	Subcortical white matter	mTBI	1	NA	112	NSD	Sham	1750	250	M	2 mm	None	Ferret	NA	30	6	Isoflurane	4.50%	0.50%	2.50%	0.50%	Buprenorphine and Cefazolin	20 mg/kg and 0.02 mg/kg respctively	Open	Open	Controlled piston-driven impact	3 mm	Metal	NA	5 m/s	NA	NA	NR	NA	NR	100 ms	NA	NA	NA	NA	Left primary somatosensory cortex
8	Progression of histopathological and behavioral abnormalities following mild traumatic brain injury in the male ferret	Schwerin	2018	Histology - Iba1 area	Cortex	mTBI	1	NA	1	NSD	Sham	1750	250	M	2 mm	None	Ferret	NA	30	6	Isoflurane	4.50%	0.50%	2.50%	0.50%	Buprenorphine and Cefazolin	20 mg/kg and 0.02 mg/kg respctively	Open	Open	Controlled piston-driven impact	3 mm	Metal	NA	5 m/s	NA	NA	NR	NA	NR	100 ms	NA	NA	NA	NA	Left primary somatosensory cortex
8	Progression of histopathological and behavioral abnormalities following mild traumatic brain injury in the male ferret	Schwerin	2018	Histology - Iba1 area	Cortex	mTBI	1	NA	7	NSD	Sham	1750	250	M	2 mm	None	Ferret	NA	30	6	Isoflurane	4.50%	0.50%	2.50%	0.50%	Buprenorphine and Cefazolin	20 mg/kg and 0.02 mg/kg respctively	Open	Open	Controlled piston-driven impact	3 mm	Metal	NA	5 m/s	NA	NA	NR	NA	NR	100 ms	NA	NA	NA	NA	Left primary somatosensory cortex
8	Progression of histopathological and behavioral abnormalities following mild traumatic brain injury in the male ferret	Schwerin	2018	Histology - Iba1 area	Cortex	mTBI	1	NA	112	NSD	Sham	1750	250	M	2 mm	None	Ferret	NA	30	6	Isoflurane	4.50%	0.50%	2.50%	0.50%	Buprenorphine and Cefazolin	20 mg/kg and 0.02 mg/kg respctively	Open	Open	Controlled piston-driven impact	3 mm	Metal	NA	5 m/s	NA	NA	NR	NA	NR	100 ms	NA	NA	NA	NA	Left primary somatosensory cortex
8	Progression of histopathological and behavioral abnormalities following mild traumatic brain injury in the male ferret	Schwerin	2018	Histology - Iba1 area	Cortex	mTBI	1	NA	28	SD	Sham	1750	250	M	2 mm	None	Ferret	NA	30	6	Isoflurane	4.50%	0.50%	2.50%	0.50%	Buprenorphine and Cefazolin	20 mg/kg and 0.02 mg/kg respctively	Open	Open	Controlled piston-driven impact	3 mm	Metal	NA	5 m/s	NA	NA	NR	NA	NR	100 ms	NA	NA	NA	NA	Left primary somatosensory cortex
8	Progression of histopathological and behavioral abnormalities following mild traumatic brain injury in the male ferret	Schwerin	2018	Histology - Iba1 area	Cortex	mTBI	1	NA	1	SI	Sham	1750	250	M	2 mm	None	Ferret	NA	30	6	Isoflurane	4.50%	0.50%	2.50%	0.50%	Buprenorphine and Cefazolin	20 mg/kg and 0.02 mg/kg respctively	Open	Open	Controlled piston-driven impact	3 mm	Metal	NA	5 m/s	NA	NA	NR	NA	NR	100 ms	NA	NA	NA	NA	Left primary somatosensory cortex
8	Progression of histopathological and behavioral abnormalities following mild traumatic brain injury in the male ferret	Schwerin	2018	Histology - Iba1 area	Cortex	mTBI	1	NA	7	SI	Sham	1750	250	M	2 mm	None	Ferret	NA	30	6	Isoflurane	4.50%	0.50%	2.50%	0.50%	Buprenorphine and Cefazolin	20 mg/kg and 0.02 mg/kg respctively	Open	Open	Controlled piston-driven impact	3 mm	Metal	NA	5 m/s	NA	NA	NR	NA	NR	100 ms	NA	NA	NA	NA	Left primary somatosensory cortex
8	Progression of histopathological and behavioral abnormalities following mild traumatic brain injury in the male ferret	Schwerin	2018	Histology - Iba1 area	Cortex	mTBI	1	NA	28	SI	Sham	1750	250	M	2 mm	None	Ferret	NA	30	6	Isoflurane	4.50%	0.50%	2.50%	0.50%	Buprenorphine and Cefazolin	20 mg/kg and 0.02 mg/kg respctively	Open	Open	Controlled piston-driven impact	3 mm	Metal	NA	5 m/s	NA	NA	NR	NA	NR	100 ms	NA	NA	NA	NA	Left primary somatosensory cortex
8	Progression of histopathological and behavioral abnormalities following mild traumatic brain injury in the male ferret	Schwerin	2018	Histology - Iba1 area	Subcortical white matter	mTBI	1	NA	7	SI	Sham	1750	250	M	2 mm	None	Ferret	NA	30	6	Isoflurane	4.50%	0.50%	2.50%	0.50%	Buprenorphine and Cefazolin	20 mg/kg and 0.02 mg/kg respctively	Open	Open	Controlled piston-driven impact	3 mm	Metal	NA	5 m/s	NA	NA	NR	NA	NR	100 ms	NA	NA	NA	NA	Left primary somatosensory cortex
8	Progression of histopathological and behavioral abnormalities following mild traumatic brain injury in the male ferret	Schwerin	2018	Histology - Iba1 area	Internal capsule	mTBI	1	NA	1	SI	Sham	1750	250	M	2 mm	None	Ferret	NA	30	6	Isoflurane	4.50%	0.50%	2.50%	0.50%	Buprenorphine and Cefazolin	20 mg/kg and 0.02 mg/kg respctively	Open	Open	Controlled piston-driven impact	3 mm	Metal	NA	5 m/s	NA	NA	NR	NA	NR	100 ms	NA	NA	NA	NA	Left primary somatosensory cortex
8	Progression of histopathological and behavioral abnormalities following mild traumatic brain injury in the male ferret	Schwerin	2018	Histology - Iba1 area	Internal capsule	mTBI	1	NA	7	SI	Sham	1750	250	M	2 mm	None	Ferret	NA	30	6	Isoflurane	4.50%	0.50%	2.50%	0.50%	Buprenorphine and Cefazolin	20 mg/kg and 0.02 mg/kg respctively	Open	Open	Controlled piston-driven impact	3 mm	Metal	NA	5 m/s	NA	NA	NR	NA	NR	100 ms	NA	NA	NA	NA	Left primary somatosensory cortex
8	Progression of histopathological and behavioral abnormalities following mild traumatic brain injury in the male ferret	Schwerin	2018	Histology - Iba1 area	Internal capsule	mTBI	1	NA	28	SI	Sham	1750	250	M	2 mm	None	Ferret	NA	30	6	Isoflurane	4.50%	0.50%	2.50%	0.50%	Buprenorphine and Cefazolin	20 mg/kg and 0.02 mg/kg respctively	Open	Open	Controlled piston-driven impact	3 mm	Metal	NA	5 m/s	NA	NA	NR	NA	NR	100 ms	NA	NA	NA	NA	Left primary somatosensory cortex
8	Progression of histopathological and behavioral abnormalities following mild traumatic brain injury in the male ferret	Schwerin	2018	Histology - Iba1 area	Internal capsule	mTBI	1	NA	112	SI	Sham	1750	250	M	2 mm	None	Ferret	NA	30	6	Isoflurane	4.50%	0.50%	2.50%	0.50%	Buprenorphine and Cefazolin	20 mg/kg and 0.02 mg/kg respctively	Open	Open	Controlled piston-driven impact	3 mm	Metal	NA	5 m/s	NA	NA	NR	NA	NR	100 ms	NA	NA	NA	NA	Left primary somatosensory cortex
8	Progression of histopathological and behavioral abnormalities following mild traumatic brain injury in the male ferret	Schwerin	2018	Histology - Iba1 aspect ratio	Cortex	mTBI	1	NA	1	NSD	Sham	1750	250	M	2 mm	None	Ferret	NA	30	6	Isoflurane	4.50%	0.50%	2.50%	0.50%	Buprenorphine and Cefazolin	20 mg/kg and 0.02 mg/kg respctively	Open	Open	Controlled piston-driven impact	3 mm	Metal	NA	5 m/s	NA	NA	NR	NA	NR	100 ms	NA	NA	NA	NA	Left primary somatosensory cortex
8	Progression of histopathological and behavioral abnormalities following mild traumatic brain injury in the male ferret	Schwerin	2018	Histology - Iba1 aspect ratio	Cortex	mTBI	1	NA	7	NSD	Sham	1750	250	M	2 mm	None	Ferret	NA	30	6	Isoflurane	4.50%	0.50%	2.50%	0.50%	Buprenorphine and Cefazolin	20 mg/kg and 0.02 mg/kg respctively	Open	Open	Controlled piston-driven impact	3 mm	Metal	NA	5 m/s	NA	NA	NR	NA	NR	100 ms	NA	NA	NA	NA	Left primary somatosensory cortex
8	Progression of histopathological and behavioral abnormalities following mild traumatic brain injury in the male ferret	Schwerin	2018	Histology - Iba1 aspect ratio	Cortex	mTBI	1	NA	28	NSD	Sham	1750	250	M	2 mm	None	Ferret	NA	30	6	Isoflurane	4.50%	0.50%	2.50%	0.50%	Buprenorphine and Cefazolin	20 mg/kg and 0.02 mg/kg respctively	Open	Open	Controlled piston-driven impact	3 mm	Metal	NA	5 m/s	NA	NA	NR	NA	NR	100 ms	NA	NA	NA	NA	Left primary somatosensory cortex
8	Progression of histopathological and behavioral abnormalities following mild traumatic brain injury in the male ferret	Schwerin	2018	Histology - Iba1 aspect ratio	Cortex	mTBI	1	NA	112	NSD	Sham	1750	250	M	2 mm	None	Ferret	NA	30	6	Isoflurane	4.50%	0.50%	2.50%	0.50%	Buprenorphine and Cefazolin	20 mg/kg and 0.02 mg/kg respctively	Open	Open	Controlled piston-driven impact	3 mm	Metal	NA	5 m/s	NA	NA	NR	NA	NR	100 ms	NA	NA	NA	NA	Left primary somatosensory cortex
8	Progression of histopathological and behavioral abnormalities following mild traumatic brain injury in the male ferret	Schwerin	2018	Histology - Iba1 circularity	Cortex	mTBI	1	NA	1	NSD	Sham	1750	250	M	2 mm	None	Ferret	NA	30	6	Isoflurane	4.50%	0.50%	2.50%	0.50%	Buprenorphine and Cefazolin	20 mg/kg and 0.02 mg/kg respctively	Open	Open	Controlled piston-driven impact	3 mm	Metal	NA	5 m/s	NA	NA	NR	NA	NR	100 ms	NA	NA	NA	NA	Left primary somatosensory cortex
8	Progression of histopathological and behavioral abnormalities following mild traumatic brain injury in the male ferret	Schwerin	2018	Histology - Iba1 circularity	Cortex	mTBI	1	NA	112	NSD	Sham	1750	250	M	2 mm	None	Ferret	NA	30	6	Isoflurane	4.50%	0.50%	2.50%	0.50%	Buprenorphine and Cefazolin	20 mg/kg and 0.02 mg/kg respctively	Open	Open	Controlled piston-driven impact	3 mm	Metal	NA	5 m/s	NA	NA	NR	NA	NR	100 ms	NA	NA	NA	NA	Left primary somatosensory cortex
8	Progression of histopathological and behavioral abnormalities following mild traumatic brain injury in the male ferret	Schwerin	2018	Histology - Iba1 circularity	Cortex	mTBI	1	NA	7	SI	Sham	1750	250	M	2 mm	None	Ferret	NA	30	6	Isoflurane	4.50%	0.50%	2.50%	0.50%	Buprenorphine and Cefazolin	20 mg/kg and 0.02 mg/kg respctively	Open	Open	Controlled piston-driven impact	3 mm	Metal	NA	5 m/s	NA	NA	NR	NA	NR	100 ms	NA	NA	NA	NA	Left primary somatosensory cortex
8	Progression of histopathological and behavioral abnormalities following mild traumatic brain injury in the male ferret	Schwerin	2018	Histology - Iba1 circularity	Cortex	mTBI	1	NA	28	SI	Sham	1750	250	M	2 mm	None	Ferret	NA	30	6	Isoflurane	4.50%	0.50%	2.50%	0.50%	Buprenorphine and Cefazolin	20 mg/kg and 0.02 mg/kg respctively	Open	Open	Controlled piston-driven impact	3 mm	Metal	NA	5 m/s	NA	NA	NR	NA	NR	100 ms	NA	NA	NA	NA	Left primary somatosensory cortex
8	Progression of histopathological and behavioral abnormalities following mild traumatic brain injury in the male ferret	Schwerin	2018	Histology - Iba1 clustering	Subcortical white matter	mTBI	1	NA	1	NSD	Sham	1750	250	M	2 mm	None	Ferret	NA	30	6	Isoflurane	4.50%	0.50%	2.50%	0.50%	Buprenorphine and Cefazolin	20 mg/kg and 0.02 mg/kg respctively	Open	Open	Controlled piston-driven impact	3 mm	Metal	NA	5 m/s	NA	NA	NR	NA	NR	100 ms	NA	NA	NA	NA	Left primary somatosensory cortex
8	Progression of histopathological and behavioral abnormalities following mild traumatic brain injury in the male ferret	Schwerin	2018	Histology - Iba1 clustering	Subcortical white matter	mTBI	1	NA	7	NSD	Sham	1750	250	M	2 mm	None	Ferret	NA	30	6	Isoflurane	4.50%	0.50%	2.50%	0.50%	Buprenorphine and Cefazolin	20 mg/kg and 0.02 mg/kg respctively	Open	Open	Controlled piston-driven impact	3 mm	Metal	NA	5 m/s	NA	NA	NR	NA	NR	100 ms	NA	NA	NA	NA	Left primary somatosensory cortex
8	Progression of histopathological and behavioral abnormalities following mild traumatic brain injury in the male ferret	Schwerin	2018	Histology - Iba1 clustering	Subcortical white matter	mTBI	1	NA	28	SI	Sham	1750	250	M	2 mm	None	Ferret	NA	30	6	Isoflurane	4.50%	0.50%	2.50%	0.50%	Buprenorphine and Cefazolin	20 mg/kg and 0.02 mg/kg respctively	Open	Open	Controlled piston-driven impact	3 mm	Metal	NA	5 m/s	NA	NA	NR	NA	NR	100 ms	NA	NA	NA	NA	Left primary somatosensory cortex
8	Progression of histopathological and behavioral abnormalities following mild traumatic brain injury in the male ferret	Schwerin	2018	Histology - Iba1 clustering	Subcortical white matter	mTBI	1	NA	112	SI	Sham	1750	250	M	2 mm	None	Ferret	NA	30	6	Isoflurane	4.50%	0.50%	2.50%	0.50%	Buprenorphine and Cefazolin	20 mg/kg and 0.02 mg/kg respctively	Open	Open	Controlled piston-driven impact	3 mm	Metal	NA	5 m/s	NA	NA	NR	NA	NR	100 ms	NA	NA	NA	NA	Left primary somatosensory cortex
8	Progression of histopathological and behavioral abnormalities following mild traumatic brain injury in the male ferret	Schwerin	2018	Histology - Iba1 Feret's diameter	Cortex	mTBI	1	NA	1	NSD	Sham	1750	250	M	2 mm	None	Ferret	NA	30	6	Isoflurane	4.50%	0.50%	2.50%	0.50%	Buprenorphine and Cefazolin	20 mg/kg and 0.02 mg/kg respctively	Open	Open	Controlled piston-driven impact	3 mm	Metal	NA	5 m/s	NA	NA	NR	NA	NR	100 ms	NA	NA	NA	NA	Left primary somatosensory cortex
8	Progression of histopathological and behavioral abnormalities following mild traumatic brain injury in the male ferret	Schwerin	2018	Histology - Iba1 Feret's diameter	Cortex	mTBI	1	NA	112	NSD	Sham	1750	250	M	2 mm	None	Ferret	NA	30	6	Isoflurane	4.50%	0.50%	2.50%	0.50%	Buprenorphine and Cefazolin	20 mg/kg and 0.02 mg/kg respctively	Open	Open	Controlled piston-driven impact	3 mm	Metal	NA	5 m/s	NA	NA	NR	NA	NR	100 ms	NA	NA	NA	NA	Left primary somatosensory cortex
8	Progression of histopathological and behavioral abnormalities following mild traumatic brain injury in the male ferret	Schwerin	2018	Histology - Iba1 Feret's diameter	Cortex	mTBI	1	NA	7	SD	Sham	1750	250	M	2 mm	None	Ferret	NA	30	6	Isoflurane	4.50%	0.50%	2.50%	0.50%	Buprenorphine and Cefazolin	20 mg/kg and 0.02 mg/kg respctively	Open	Open	Controlled piston-driven impact	3 mm	Metal	NA	5 m/s	NA	NA	NR	NA	NR	100 ms	NA	NA	NA	NA	Left primary somatosensory cortex
8	Progression of histopathological and behavioral abnormalities following mild traumatic brain injury in the male ferret	Schwerin	2018	Histology - Iba1 Feret's diameter	Cortex	mTBI	1	NA	28	SD	Sham	1750	250	M	2 mm	None	Ferret	NA	30	6	Isoflurane	4.50%	0.50%	2.50%	0.50%	Buprenorphine and Cefazolin	20 mg/kg and 0.02 mg/kg respctively	Open	Open	Controlled piston-driven impact	3 mm	Metal	NA	5 m/s	NA	NA	NR	NA	NR	100 ms	NA	NA	NA	NA	Left primary somatosensory cortex
8	Progression of histopathological and behavioral abnormalities following mild traumatic brain injury in the male ferret	Schwerin	2018	Histology - Iba1 perimeter	Cortex	mTBI	1	NA	112	NSD	Sham	1750	250	M	2 mm	None	Ferret	NA	30	6	Isoflurane	4.50%	0.50%	2.50%	0.50%	Buprenorphine and Cefazolin	20 mg/kg and 0.02 mg/kg respctively	Open	Open	Controlled piston-driven impact	3 mm	Metal	NA	5 m/s	NA	NA	NR	NA	NR	100 ms	NA	NA	NA	NA	Left primary somatosensory cortex
8	Progression of histopathological and behavioral abnormalities following mild traumatic brain injury in the male ferret	Schwerin	2018	Histology - Iba1 perimeter	Cortex	mTBI	1	NA	1	SD	Sham	1750	250	M	2 mm	None	Ferret	NA	30	6	Isoflurane	4.50%	0.50%	2.50%	0.50%	Buprenorphine and Cefazolin	20 mg/kg and 0.02 mg/kg respctively	Open	Open	Controlled piston-driven impact	3 mm	Metal	NA	5 m/s	NA	NA	NR	NA	NR	100 ms	NA	NA	NA	NA	Left primary somatosensory cortex
8	Progression of histopathological and behavioral abnormalities following mild traumatic brain injury in the male ferret	Schwerin	2018	Histology - Iba1 perimeter	Cortex	mTBI	1	NA	7	SD	Sham	1750	250	M	2 mm	None	Ferret	NA	30	6	Isoflurane	4.50%	0.50%	2.50%	0.50%	Buprenorphine and Cefazolin	20 mg/kg and 0.02 mg/kg respctively	Open	Open	Controlled piston-driven impact	3 mm	Metal	NA	5 m/s	NA	NA	NR	NA	NR	100 ms	NA	NA	NA	NA	Left primary somatosensory cortex
8	Progression of histopathological and behavioral abnormalities following mild traumatic brain injury in the male ferret	Schwerin	2018	Histology - Iba1 perimeter	Cortex	mTBI	1	NA	28	SD	Sham	1750	250	M	2 mm	None	Ferret	NA	30	6	Isoflurane	4.50%	0.50%	2.50%	0.50%	Buprenorphine and Cefazolin	20 mg/kg and 0.02 mg/kg respctively	Open	Open	Controlled piston-driven impact	3 mm	Metal	NA	5 m/s	NA	NA	NR	NA	NR	100 ms	NA	NA	NA	NA	Left primary somatosensory cortex
8	Progression of histopathological and behavioral abnormalities following mild traumatic brain injury in the male ferret	Schwerin	2018	Histology - Iba1 solidity	Cortex	mTBI	1	NA	1	NSD	Sham	1750	250	M	2 mm	None	Ferret	NA	30	6	Isoflurane	4.50%	0.50%	2.50%	0.50%	Buprenorphine and Cefazolin	20 mg/kg and 0.02 mg/kg respctively	Open	Open	Controlled piston-driven impact	3 mm	Metal	NA	5 m/s	NA	NA	NR	NA	NR	100 ms	NA	NA	NA	NA	Left primary somatosensory cortex
8	Progression of histopathological and behavioral abnormalities following mild traumatic brain injury in the male ferret	Schwerin	2018	Histology - Iba1 solidity	Cortex	mTBI	1	NA	112	NSD	Sham	1750	250	M	2 mm	None	Ferret	NA	30	6	Isoflurane	4.50%	0.50%	2.50%	0.50%	Buprenorphine and Cefazolin	20 mg/kg and 0.02 mg/kg respctively	Open	Open	Controlled piston-driven impact	3 mm	Metal	NA	5 m/s	NA	NA	NR	NA	NR	100 ms	NA	NA	NA	NA	Left primary somatosensory cortex
8	Progression of histopathological and behavioral abnormalities following mild traumatic brain injury in the male ferret	Schwerin	2018	Histology - Iba1 solidity	Cortex	mTBI	1	NA	7	SI	Sham	1750	250	M	2 mm	None	Ferret	NA	30	6	Isoflurane	4.50%	0.50%	2.50%	0.50%	Buprenorphine and Cefazolin	20 mg/kg and 0.02 mg/kg respctively	Open	Open	Controlled piston-driven impact	3 mm	Metal	NA	5 m/s	NA	NA	NR	NA	NR	100 ms	NA	NA	NA	NA	Left primary somatosensory cortex
8	Progression of histopathological and behavioral abnormalities following mild traumatic brain injury in the male ferret	Schwerin	2018	Histology - Iba1 solidity	Cortex	mTBI	1	NA	28	SI	Sham	1750	250	M	2 mm	None	Ferret	NA	30	6	Isoflurane	4.50%	0.50%	2.50%	0.50%	Buprenorphine and Cefazolin	20 mg/kg and 0.02 mg/kg respctively	Open	Open	Controlled piston-driven impact	3 mm	Metal	NA	5 m/s	NA	NA	NR	NA	NR	100 ms	NA	NA	NA	NA	Left primary somatosensory cortex
9	Adult obese mice suffer from chronic secondary brain injury after mild TBI	Sherman	2016	Behaviour - Open field	NA	mTBI	1	NA	30	NSD	Sham	52.5	7.5	Both (F)	1.25 mm	None	Mouse	C57BL/6	24	0	Isoflurane	3%	0%	3%	0%	Buprenorphine	0.05 mg/kg	Closed	Open	Controlled piston-driven impact	4 mm	Metal	NA	3 m/s	NA	NA	NR	NA	NR	100 ms	NA	NA	NA	NA	A/P -0.8 mm of bregma after aligning on sagittal suture midway betewen bregma and lambda
9	Adult obese mice suffer from chronic secondary brain injury after mild TBI	Sherman	2016	Behaviour - Open field	NA	mTBI	1	NA	30	NSD	Sham	37.5	7.5	Both (F)	1.25 mm	None	Mouse	C57BL/6	24	0	Isoflurane	3%	0%	3%	0%	Buprenorphine	0.05 mg/kg	Closed	Open	Controlled piston-driven impact	4 mm	Metal	NA	3 m/s	NA	NA	NR	NA	NR	100 ms	NA	NA	NA	NA	A/P -0.8 mm of bregma after aligning on sagittal suture midway betewen bregma and lambda
9	Adult obese mice suffer from chronic secondary brain injury after mild TBI	Sherman	2016	Behaviour - Open field	NA	mTBI	1	NA	30	NSD	Sham	37.5	7.5	Both (M)	1.25 mm	None	Mouse	C57BL/6	24	0	Isoflurane	3%	0%	3%	0%	Buprenorphine	0.05 mg/kg	Closed	Open	Controlled piston-driven impact	4 mm	Metal	NA	3 m/s	NA	NA	NR	NA	NR	100 ms	NA	NA	NA	NA	A/P -0.8 mm of bregma after aligning on sagittal suture midway betewen bregma and lambda
9	Adult obese mice suffer from chronic secondary brain injury after mild TBI	Sherman	2016	Behaviour - Open field	NA	mTBI	1	NA	30	SD	Sham	52.5	7.5	Both (M)	1.25 mm	None	Mouse	C57BL/6	24	0	Isoflurane	3%	0%	3%	0%	Buprenorphine	0.05 mg/kg	Closed	Open	Controlled piston-driven impact	4 mm	Metal	NA	3 m/s	NA	NA	NR	NA	NR	100 ms	NA	NA	NA	NA	A/P -0.8 mm of bregma after aligning on sagittal suture midway betewen bregma and lambda
9	Adult obese mice suffer from chronic secondary brain injury after mild TBI	Sherman	2016	Histology - Iba1 (ramified to bushy ratio)	Cortex	mTBI	1	NA	30	NSD	Sham	52.5	7.5	Both (F)	1.25 mm	None	Mouse	C57BL/6	24	0	Isoflurane	3%	0%	3%	0%	Buprenorphine	0.05 mg/kg	Closed	Open	Controlled piston-driven impact	4 mm	Metal	NA	3 m/s	NA	NA	NR	NA	NR	100 ms	NA	NA	NA	NA	A/P -0.8 mm of bregma after aligning on sagittal suture midway betewen bregma and lambda
9	Adult obese mice suffer from chronic secondary brain injury after mild TBI	Sherman	2016	Histology - Iba1 (ramified to bushy ratio)	Corpus callosum	mTBI	1	NA	30	NSD	Sham	52.5	7.5	Both (F)	1.25 mm	None	Mouse	C57BL/6	24	0	Isoflurane	3%	0%	3%	0%	Buprenorphine	0.05 mg/kg	Closed	Open	Controlled piston-driven impact	4 mm	Metal	NA	3 m/s	NA	NA	NR	NA	NR	100 ms	NA	NA	NA	NA	A/P -0.8 mm of bregma after aligning on sagittal suture midway betewen bregma and lambda
9	Adult obese mice suffer from chronic secondary brain injury after mild TBI	Sherman	2016	Histology - Iba1 (ramified to bushy ratio)	Hypothalamus	mTBI	1	NA	30	NSD	Sham	52.5	7.5	Both (F)	1.25 mm	None	Mouse	C57BL/6	24	0	Isoflurane	3%	0%	3%	0%	Buprenorphine	0.05 mg/kg	Closed	Open	Controlled piston-driven impact	4 mm	Metal	NA	3 m/s	NA	NA	NR	NA	NR	100 ms	NA	NA	NA	NA	A/P -0.8 mm of bregma after aligning on sagittal suture midway betewen bregma and lambda
9	Adult obese mice suffer from chronic secondary brain injury after mild TBI	Sherman	2016	Histology - Iba1 (ramified to bushy ratio)	Cortex	mTBI	1	NA	30	SI	Sham	37.5	7.5	Both (M)	1.25 mm	None	Mouse	C57BL/6	24	0	Isoflurane	3%	0%	3%	0%	Buprenorphine	0.05 mg/kg	Closed	Open	Controlled piston-driven impact	4 mm	Metal	NA	3 m/s	NA	NA	NR	NA	NR	100 ms	NA	NA	NA	NA	A/P -0.8 mm of bregma after aligning on sagittal suture midway betewen bregma and lambda
9	Adult obese mice suffer from chronic secondary brain injury after mild TBI	Sherman	2016	Histology - Iba1 (ramified to bushy ratio)	Cortex	mTBI	1	NA	30	SI	Sham	52.5	7.5	Both (M)	1.25 mm	None	Mouse	C57BL/6	24	0	Isoflurane	3%	0%	3%	0%	Buprenorphine	0.05 mg/kg	Closed	Open	Controlled piston-driven impact	4 mm	Metal	NA	3 m/s	NA	NA	NR	NA	NR	100 ms	NA	NA	NA	NA	A/P -0.8 mm of bregma after aligning on sagittal suture midway betewen bregma and lambda
9	Adult obese mice suffer from chronic secondary brain injury after mild TBI	Sherman	2016	Histology - Iba1 (ramified to bushy ratio)	Corpus callosum	mTBI	1	NA	30	SI	Sham	37.5	7.5	Both (M)	1.25 mm	None	Mouse	C57BL/6	24	0	Isoflurane	3%	0%	3%	0%	Buprenorphine	0.05 mg/kg	Closed	Open	Controlled piston-driven impact	4 mm	Metal	NA	3 m/s	NA	NA	NR	NA	NR	100 ms	NA	NA	NA	NA	A/P -0.8 mm of bregma after aligning on sagittal suture midway betewen bregma and lambda
9	Adult obese mice suffer from chronic secondary brain injury after mild TBI	Sherman	2016	Histology - Iba1 (ramified to bushy ratio)	Corpus callosum	mTBI	1	NA	30	SI	Sham	52.5	7.5	Both (M)	1.25 mm	None	Mouse	C57BL/6	24	0	Isoflurane	3%	0%	3%	0%	Buprenorphine	0.05 mg/kg	Closed	Open	Controlled piston-driven impact	4 mm	Metal	NA	3 m/s	NA	NA	NR	NA	NR	100 ms	NA	NA	NA	NA	A/P -0.8 mm of bregma after aligning on sagittal suture midway betewen bregma and lambda
9	Adult obese mice suffer from chronic secondary brain injury after mild TBI	Sherman	2016	Histology - Iba1 (ramified to bushy ratio)	Hypothalamus	mTBI	1	NA	30	SI	Sham	37.5	7.5	Both (M)	1.25 mm	None	Mouse	C57BL/6	24	0	Isoflurane	3%	0%	3%	0%	Buprenorphine	0.05 mg/kg	Closed	Open	Controlled piston-driven impact	4 mm	Metal	NA	3 m/s	NA	NA	NR	NA	NR	100 ms	NA	NA	NA	NA	A/P -0.8 mm of bregma after aligning on sagittal suture midway betewen bregma and lambda
9	Adult obese mice suffer from chronic secondary brain injury after mild TBI	Sherman	2016	Histology - Iba1 (ramified to bushy ratio)	Hypothalamus	mTBI	1	NA	30	SI	Sham	52.5	7.5	Both (M)	1.25 mm	None	Mouse	C57BL/6	24	0	Isoflurane	3%	0%	3%	0%	Buprenorphine	0.05 mg/kg	Closed	Open	Controlled piston-driven impact	4 mm	Metal	NA	3 m/s	NA	NA	NR	NA	NR	100 ms	NA	NA	NA	NA	A/P -0.8 mm of bregma after aligning on sagittal suture midway betewen bregma and lambda
9	Adult obese mice suffer from chronic secondary brain injury after mild TBI	Sherman	2016	Protein assay - corticosterone	Serum	mTBI	1	NA	30	NSD	Sham	52.5	7.5	Both (F)	1.25 mm	None	Mouse	C57BL/6	24	0	Isoflurane	3%	0%	3%	0%	Buprenorphine	0.05 mg/kg	Closed	Open	Controlled piston-driven impact	4 mm	Metal	NA	3 m/s	NA	NA	NR	NA	NR	100 ms	NA	NA	NA	NA	A/P -0.8 mm of bregma after aligning on sagittal suture midway betewen bregma and lambda
9	Adult obese mice suffer from chronic secondary brain injury after mild TBI	Sherman	2016	Protein assay - corticosterone	Serum	mTBI	1	NA	30	SD	Sham	52.5	7.5	Both (M)	1.25 mm	None	Mouse	C57BL/6	24	0	Isoflurane	3%	0%	3%	0%	Buprenorphine	0.05 mg/kg	Closed	Open	Controlled piston-driven impact	4 mm	Metal	NA	3 m/s	NA	NA	NR	NA	NR	100 ms	NA	NA	NA	NA	A/P -0.8 mm of bregma after aligning on sagittal suture midway betewen bregma and lambda
9	Adult obese mice suffer from chronic secondary brain injury after mild TBI	Sherman	2016	Protein assay - corticosterone	Serum	mTBI	1	NA	30	SI	Sham	37.5	7.5	Both (M)	1.25 mm	None	Mouse	C57BL/6	24	0	Isoflurane	3%	0%	3%	0%	Buprenorphine	0.05 mg/kg	Closed	Open	Controlled piston-driven impact	4 mm	Metal	NA	3 m/s	NA	NA	NR	NA	NR	100 ms	NA	NA	NA	NA	A/P -0.8 mm of bregma after aligning on sagittal suture midway betewen bregma and lambda
10	Abnormal Injury Response in Spontaneous Mild Ventriculomegaly Wistar Rat Brains: A Pathological Correlation Study of Diffusion Tensor and Magnetization Transfer Imaging in Mild Traumatic Brain Injury	Tu	2017	Histology - DAPI	Corpus callosum	mTBI	1	NA	1	NSD	Sham	NR	NR	F	NA	None	Rat	Wistar	8	0	Isoflurane	4.75%	0.25%	1.75%	0.25%	None	NA	Closed	Closed	Weight drop	NR	NR	NA	NR	NA	NA	NR	NR	NR	NA	450 g	2 m	NA	NA	Top of head
10	Abnormal Injury Response in Spontaneous Mild Ventriculomegaly Wistar Rat Brains: A Pathological Correlation Study of Diffusion Tensor and Magnetization Transfer Imaging in Mild Traumatic Brain Injury	Tu	2017	Histology - DAPI	Corpus callosum	mTBI	1	NA	1	SI	Sham	NR	NR	F	NA	None	Rat	Wistar with MVM	8	0	Isoflurane	4.75%	0.25%	1.75%	0.25%	None	NA	Closed	Closed	Weight drop	NR	NR	NA	NR	NA	NA	NR	NR	NR	NA	450 g	2 m	NA	NA	Top of head
10	Abnormal Injury Response in Spontaneous Mild Ventriculomegaly Wistar Rat Brains: A Pathological Correlation Study of Diffusion Tensor and Magnetization Transfer Imaging in Mild Traumatic Brain Injury	Tu	2017	Histology - DAPI	Corpus callosum	mTBI	1	NA	8	SI	Sham	NR	NR	F	NA	None	Rat	Wistar	8	0	Isoflurane	4.75%	0.25%	1.75%	0.25%	None	NA	Closed	Closed	Weight drop	NR	NR	NA	NR	NA	NA	NR	NR	NR	NA	450 g	2 m	NA	NA	Top of head
10	Abnormal Injury Response in Spontaneous Mild Ventriculomegaly Wistar Rat Brains: A Pathological Correlation Study of Diffusion Tensor and Magnetization Transfer Imaging in Mild Traumatic Brain Injury	Tu	2017	Histology - DAPI	Corpus callosum	mTBI	1	NA	8	SI	Sham	NR	NR	F	NA	None	Rat	Wistar with MVM	8	0	Isoflurane	4.75%	0.25%	1.75%	0.25%	None	NA	Closed	Closed	Weight drop	NR	NR	NA	NR	NA	NA	NR	NR	NR	NA	450 g	2 m	NA	NA	Top of head
10	Abnormal Injury Response in Spontaneous Mild Ventriculomegaly Wistar Rat Brains: A Pathological Correlation Study of Diffusion Tensor and Magnetization Transfer Imaging in Mild Traumatic Brain Injury	Tu	2017	Histology - Iba1 area	Corpus callosum	mTBI	1	NA	1	NSD	Sham	NR	NR	F	NA	None	Rat	Wistar	8	0	Isoflurane	4.75%	0.25%	1.75%	0.25%	None	NA	Closed	Closed	Weight drop	NR	NR	NA	NR	NA	NA	NR	NR	NR	NA	450 g	2 m	NA	NA	Top of head
10	Abnormal Injury Response in Spontaneous Mild Ventriculomegaly Wistar Rat Brains: A Pathological Correlation Study of Diffusion Tensor and Magnetization Transfer Imaging in Mild Traumatic Brain Injury	Tu	2017	Histology - Iba1 area	Corpus callosum	mTBI	1	NA	1	SI	Sham	NR	NR	F	NA	None	Rat	Wistar	8	0	Isoflurane	4.75%	0.25%	1.75%	0.25%	None	NA	Closed	Closed	Weight drop	NR	NR	NA	NR	NA	NA	NR	NR	NR	NA	450 g	2 m	NA	NA	Top of head
10	Abnormal Injury Response in Spontaneous Mild Ventriculomegaly Wistar Rat Brains: A Pathological Correlation Study of Diffusion Tensor and Magnetization Transfer Imaging in Mild Traumatic Brain Injury	Tu	2017	Histology - Iba1 area	Corpus callosum	mTBI	1	NA	1	SI	Sham	NR	NR	F	NA	None	Rat	Wistar with MVM	8	0	Isoflurane	4.75%	0.25%	1.75%	0.25%	None	NA	Closed	Closed	Weight drop	NR	NR	NA	NR	NA	NA	NR	NR	NR	NA	450 g	2 m	NA	NA	Top of head
10	Abnormal Injury Response in Spontaneous Mild Ventriculomegaly Wistar Rat Brains: A Pathological Correlation Study of Diffusion Tensor and Magnetization Transfer Imaging in Mild Traumatic Brain Injury	Tu	2017	Histology - Iba1 area	Corpus callosum	mTBI	1	NA	8	SI	Sham	NR	NR	F	NA	None	Rat	Wistar	8	0	Isoflurane	4.75%	0.25%	1.75%	0.25%	None	NA	Closed	Closed	Weight drop	NR	NR	NA	NR	NA	NA	NR	NR	NR	NA	450 g	2 m	NA	NA	Top of head
10	Abnormal Injury Response in Spontaneous Mild Ventriculomegaly Wistar Rat Brains: A Pathological Correlation Study of Diffusion Tensor and Magnetization Transfer Imaging in Mild Traumatic Brain Injury	Tu	2017	Histology - Iba1 area	Corpus callosum	mTBI	1	NA	8	SI	Sham	NR	NR	F	NA	None	Rat	Wistar with MVM	8	0	Isoflurane	4.75%	0.25%	1.75%	0.25%	None	NA	Closed	Closed	Weight drop	NR	NR	NA	NR	NA	NA	NR	NR	NR	NA	450 g	2 m	NA	NA	Top of head
10	Abnormal Injury Response in Spontaneous Mild Ventriculomegaly Wistar Rat Brains: A Pathological Correlation Study of Diffusion Tensor and Magnetization Transfer Imaging in Mild Traumatic Brain Injury	Tu	2017	Histology - MBP	Corpus callosum	mTBI	1	NA	1	NSD	Sham	NR	NR	F	NA	None	Rat	Wistar	8	0	Isoflurane	4.75%	0.25%	1.75%	0.25%	None	NA	Closed	Closed	Weight drop	NR	NR	NA	NR	NA	NA	NR	NR	NR	NA	450 g	2 m	NA	NA	Top of head
10	Abnormal Injury Response in Spontaneous Mild Ventriculomegaly Wistar Rat Brains: A Pathological Correlation Study of Diffusion Tensor and Magnetization Transfer Imaging in Mild Traumatic Brain Injury	Tu	2017	Histology - MBP	Corpus callosum	mTBI	1	NA	1	NSD	Sham	NR	NR	F	NA	None	Rat	Wistar with MVM	8	0	Isoflurane	4.75%	0.25%	1.75%	0.25%	None	NA	Closed	Closed	Weight drop	NR	NR	NA	NR	NA	NA	NR	NR	NR	NA	450 g	2 m	NA	NA	Top of head
10	Abnormal Injury Response in Spontaneous Mild Ventriculomegaly Wistar Rat Brains: A Pathological Correlation Study of Diffusion Tensor and Magnetization Transfer Imaging in Mild Traumatic Brain Injury	Tu	2017	Histology - MBP	Corpus callosum	mTBI	1	NA	8	NSD	Sham	NR	NR	F	NA	None	Rat	Wistar	8	0	Isoflurane	4.75%	0.25%	1.75%	0.25%	None	NA	Closed	Closed	Weight drop	NR	NR	NA	NR	NA	NA	NR	NR	NR	NA	450 g	2 m	NA	NA	Top of head
10	Abnormal Injury Response in Spontaneous Mild Ventriculomegaly Wistar Rat Brains: A Pathological Correlation Study of Diffusion Tensor and Magnetization Transfer Imaging in Mild Traumatic Brain Injury	Tu	2017	Histology - MBP	Corpus callosum	mTBI	1	NA	8	NSD	Sham	NR	NR	F	NA	None	Rat	Wistar with MVM	8	0	Isoflurane	4.75%	0.25%	1.75%	0.25%	None	NA	Closed	Closed	Weight drop	NR	NR	NA	NR	NA	NA	NR	NR	NR	NA	450 g	2 m	NA	NA	Top of head
10	Abnormal Injury Response in Spontaneous Mild Ventriculomegaly Wistar Rat Brains: A Pathological Correlation Study of Diffusion Tensor and Magnetization Transfer Imaging in Mild Traumatic Brain Injury	Tu	2017	Histology - SMI-31	Corpus callosum	mTBI	1	NA	1	NSD	Sham	NR	NR	F	NA	None	Rat	Wistar with MVM	8	0	Isoflurane	4.75%	0.25%	1.75%	0.25%	None	NA	Closed	Closed	Weight drop	NR	NR	NA	NR	NA	NA	NR	NR	NR	NA	450 g	2 m	NA	NA	Top of head
10	Abnormal Injury Response in Spontaneous Mild Ventriculomegaly Wistar Rat Brains: A Pathological Correlation Study of Diffusion Tensor and Magnetization Transfer Imaging in Mild Traumatic Brain Injury	Tu	2017	Histology - SMI-31	Corpus callosum	mTBI	1	NA	8	NSD	Sham	NR	NR	F	NA	None	Rat	Wistar with MVM	8	0	Isoflurane	4.75%	0.25%	1.75%	0.25%	None	NA	Closed	Closed	Weight drop	NR	NR	NA	NR	NA	NA	NR	NR	NR	NA	450 g	2 m	NA	NA	Top of head
10	Abnormal Injury Response in Spontaneous Mild Ventriculomegaly Wistar Rat Brains: A Pathological Correlation Study of Diffusion Tensor and Magnetization Transfer Imaging in Mild Traumatic Brain Injury	Tu	2017	Histology - SMI-31	Corpus callosum	mTBI	1	NA	1	SD	Sham	NR	NR	F	NA	None	Rat	Wistar	8	0	Isoflurane	4.75%	0.25%	1.75%	0.25%	None	NA	Closed	Closed	Weight drop	NR	NR	NA	NR	NA	NA	NR	NR	NR	NA	450 g	2 m	NA	NA	Top of head
10	Abnormal Injury Response in Spontaneous Mild Ventriculomegaly Wistar Rat Brains: A Pathological Correlation Study of Diffusion Tensor and Magnetization Transfer Imaging in Mild Traumatic Brain Injury	Tu	2017	Histology - SMI-31	Corpus callosum	mTBI	1	NA	8	SD	Sham	NR	NR	F	NA	None	Rat	Wistar	8	0	Isoflurane	4.75%	0.25%	1.75%	0.25%	None	NA	Closed	Closed	Weight drop	NR	NR	NA	NR	NA	NA	NR	NR	NR	NA	450 g	2 m	NA	NA	Top of head
10	Abnormal Injury Response in Spontaneous Mild Ventriculomegaly Wistar Rat Brains: A Pathological Correlation Study of Diffusion Tensor and Magnetization Transfer Imaging in Mild Traumatic Brain Injury	Tu	2017	MRI - AD	Cortex	mTBI	1	NA	1	NSD	Sham	NR	NR	F	NA	None	Rat	Wistar	8	0	Isoflurane	4.75%	0.25%	1.75%	0.25%	None	NA	Closed	Closed	Weight drop	NR	NR	NA	NR	NA	NA	NR	NR	NR	NA	450 g	2 m	NA	NA	Top of head
10	Abnormal Injury Response in Spontaneous Mild Ventriculomegaly Wistar Rat Brains: A Pathological Correlation Study of Diffusion Tensor and Magnetization Transfer Imaging in Mild Traumatic Brain Injury	Tu	2017	MRI - AD	Cortex	mTBI	1	NA	8	NSD	Sham	NR	NR	F	NA	None	Rat	Wistar	8	0	Isoflurane	4.75%	0.25%	1.75%	0.25%	None	NA	Closed	Closed	Weight drop	NR	NR	NA	NR	NA	NA	NR	NR	NR	NA	450 g	2 m	NA	NA	Top of head
10	Abnormal Injury Response in Spontaneous Mild Ventriculomegaly Wistar Rat Brains: A Pathological Correlation Study of Diffusion Tensor and Magnetization Transfer Imaging in Mild Traumatic Brain Injury	Tu	2017	MRI - AD	Cortex	mTBI	1	NA	8	NSD	Sham	NR	NR	F	NA	None	Rat	Wistar with MVM	8	0	Isoflurane	4.75%	0.25%	1.75%	0.25%	None	NA	Closed	Closed	Weight drop	NR	NR	NA	NR	NA	NA	NR	NR	NR	NA	450 g	2 m	NA	NA	Top of head
10	Abnormal Injury Response in Spontaneous Mild Ventriculomegaly Wistar Rat Brains: A Pathological Correlation Study of Diffusion Tensor and Magnetization Transfer Imaging in Mild Traumatic Brain Injury	Tu	2017	MRI - AD	Corpus callosum	mTBI	1	NA	1	SD	Sham	NR	NR	F	NA	None	Rat	Wistar	8	0	Isoflurane	4.75%	0.25%	1.75%	0.25%	None	NA	Closed	Closed	Weight drop	NR	NR	NA	NR	NA	NA	NR	NR	NR	NA	450 g	2 m	NA	NA	Top of head
10	Abnormal Injury Response in Spontaneous Mild Ventriculomegaly Wistar Rat Brains: A Pathological Correlation Study of Diffusion Tensor and Magnetization Transfer Imaging in Mild Traumatic Brain Injury	Tu	2017	MRI - AD	Corpus callosum	mTBI	1	NA	1	SD	Sham	NR	NR	F	NA	None	Rat	Wistar with MVM	8	0	Isoflurane	4.75%	0.25%	1.75%	0.25%	None	NA	Closed	Closed	Weight drop	NR	NR	NA	NR	NA	NA	NR	NR	NR	NA	450 g	2 m	NA	NA	Top of head
10	Abnormal Injury Response in Spontaneous Mild Ventriculomegaly Wistar Rat Brains: A Pathological Correlation Study of Diffusion Tensor and Magnetization Transfer Imaging in Mild Traumatic Brain Injury	Tu	2017	MRI - AD	Corpus callosum	mTBI	1	NA	8	SD	Sham	NR	NR	F	NA	None	Rat	Wistar	8	0	Isoflurane	4.75%	0.25%	1.75%	0.25%	None	NA	Closed	Closed	Weight drop	NR	NR	NA	NR	NA	NA	NR	NR	NR	NA	450 g	2 m	NA	NA	Top of head
10	Abnormal Injury Response in Spontaneous Mild Ventriculomegaly Wistar Rat Brains: A Pathological Correlation Study of Diffusion Tensor and Magnetization Transfer Imaging in Mild Traumatic Brain Injury	Tu	2017	MRI - AD	Corpus callosum	mTBI	1	NA	8	SD	Sham	NR	NR	F	NA	None	Rat	Wistar with MVM	8	0	Isoflurane	4.75%	0.25%	1.75%	0.25%	None	NA	Closed	Closed	Weight drop	NR	NR	NA	NR	NA	NA	NR	NR	NR	NA	450 g	2 m	NA	NA	Top of head
10	Abnormal Injury Response in Spontaneous Mild Ventriculomegaly Wistar Rat Brains: A Pathological Correlation Study of Diffusion Tensor and Magnetization Transfer Imaging in Mild Traumatic Brain Injury	Tu	2017	MRI - AD	Cortex	mTBI	1	NA	1	SD	Sham	NR	NR	F	NA	None	Rat	Wistar with MVM	8	0	Isoflurane	4.75%	0.25%	1.75%	0.25%	None	NA	Closed	Closed	Weight drop	NR	NR	NA	NR	NA	NA	NR	NR	NR	NA	450 g	2 m	NA	NA	Top of head
10	Abnormal Injury Response in Spontaneous Mild Ventriculomegaly Wistar Rat Brains: A Pathological Correlation Study of Diffusion Tensor and Magnetization Transfer Imaging in Mild Traumatic Brain Injury	Tu	2017	MRI - FA	Corpus callosum	mTBI	1	NA	1	NSD	Sham	NR	NR	F	NA	None	Rat	Wistar with MVM	8	0	Isoflurane	4.75%	0.25%	1.75%	0.25%	None	NA	Closed	Closed	Weight drop	NR	NR	NA	NR	NA	NA	NR	NR	NR	NA	450 g	2 m	NA	NA	Top of head
10	Abnormal Injury Response in Spontaneous Mild Ventriculomegaly Wistar Rat Brains: A Pathological Correlation Study of Diffusion Tensor and Magnetization Transfer Imaging in Mild Traumatic Brain Injury	Tu	2017	MRI - FA	Corpus callosum	mTBI	1	NA	8	NSD	Sham	NR	NR	F	NA	None	Rat	Wistar with MVM	8	0	Isoflurane	4.75%	0.25%	1.75%	0.25%	None	NA	Closed	Closed	Weight drop	NR	NR	NA	NR	NA	NA	NR	NR	NR	NA	450 g	2 m	NA	NA	Top of head
10	Abnormal Injury Response in Spontaneous Mild Ventriculomegaly Wistar Rat Brains: A Pathological Correlation Study of Diffusion Tensor and Magnetization Transfer Imaging in Mild Traumatic Brain Injury	Tu	2017	MRI - FA	Cortex	mTBI	1	NA	1	NSD	Sham	NR	NR	F	NA	None	Rat	Wistar	8	0	Isoflurane	4.75%	0.25%	1.75%	0.25%	None	NA	Closed	Closed	Weight drop	NR	NR	NA	NR	NA	NA	NR	NR	NR	NA	450 g	2 m	NA	NA	Top of head
10	Abnormal Injury Response in Spontaneous Mild Ventriculomegaly Wistar Rat Brains: A Pathological Correlation Study of Diffusion Tensor and Magnetization Transfer Imaging in Mild Traumatic Brain Injury	Tu	2017	MRI - FA	Cortex	mTBI	1	NA	1	NSD	Sham	NR	NR	F	NA	None	Rat	Wistar with MVM	8	0	Isoflurane	4.75%	0.25%	1.75%	0.25%	None	NA	Closed	Closed	Weight drop	NR	NR	NA	NR	NA	NA	NR	NR	NR	NA	450 g	2 m	NA	NA	Top of head
10	Abnormal Injury Response in Spontaneous Mild Ventriculomegaly Wistar Rat Brains: A Pathological Correlation Study of Diffusion Tensor and Magnetization Transfer Imaging in Mild Traumatic Brain Injury	Tu	2017	MRI - FA	Cortex	mTBI	1	NA	8	NSD	Sham	NR	NR	F	NA	None	Rat	Wistar	8	0	Isoflurane	4.75%	0.25%	1.75%	0.25%	None	NA	Closed	Closed	Weight drop	NR	NR	NA	NR	NA	NA	NR	NR	NR	NA	450 g	2 m	NA	NA	Top of head
10	Abnormal Injury Response in Spontaneous Mild Ventriculomegaly Wistar Rat Brains: A Pathological Correlation Study of Diffusion Tensor and Magnetization Transfer Imaging in Mild Traumatic Brain Injury	Tu	2017	MRI - FA	Cortex	mTBI	1	NA	8	NSD	Sham	NR	NR	F	NA	None	Rat	Wistar with MVM	8	0	Isoflurane	4.75%	0.25%	1.75%	0.25%	None	NA	Closed	Closed	Weight drop	NR	NR	NA	NR	NA	NA	NR	NR	NR	NA	450 g	2 m	NA	NA	Top of head
10	Abnormal Injury Response in Spontaneous Mild Ventriculomegaly Wistar Rat Brains: A Pathological Correlation Study of Diffusion Tensor and Magnetization Transfer Imaging in Mild Traumatic Brain Injury	Tu	2017	MRI - FA	Corpus callosum	mTBI	1	NA	1	SD	Sham	NR	NR	F	NA	None	Rat	Wistar	8	0	Isoflurane	4.75%	0.25%	1.75%	0.25%	None	NA	Closed	Closed	Weight drop	NR	NR	NA	NR	NA	NA	NR	NR	NR	NA	450 g	2 m	NA	NA	Top of head
10	Abnormal Injury Response in Spontaneous Mild Ventriculomegaly Wistar Rat Brains: A Pathological Correlation Study of Diffusion Tensor and Magnetization Transfer Imaging in Mild Traumatic Brain Injury	Tu	2017	MRI - FA	Corpus callosum	mTBI	1	NA	8	SD	Sham	NR	NR	F	NA	None	Rat	Wistar	8	0	Isoflurane	4.75%	0.25%	1.75%	0.25%	None	NA	Closed	Closed	Weight drop	NR	NR	NA	NR	NA	NA	NR	NR	NR	NA	450 g	2 m	NA	NA	Top of head
10	Abnormal Injury Response in Spontaneous Mild Ventriculomegaly Wistar Rat Brains: A Pathological Correlation Study of Diffusion Tensor and Magnetization Transfer Imaging in Mild Traumatic Brain Injury	Tu	2017	MRI - MD	Corpus callosum	mTBI	1	NA	1	NSD	Sham	NR	NR	F	NA	None	Rat	Wistar	8	0	Isoflurane	4.75%	0.25%	1.75%	0.25%	None	NA	Closed	Closed	Weight drop	NR	NR	NA	NR	NA	NA	NR	NR	NR	NA	450 g	2 m	NA	NA	Top of head
10	Abnormal Injury Response in Spontaneous Mild Ventriculomegaly Wistar Rat Brains: A Pathological Correlation Study of Diffusion Tensor and Magnetization Transfer Imaging in Mild Traumatic Brain Injury	Tu	2017	MRI - MD	Corpus callosum	mTBI	1	NA	8	NSD	Sham	NR	NR	F	NA	None	Rat	Wistar	8	0	Isoflurane	4.75%	0.25%	1.75%	0.25%	None	NA	Closed	Closed	Weight drop	NR	NR	NA	NR	NA	NA	NR	NR	NR	NA	450 g	2 m	NA	NA	Top of head
10	Abnormal Injury Response in Spontaneous Mild Ventriculomegaly Wistar Rat Brains: A Pathological Correlation Study of Diffusion Tensor and Magnetization Transfer Imaging in Mild Traumatic Brain Injury	Tu	2017	MRI - MD	Cortex	mTBI	1	NA	1	NSD	Sham	NR	NR	F	NA	None	Rat	Wistar	8	0	Isoflurane	4.75%	0.25%	1.75%	0.25%	None	NA	Closed	Closed	Weight drop	NR	NR	NA	NR	NA	NA	NR	NR	NR	NA	450 g	2 m	NA	NA	Top of head
10	Abnormal Injury Response in Spontaneous Mild Ventriculomegaly Wistar Rat Brains: A Pathological Correlation Study of Diffusion Tensor and Magnetization Transfer Imaging in Mild Traumatic Brain Injury	Tu	2017	MRI - MD	Cortex	mTBI	1	NA	8	NSD	Sham	NR	NR	F	NA	None	Rat	Wistar	8	0	Isoflurane	4.75%	0.25%	1.75%	0.25%	None	NA	Closed	Closed	Weight drop	NR	NR	NA	NR	NA	NA	NR	NR	NR	NA	450 g	2 m	NA	NA	Top of head
10	Abnormal Injury Response in Spontaneous Mild Ventriculomegaly Wistar Rat Brains: A Pathological Correlation Study of Diffusion Tensor and Magnetization Transfer Imaging in Mild Traumatic Brain Injury	Tu	2017	MRI - MD	Cortex	mTBI	1	NA	8	NSD	Sham	NR	NR	F	NA	None	Rat	Wistar with MVM	8	0	Isoflurane	4.75%	0.25%	1.75%	0.25%	None	NA	Closed	Closed	Weight drop	NR	NR	NA	NR	NA	NA	NR	NR	NR	NA	450 g	2 m	NA	NA	Top of head
10	Abnormal Injury Response in Spontaneous Mild Ventriculomegaly Wistar Rat Brains: A Pathological Correlation Study of Diffusion Tensor and Magnetization Transfer Imaging in Mild Traumatic Brain Injury	Tu	2017	MRI - MD	Corpus callosum	mTBI	1	NA	1	SD	Sham	NR	NR	F	NA	None	Rat	Wistar with MVM	8	0	Isoflurane	4.75%	0.25%	1.75%	0.25%	None	NA	Closed	Closed	Weight drop	NR	NR	NA	NR	NA	NA	NR	NR	NR	NA	450 g	2 m	NA	NA	Top of head
10	Abnormal Injury Response in Spontaneous Mild Ventriculomegaly Wistar Rat Brains: A Pathological Correlation Study of Diffusion Tensor and Magnetization Transfer Imaging in Mild Traumatic Brain Injury	Tu	2017	MRI - MD	Corpus callosum	mTBI	1	NA	8	SD	Sham	NR	NR	F	NA	None	Rat	Wistar with MVM	8	0	Isoflurane	4.75%	0.25%	1.75%	0.25%	None	NA	Closed	Closed	Weight drop	NR	NR	NA	NR	NA	NA	NR	NR	NR	NA	450 g	2 m	NA	NA	Top of head
10	Abnormal Injury Response in Spontaneous Mild Ventriculomegaly Wistar Rat Brains: A Pathological Correlation Study of Diffusion Tensor and Magnetization Transfer Imaging in Mild Traumatic Brain Injury	Tu	2017	MRI - MD	Cortex	mTBI	1	NA	1	SD	Sham	NR	NR	F	NA	None	Rat	Wistar with MVM	8	0	Isoflurane	4.75%	0.25%	1.75%	0.25%	None	NA	Closed	Closed	Weight drop	NR	NR	NA	NR	NA	NA	NR	NR	NR	NA	450 g	2 m	NA	NA	Top of head
10	Abnormal Injury Response in Spontaneous Mild Ventriculomegaly Wistar Rat Brains: A Pathological Correlation Study of Diffusion Tensor and Magnetization Transfer Imaging in Mild Traumatic Brain Injury	Tu	2017	MRI - MTR	Corpus callosum	mTBI	1	NA	8	NSD	Sham	NR	NR	F	NA	None	Rat	Wistar	8	0	Isoflurane	4.75%	0.25%	1.75%	0.25%	None	NA	Closed	Closed	Weight drop	NR	NR	NA	NR	NA	NA	NR	NR	NR	NA	450 g	2 m	NA	NA	Top of head
10	Abnormal Injury Response in Spontaneous Mild Ventriculomegaly Wistar Rat Brains: A Pathological Correlation Study of Diffusion Tensor and Magnetization Transfer Imaging in Mild Traumatic Brain Injury	Tu	2017	MRI - MTR	Cortex	mTBI	1	NA	8	NSD	Sham	NR	NR	F	NA	None	Rat	Wistar	8	0	Isoflurane	4.75%	0.25%	1.75%	0.25%	None	NA	Closed	Closed	Weight drop	NR	NR	NA	NR	NA	NA	NR	NR	NR	NA	450 g	2 m	NA	NA	Top of head
10	Abnormal Injury Response in Spontaneous Mild Ventriculomegaly Wistar Rat Brains: A Pathological Correlation Study of Diffusion Tensor and Magnetization Transfer Imaging in Mild Traumatic Brain Injury	Tu	2017	MRI - MTR	Cortex	mTBI	1	NA	8	NSD	Sham	NR	NR	F	NA	None	Rat	Wistar with MVM	8	0	Isoflurane	4.75%	0.25%	1.75%	0.25%	None	NA	Closed	Closed	Weight drop	NR	NR	NA	NR	NA	NA	NR	NR	NR	NA	450 g	2 m	NA	NA	Top of head
10	Abnormal Injury Response in Spontaneous Mild Ventriculomegaly Wistar Rat Brains: A Pathological Correlation Study of Diffusion Tensor and Magnetization Transfer Imaging in Mild Traumatic Brain Injury	Tu	2017	MRI - MTR	Corpus callosum	mTBI	1	NA	1	SD	Sham	NR	NR	F	NA	None	Rat	Wistar	8	0	Isoflurane	4.75%	0.25%	1.75%	0.25%	None	NA	Closed	Closed	Weight drop	NR	NR	NA	NR	NA	NA	NR	NR	NR	NA	450 g	2 m	NA	NA	Top of head
10	Abnormal Injury Response in Spontaneous Mild Ventriculomegaly Wistar Rat Brains: A Pathological Correlation Study of Diffusion Tensor and Magnetization Transfer Imaging in Mild Traumatic Brain Injury	Tu	2017	MRI - MTR	Cortex	mTBI	1	NA	1	SD	Sham	NR	NR	F	NA	None	Rat	Wistar	8	0	Isoflurane	4.75%	0.25%	1.75%	0.25%	None	NA	Closed	Closed	Weight drop	NR	NR	NA	NR	NA	NA	NR	NR	NR	NA	450 g	2 m	NA	NA	Top of head
10	Abnormal Injury Response in Spontaneous Mild Ventriculomegaly Wistar Rat Brains: A Pathological Correlation Study of Diffusion Tensor and Magnetization Transfer Imaging in Mild Traumatic Brain Injury	Tu	2017	MRI - MTR	Corpus callosum	mTBI	1	NA	1	SI	Sham	NR	NR	F	NA	None	Rat	Wistar with MVM	8	0	Isoflurane	4.75%	0.25%	1.75%	0.25%	None	NA	Closed	Closed	Weight drop	NR	NR	NA	NR	NA	NA	NR	NR	NR	NA	450 g	2 m	NA	NA	Top of head
10	Abnormal Injury Response in Spontaneous Mild Ventriculomegaly Wistar Rat Brains: A Pathological Correlation Study of Diffusion Tensor and Magnetization Transfer Imaging in Mild Traumatic Brain Injury	Tu	2017	MRI - MTR	Corpus callosum	mTBI	1	NA	8	SI	Sham	NR	NR	F	NA	None	Rat	Wistar with MVM	8	0	Isoflurane	4.75%	0.25%	1.75%	0.25%	None	NA	Closed	Closed	Weight drop	NR	NR	NA	NR	NA	NA	NR	NR	NR	NA	450 g	2 m	NA	NA	Top of head
10	Abnormal Injury Response in Spontaneous Mild Ventriculomegaly Wistar Rat Brains: A Pathological Correlation Study of Diffusion Tensor and Magnetization Transfer Imaging in Mild Traumatic Brain Injury	Tu	2017	MRI - MTR	Cortex	mTBI	1	NA	1	SI	Sham	NR	NR	F	NA	None	Rat	Wistar with MVM	8	0	Isoflurane	4.75%	0.25%	1.75%	0.25%	None	NA	Closed	Closed	Weight drop	NR	NR	NA	NR	NA	NA	NR	NR	NR	NA	450 g	2 m	NA	NA	Top of head
10	Abnormal Injury Response in Spontaneous Mild Ventriculomegaly Wistar Rat Brains: A Pathological Correlation Study of Diffusion Tensor and Magnetization Transfer Imaging in Mild Traumatic Brain Injury	Tu	2017	MRI - RD	Corpus callosum	mTBI	1	NA	1	NSD	Sham	NR	NR	F	NA	None	Rat	Wistar	8	0	Isoflurane	4.75%	0.25%	1.75%	0.25%	None	NA	Closed	Closed	Weight drop	NR	NR	NA	NR	NA	NA	NR	NR	NR	NA	450 g	2 m	NA	NA	Top of head
10	Abnormal Injury Response in Spontaneous Mild Ventriculomegaly Wistar Rat Brains: A Pathological Correlation Study of Diffusion Tensor and Magnetization Transfer Imaging in Mild Traumatic Brain Injury	Tu	2017	MRI - RD	Corpus callosum	mTBI	1	NA	8	NSD	Sham	NR	NR	F	NA	None	Rat	Wistar	8	0	Isoflurane	4.75%	0.25%	1.75%	0.25%	None	NA	Closed	Closed	Weight drop	NR	NR	NA	NR	NA	NA	NR	NR	NR	NA	450 g	2 m	NA	NA	Top of head
10	Abnormal Injury Response in Spontaneous Mild Ventriculomegaly Wistar Rat Brains: A Pathological Correlation Study of Diffusion Tensor and Magnetization Transfer Imaging in Mild Traumatic Brain Injury	Tu	2017	MRI - RD	Corpus callosum	mTBI	1	NA	8	NSD	Sham	NR	NR	F	NA	None	Rat	Wistar with MVM	8	0	Isoflurane	4.75%	0.25%	1.75%	0.25%	None	NA	Closed	Closed	Weight drop	NR	NR	NA	NR	NA	NA	NR	NR	NR	NA	450 g	2 m	NA	NA	Top of head
10	Abnormal Injury Response in Spontaneous Mild Ventriculomegaly Wistar Rat Brains: A Pathological Correlation Study of Diffusion Tensor and Magnetization Transfer Imaging in Mild Traumatic Brain Injury	Tu	2017	MRI - RD	Cortex	mTBI	1	NA	1	NSD	Sham	NR	NR	F	NA	None	Rat	Wistar	8	0	Isoflurane	4.75%	0.25%	1.75%	0.25%	None	NA	Closed	Closed	Weight drop	NR	NR	NA	NR	NA	NA	NR	NR	NR	NA	450 g	2 m	NA	NA	Top of head
10	Abnormal Injury Response in Spontaneous Mild Ventriculomegaly Wistar Rat Brains: A Pathological Correlation Study of Diffusion Tensor and Magnetization Transfer Imaging in Mild Traumatic Brain Injury	Tu	2017	MRI - RD	Cortex	mTBI	1	NA	8	NSD	Sham	NR	NR	F	NA	None	Rat	Wistar	8	0	Isoflurane	4.75%	0.25%	1.75%	0.25%	None	NA	Closed	Closed	Weight drop	NR	NR	NA	NR	NA	NA	NR	NR	NR	NA	450 g	2 m	NA	NA	Top of head
10	Abnormal Injury Response in Spontaneous Mild Ventriculomegaly Wistar Rat Brains: A Pathological Correlation Study of Diffusion Tensor and Magnetization Transfer Imaging in Mild Traumatic Brain Injury	Tu	2017	MRI - RD	Cortex	mTBI	1	NA	8	NSD	Sham	NR	NR	F	NA	None	Rat	Wistar with MVM	8	0	Isoflurane	4.75%	0.25%	1.75%	0.25%	None	NA	Closed	Closed	Weight drop	NR	NR	NA	NR	NA	NA	NR	NR	NR	NA	450 g	2 m	NA	NA	Top of head
10	Abnormal Injury Response in Spontaneous Mild Ventriculomegaly Wistar Rat Brains: A Pathological Correlation Study of Diffusion Tensor and Magnetization Transfer Imaging in Mild Traumatic Brain Injury	Tu	2017	MRI - RD	Corpus callosum	mTBI	1	NA	1	SD	Sham	NR	NR	F	NA	None	Rat	Wistar with MVM	8	0	Isoflurane	4.75%	0.25%	1.75%	0.25%	None	NA	Closed	Closed	Weight drop	NR	NR	NA	NR	NA	NA	NR	NR	NR	NA	450 g	2 m	NA	NA	Top of head
10	Abnormal Injury Response in Spontaneous Mild Ventriculomegaly Wistar Rat Brains: A Pathological Correlation Study of Diffusion Tensor and Magnetization Transfer Imaging in Mild Traumatic Brain Injury	Tu	2017	MRI - RD	Cortex	mTBI	1	NA	1	SD	Sham	NR	NR	F	NA	None	Rat	Wistar with MVM	8	0	Isoflurane	4.75%	0.25%	1.75%	0.25%	None	NA	Closed	Closed	Weight drop	NR	NR	NA	NR	NA	NA	NR	NR	NR	NA	450 g	2 m	NA	NA	Top of head
11	Diffusion tensor imaging detects axonal injury in a mouse model of repetitive closed-skull traumatic brain injury	Bennett	2012	Histology - APP	Corpus callosum	rmTBI	2	1	7	NSD	Sham	NR	NR	M	3.3	None	Mouse	C57BL/6j	7	1	Isoflurane	5%	0%	2%	0%	None	NA	Closed	Open	Controlled piston-driven impact	9 mm	Rubber	3.01 N/mm	5 m/s	NA	NA	NR	NR	NR	100 ms	NA	NA	NA	NA	Relative to bregma, A/P: -1.8 mm and M/L: -3.0 mm
11	Diffusion tensor imaging detects axonal injury in a mouse model of repetitive closed-skull traumatic brain injury	Bennett	2012	Histology - APP	External capsule	rmTBI	2	1	7	NSD	Sham	NR	NR	M	3.3	None	Mouse	C57BL/6j	7	1	Isoflurane	5%	0%	2%	0%	None	NA	Closed	Open	Controlled piston-driven impact	9 mm	Rubber	3.01 N/mm	5 m/s	NA	NA	NR	NR	NR	100 ms	NA	NA	NA	NA	Relative to bregma, A/P: -1.8 mm and M/L: -3.0 mm
11	Diffusion tensor imaging detects axonal injury in a mouse model of repetitive closed-skull traumatic brain injury	Bennett	2012	Histology - APP	Corpus callosum	rmTBI	2	1	1	NSD	Sham	NR	NR	M	3.3	None	Mouse	C57BL/6j	7	1	Isoflurane	5%	0%	2%	0%	None	NA	Closed	Open	Controlled piston-driven impact	9 mm	Rubber	3.01 N/mm	5 m/s	NA	NA	NR	NR	NR	100 ms	NA	NA	NA	NA	Relative to bregma, A/P: -1.8 mm and M/L: -3.0 mm
11	Diffusion tensor imaging detects axonal injury in a mouse model of repetitive closed-skull traumatic brain injury	Bennett	2012	Histology - APP	External capsule	rmTBI	2	1	1	NSD	Sham	NR	NR	M	3.3	None	Mouse	C57BL/6j	7	1	Isoflurane	5%	0%	2%	0%	None	NA	Closed	Open	Controlled piston-driven impact	9 mm	Rubber	3.01 N/mm	5 m/s	NA	NA	NR	NR	NR	100 ms	NA	NA	NA	NA	Relative to bregma, A/P: -1.8 mm and M/L: -3.0 mm
11	Diffusion tensor imaging detects axonal injury in a mouse model of repetitive closed-skull traumatic brain injury	Bennett	2012	Histology - Iba1 cell density	Corpus callosum	rmTBI	2	1	7	SI	Sham	NR	NR	M	3.3	None	Mouse	C57BL/6j	7	1	Isoflurane	5%	0%	2%	0%	None	NA	Closed	Open	Controlled piston-driven impact	9 mm	Rubber	3.01 N/mm	5 m/s	NA	NA	NR	NR	NR	100 ms	NA	NA	NA	NA	Relative to bregma, A/P: -1.8 mm and M/L: -3.0 mm
11	Diffusion tensor imaging detects axonal injury in a mouse model of repetitive closed-skull traumatic brain injury	Bennett	2012	Histology - Iba1 cell density	External capsule	rmTBI	2	1	7	SI	Sham	NR	NR	M	3.3	None	Mouse	C57BL/6j	7	1	Isoflurane	5%	0%	2%	0%	None	NA	Closed	Open	Controlled piston-driven impact	9 mm	Rubber	3.01 N/mm	5 m/s	NA	NA	NR	NR	NR	100 ms	NA	NA	NA	NA	Relative to bregma, A/P: -1.8 mm and M/L: -3.0 mm
11	Diffusion tensor imaging detects axonal injury in a mouse model of repetitive closed-skull traumatic brain injury	Bennett	2012	Histology - Silver stain	Corpus callosum	rmTBI	2	1	7	SI	Sham	NR	NR	M	3.3	None	Mouse	C57BL/6j	7	1	Isoflurane	5%	0%	2%	0%	None	NA	Closed	Open	Controlled piston-driven impact	9 mm	Rubber	3.01 N/mm	5 m/s	NA	NA	NR	NR	NR	100 ms	NA	NA	NA	NA	Relative to bregma, A/P: -1.8 mm and M/L: -3.0 mm
11	Diffusion tensor imaging detects axonal injury in a mouse model of repetitive closed-skull traumatic brain injury	Bennett	2012	Histology - Silver stain	External capsule	rmTBI	2	1	7	SI	Sham	NR	NR	M	3.3	None	Mouse	C57BL/6j	7	1	Isoflurane	5%	0%	2%	0%	None	NA	Closed	Open	Controlled piston-driven impact	9 mm	Rubber	3.01 N/mm	5 m/s	NA	NA	NR	NR	NR	100 ms	NA	NA	NA	NA	Relative to bregma, A/P: -1.8 mm and M/L: -3.0 mm
11	Diffusion tensor imaging detects axonal injury in a mouse model of repetitive closed-skull traumatic brain injury	Bennett	2012	MRI - AD	Corpus callosum	rmTBI	2	1	1	NSD	Sham	NR	NR	M	3.3	None	Mouse	C57BL/6j	7	1	Isoflurane	5%	0%	2%	0%	None	NA	Closed	Open	Controlled piston-driven impact	9 mm	Rubber	3.01 N/mm	5 m/s	NA	NA	NR	NR	NR	100 ms	NA	NA	NA	NA	Relative to bregma, A/P: -1.8 mm and M/L: -3.0 mm
11	Diffusion tensor imaging detects axonal injury in a mouse model of repetitive closed-skull traumatic brain injury	Bennett	2012	MRI - AD	External capsule	rmTBI	2	1	1	NSD	Sham	NR	NR	M	3.3	None	Mouse	C57BL/6j	7	1	Isoflurane	5%	0%	2%	0%	None	NA	Closed	Open	Controlled piston-driven impact	9 mm	Rubber	3.01 N/mm	5 m/s	NA	NA	NR	NR	NR	100 ms	NA	NA	NA	NA	Relative to bregma, A/P: -1.8 mm and M/L: -3.0 mm
11	Diffusion tensor imaging detects axonal injury in a mouse model of repetitive closed-skull traumatic brain injury	Bennett	2012	MRI - AD	Ipsilateral Cortex	rmTBI	2	1	7	NSD	Sham	NR	NR	M	3.3	None	Mouse	C57BL/6j	7	1	Isoflurane	5%	0%	2%	0%	None	NA	Closed	Open	Controlled piston-driven impact	9 mm	Rubber	3.01 N/mm	5 m/s	NA	NA	NR	NR	NR	100 ms	NA	NA	NA	NA	Relative to bregma, A/P: -1.8 mm and M/L: -3.0 mm
11	Diffusion tensor imaging detects axonal injury in a mouse model of repetitive closed-skull traumatic brain injury	Bennett	2012	MRI - AD	Corpus callosum	rmTBI	2	1	7	SD	Sham	NR	NR	M	3.3	None	Mouse	C57BL/6j	7	1	Isoflurane	5%	0%	2%	0%	None	NA	Closed	Open	Controlled piston-driven impact	9 mm	Rubber	3.01 N/mm	5 m/s	NA	NA	NR	NR	NR	100 ms	NA	NA	NA	NA	Relative to bregma, A/P: -1.8 mm and M/L: -3.0 mm
11	Diffusion tensor imaging detects axonal injury in a mouse model of repetitive closed-skull traumatic brain injury	Bennett	2012	MRI - AD	External capsule	rmTBI	2	1	7	SD	Sham	NR	NR	M	3.3	None	Mouse	C57BL/6j	7	1	Isoflurane	5%	0%	2%	0%	None	NA	Closed	Open	Controlled piston-driven impact	9 mm	Rubber	3.01 N/mm	5 m/s	NA	NA	NR	NR	NR	100 ms	NA	NA	NA	NA	Relative to bregma, A/P: -1.8 mm and M/L: -3.0 mm
11	Diffusion tensor imaging detects axonal injury in a mouse model of repetitive closed-skull traumatic brain injury	Bennett	2012	MRI - AD	Ipsilateral Cortex	rmTBI	2	1	1	SI	Sham	NR	NR	M	3.3	None	Mouse	C57BL/6j	7	1	Isoflurane	5%	0%	2%	0%	None	NA	Closed	Open	Controlled piston-driven impact	9 mm	Rubber	3.01 N/mm	5 m/s	NA	NA	NR	NR	NR	100 ms	NA	NA	NA	NA	Relative to bregma, A/P: -1.8 mm and M/L: -3.0 mm
11	Diffusion tensor imaging detects axonal injury in a mouse model of repetitive closed-skull traumatic brain injury	Bennett	2012	MRI - MD	Corpus callosum	rmTBI	2	1	1	NSD	Sham	NR	NR	M	3.3	None	Mouse	C57BL/6j	7	1	Isoflurane	5%	0%	2%	0%	None	NA	Closed	Open	Controlled piston-driven impact	9 mm	Rubber	3.01 N/mm	5 m/s	NA	NA	NR	NR	NR	100 ms	NA	NA	NA	NA	Relative to bregma, A/P: -1.8 mm and M/L: -3.0 mm
11	Diffusion tensor imaging detects axonal injury in a mouse model of repetitive closed-skull traumatic brain injury	Bennett	2012	MRI - MD	External capsule	rmTBI	2	1	1	NSD	Sham	NR	NR	M	3.3	None	Mouse	C57BL/6j	7	1	Isoflurane	5%	0%	2%	0%	None	NA	Closed	Open	Controlled piston-driven impact	9 mm	Rubber	3.01 N/mm	5 m/s	NA	NA	NR	NR	NR	100 ms	NA	NA	NA	NA	Relative to bregma, A/P: -1.8 mm and M/L: -3.0 mm
11	Diffusion tensor imaging detects axonal injury in a mouse model of repetitive closed-skull traumatic brain injury	Bennett	2012	MRI - MD	Ipsilateral Cortex	rmTBI	2	1	7	NSD	Sham	NR	NR	M	3.3	None	Mouse	C57BL/6j	7	1	Isoflurane	5%	0%	2%	0%	None	NA	Closed	Open	Controlled piston-driven impact	9 mm	Rubber	3.01 N/mm	5 m/s	NA	NA	NR	NR	NR	100 ms	NA	NA	NA	NA	Relative to bregma, A/P: -1.8 mm and M/L: -3.0 mm
11	Diffusion tensor imaging detects axonal injury in a mouse model of repetitive closed-skull traumatic brain injury	Bennett	2012	MRI - MD	Corpus callosum	rmTBI	2	1	7	SD	Sham	NR	NR	M	3.3	None	Mouse	C57BL/6j	7	1	Isoflurane	5%	0%	2%	0%	None	NA	Closed	Open	Controlled piston-driven impact	9 mm	Rubber	3.01 N/mm	5 m/s	NA	NA	NR	NR	NR	100 ms	NA	NA	NA	NA	Relative to bregma, A/P: -1.8 mm and M/L: -3.0 mm
11	Diffusion tensor imaging detects axonal injury in a mouse model of repetitive closed-skull traumatic brain injury	Bennett	2012	MRI - MD	External capsule	rmTBI	2	1	7	SD	Sham	NR	NR	M	3.3	None	Mouse	C57BL/6j	7	1	Isoflurane	5%	0%	2%	0%	None	NA	Closed	Open	Controlled piston-driven impact	9 mm	Rubber	3.01 N/mm	5 m/s	NA	NA	NR	NR	NR	100 ms	NA	NA	NA	NA	Relative to bregma, A/P: -1.8 mm and M/L: -3.0 mm
11	Diffusion tensor imaging detects axonal injury in a mouse model of repetitive closed-skull traumatic brain injury	Bennett	2012	MRI - MD	Ipsilateral Cortex	rmTBI	2	1	1	SI	Sham	NR	NR	M	3.3	None	Mouse	C57BL/6j	7	1	Isoflurane	5%	0%	2%	0%	None	NA	Closed	Open	Controlled piston-driven impact	9 mm	Rubber	3.01 N/mm	5 m/s	NA	NA	NR	NR	NR	100 ms	NA	NA	NA	NA	Relative to bregma, A/P: -1.8 mm and M/L: -3.0 mm
11	Diffusion tensor imaging detects axonal injury in a mouse model of repetitive closed-skull traumatic brain injury	Bennett	2012	MRI - RA	Corpus callosum	rmTBI	2	1	1	NSD	Sham	NR	NR	M	3.3	None	Mouse	C57BL/6j	7	1	Isoflurane	5%	0%	2%	0%	None	NA	Closed	Open	Controlled piston-driven impact	9 mm	Rubber	3.01 N/mm	5 m/s	NA	NA	NR	NR	NR	100 ms	NA	NA	NA	NA	Relative to bregma, A/P: -1.8 mm and M/L: -3.0 mm
11	Diffusion tensor imaging detects axonal injury in a mouse model of repetitive closed-skull traumatic brain injury	Bennett	2012	MRI - RA	Corpus callosum	rmTBI	2	1	7	NSD	Sham	NR	NR	M	3.3	None	Mouse	C57BL/6j	7	1	Isoflurane	5%	0%	2%	0%	None	NA	Closed	Open	Controlled piston-driven impact	9 mm	Rubber	3.01 N/mm	5 m/s	NA	NA	NR	NR	NR	100 ms	NA	NA	NA	NA	Relative to bregma, A/P: -1.8 mm and M/L: -3.0 mm
11	Diffusion tensor imaging detects axonal injury in a mouse model of repetitive closed-skull traumatic brain injury	Bennett	2012	MRI - RA	External capsule	rmTBI	2	1	1	NSD	Sham	NR	NR	M	3.3	None	Mouse	C57BL/6j	7	1	Isoflurane	5%	0%	2%	0%	None	NA	Closed	Open	Controlled piston-driven impact	9 mm	Rubber	3.01 N/mm	5 m/s	NA	NA	NR	NR	NR	100 ms	NA	NA	NA	NA	Relative to bregma, A/P: -1.8 mm and M/L: -3.0 mm
11	Diffusion tensor imaging detects axonal injury in a mouse model of repetitive closed-skull traumatic brain injury	Bennett	2012	MRI - RA	External capsule	rmTBI	2	1	7	NSD	Sham	NR	NR	M	3.3	None	Mouse	C57BL/6j	7	1	Isoflurane	5%	0%	2%	0%	None	NA	Closed	Open	Controlled piston-driven impact	9 mm	Rubber	3.01 N/mm	5 m/s	NA	NA	NR	NR	NR	100 ms	NA	NA	NA	NA	Relative to bregma, A/P: -1.8 mm and M/L: -3.0 mm
11	Diffusion tensor imaging detects axonal injury in a mouse model of repetitive closed-skull traumatic brain injury	Bennett	2012	MRI - RA	Ipsilateral Cortex	rmTBI	2	1	1	NSD	Sham	NR	NR	M	3.3	None	Mouse	C57BL/6j	7	1	Isoflurane	5%	0%	2%	0%	None	NA	Closed	Open	Controlled piston-driven impact	9 mm	Rubber	3.01 N/mm	5 m/s	NA	NA	NR	NR	NR	100 ms	NA	NA	NA	NA	Relative to bregma, A/P: -1.8 mm and M/L: -3.0 mm
11	Diffusion tensor imaging detects axonal injury in a mouse model of repetitive closed-skull traumatic brain injury	Bennett	2012	MRI - RA	Ipsilateral Cortex	rmTBI	2	1	7	NSD	Sham	NR	NR	M	3.3	None	Mouse	C57BL/6j	7	1	Isoflurane	5%	0%	2%	0%	None	NA	Closed	Open	Controlled piston-driven impact	9 mm	Rubber	3.01 N/mm	5 m/s	NA	NA	NR	NR	NR	100 ms	NA	NA	NA	NA	Relative to bregma, A/P: -1.8 mm and M/L: -3.0 mm
11	Diffusion tensor imaging detects axonal injury in a mouse model of repetitive closed-skull traumatic brain injury	Bennett	2012	MRI - RD	Corpus callosum	rmTBI	2	1	1	NSD	Sham	NR	NR	M	3.3	None	Mouse	C57BL/6j	7	1	Isoflurane	5%	0%	2%	0%	None	NA	Closed	Open	Controlled piston-driven impact	9 mm	Rubber	3.01 N/mm	5 m/s	NA	NA	NR	NR	NR	100 ms	NA	NA	NA	NA	Relative to bregma, A/P: -1.8 mm and M/L: -3.0 mm
11	Diffusion tensor imaging detects axonal injury in a mouse model of repetitive closed-skull traumatic brain injury	Bennett	2012	MRI - RD	Corpus callosum	rmTBI	2	1	7	NSD	Sham	NR	NR	M	3.3	None	Mouse	C57BL/6j	7	1	Isoflurane	5%	0%	2%	0%	None	NA	Closed	Open	Controlled piston-driven impact	9 mm	Rubber	3.01 N/mm	5 m/s	NA	NA	NR	NR	NR	100 ms	NA	NA	NA	NA	Relative to bregma, A/P: -1.8 mm and M/L: -3.0 mm
11	Diffusion tensor imaging detects axonal injury in a mouse model of repetitive closed-skull traumatic brain injury	Bennett	2012	MRI - RD	External capsule	rmTBI	2	1	1	NSD	Sham	NR	NR	M	3.3	None	Mouse	C57BL/6j	7	1	Isoflurane	5%	0%	2%	0%	None	NA	Closed	Open	Controlled piston-driven impact	9 mm	Rubber	3.01 N/mm	5 m/s	NA	NA	NR	NR	NR	100 ms	NA	NA	NA	NA	Relative to bregma, A/P: -1.8 mm and M/L: -3.0 mm
11	Diffusion tensor imaging detects axonal injury in a mouse model of repetitive closed-skull traumatic brain injury	Bennett	2012	MRI - RD	External capsule	rmTBI	2	1	7	NSD	Sham	NR	NR	M	3.3	None	Mouse	C57BL/6j	7	1	Isoflurane	5%	0%	2%	0%	None	NA	Closed	Open	Controlled piston-driven impact	9 mm	Rubber	3.01 N/mm	5 m/s	NA	NA	NR	NR	NR	100 ms	NA	NA	NA	NA	Relative to bregma, A/P: -1.8 mm and M/L: -3.0 mm
11	Diffusion tensor imaging detects axonal injury in a mouse model of repetitive closed-skull traumatic brain injury	Bennett	2012	MRI - RD	Ipsilateral Cortex	rmTBI	2	1	1	NSD	Sham	NR	NR	M	3.3	None	Mouse	C57BL/6j	7	1	Isoflurane	5%	0%	2%	0%	None	NA	Closed	Open	Controlled piston-driven impact	9 mm	Rubber	3.01 N/mm	5 m/s	NA	NA	NR	NR	NR	100 ms	NA	NA	NA	NA	Relative to bregma, A/P: -1.8 mm and M/L: -3.0 mm
11	Diffusion tensor imaging detects axonal injury in a mouse model of repetitive closed-skull traumatic brain injury	Bennett	2012	MRI - RD	Ipsilateral Cortex	rmTBI	2	1	7	NSD	Sham	NR	NR	M	3.3	None	Mouse	C57BL/6j	7	1	Isoflurane	5%	0%	2%	0%	None	NA	Closed	Open	Controlled piston-driven impact	9 mm	Rubber	3.01 N/mm	5 m/s	NA	NA	NR	NR	NR	100 ms	NA	NA	NA	NA	Relative to bregma, A/P: -1.8 mm and M/L: -3.0 mm
12	Age at injury and genotype modify acute inflammatory and neurofilamentlight responses to mild CHIMERA traumatic brain injury in wild-type and APP/PS1 mice	Cheng	2018	Behaviour - Barnes maze	NA	rmTBI	2	1	8	NSD	Sham	NR	NR	M	NR	None	Mouse	C57Bl/6-C3H APP/PS1	24	0	Isoflurane	5%	0%	4.25%	0.25%	Meloxicam	1 mg/kg	Closed	Closed	CHIMERA	5 mm	Rubber	NR	NR	NA	NA	NR	NR	0.5	NR	NA	NA	NA	NA	Midline parietal region, perpendicular to the long axis of the head (driving the body to rotate along the sagittal plane)
12	Age at injury and genotype modify acute inflammatory and neurofilamentlight responses to mild CHIMERA traumatic brain injury in wild-type and APP/PS1 mice	Cheng	2018	Behaviour - Barnes maze	NA	rmTBI	2	1	9	NSD	Sham	NR	NR	M	NR	None	Mouse	C57Bl/6-C3H APP/PS1	24	0	Isoflurane	5%	0%	4.25%	0.25%	Meloxicam	1 mg/kg	Closed	Closed	CHIMERA	5 mm	Rubber	NR	NR	NA	NA	NR	NR	0.5	NR	NA	NA	NA	NA	Midline parietal region, perpendicular to the long axis of the head (driving the body to rotate along the sagittal plane)
12	Age at injury and genotype modify acute inflammatory and neurofilamentlight responses to mild CHIMERA traumatic brain injury in wild-type and APP/PS1 mice	Cheng	2018	Behaviour - Barnes maze	NA	rmTBI	2	1	10	NSD	Sham	NR	NR	M	NR	None	Mouse	C57Bl/6-C3H APP/PS1	24	0	Isoflurane	5%	0%	4.25%	0.25%	Meloxicam	1 mg/kg	Closed	Closed	CHIMERA	5 mm	Rubber	NR	NR	NA	NA	NR	NR	0.5	NR	NA	NA	NA	NA	Midline parietal region, perpendicular to the long axis of the head (driving the body to rotate along the sagittal plane)
12	Age at injury and genotype modify acute inflammatory and neurofilamentlight responses to mild CHIMERA traumatic brain injury in wild-type and APP/PS1 mice	Cheng	2018	Behaviour - Barnes maze	NA	rmTBI	2	1	11	NSD	Sham	NR	NR	M	NR	None	Mouse	C57Bl/6-C3H APP/PS1	24	0	Isoflurane	5%	0%	4.25%	0.25%	Meloxicam	1 mg/kg	Closed	Closed	CHIMERA	5 mm	Rubber	NR	NR	NA	NA	NR	NR	0.5	NR	NA	NA	NA	NA	Midline parietal region, perpendicular to the long axis of the head (driving the body to rotate along the sagittal plane)
12	Age at injury and genotype modify acute inflammatory and neurofilamentlight responses to mild CHIMERA traumatic brain injury in wild-type and APP/PS1 mice	Cheng	2018	Behaviour - Barnes maze	NA	rmTBI	2	1	12	NSD	Sham	NR	NR	M	NR	None	Mouse	C57Bl/6-C3H APP/PS1	24	0	Isoflurane	5%	0%	4.25%	0.25%	Meloxicam	1 mg/kg	Closed	Closed	CHIMERA	5 mm	Rubber	NR	NR	NA	NA	NR	NR	0.5	NR	NA	NA	NA	NA	Midline parietal region, perpendicular to the long axis of the head (driving the body to rotate along the sagittal plane)
12	Age at injury and genotype modify acute inflammatory and neurofilamentlight responses to mild CHIMERA traumatic brain injury in wild-type and APP/PS1 mice	Cheng	2018	Behaviour - Barnes maze	NA	rmTBI	2	1	13	NSD	Sham	NR	NR	M	NR	None	Mouse	C57Bl/6-C3H APP/PS1	24	0	Isoflurane	5%	0%	4.25%	0.25%	Meloxicam	1 mg/kg	Closed	Closed	CHIMERA	5 mm	Rubber	NR	NR	NA	NA	NR	NR	0.5	NR	NA	NA	NA	NA	Midline parietal region, perpendicular to the long axis of the head (driving the body to rotate along the sagittal plane)
12	Age at injury and genotype modify acute inflammatory and neurofilamentlight responses to mild CHIMERA traumatic brain injury in wild-type and APP/PS1 mice	Cheng	2018	Behaviour - Barnes maze	NA	rmTBI	2	1	8	NSD	Sham	NR	NR	M	NR	None	Mouse	C57Bl/6-C3H APP/PS1	54	0	Isoflurane	5%	0%	4.25%	0.25%	Meloxicam	1 mg/kg	Closed	Closed	CHIMERA	5 mm	Rubber	NR	NR	NA	NA	NR	NR	0.5	NR	NA	NA	NA	NA	Midline parietal region, perpendicular to the long axis of the head (driving the body to rotate along the sagittal plane)
12	Age at injury and genotype modify acute inflammatory and neurofilamentlight responses to mild CHIMERA traumatic brain injury in wild-type and APP/PS1 mice	Cheng	2018	Behaviour - Barnes maze	NA	rmTBI	2	1	9	NSD	Sham	NR	NR	M	NR	None	Mouse	C57Bl/6-C3H APP/PS1	54	0	Isoflurane	5%	0%	4.25%	0.25%	Meloxicam	1 mg/kg	Closed	Closed	CHIMERA	5 mm	Rubber	NR	NR	NA	NA	NR	NR	0.5	NR	NA	NA	NA	NA	Midline parietal region, perpendicular to the long axis of the head (driving the body to rotate along the sagittal plane)
12	Age at injury and genotype modify acute inflammatory and neurofilamentlight responses to mild CHIMERA traumatic brain injury in wild-type and APP/PS1 mice	Cheng	2018	Behaviour - Barnes maze	NA	rmTBI	2	1	10	NSD	Sham	NR	NR	M	NR	None	Mouse	C57Bl/6-C3H APP/PS1	54	0	Isoflurane	5%	0%	4.25%	0.25%	Meloxicam	1 mg/kg	Closed	Closed	CHIMERA	5 mm	Rubber	NR	NR	NA	NA	NR	NR	0.5	NR	NA	NA	NA	NA	Midline parietal region, perpendicular to the long axis of the head (driving the body to rotate along the sagittal plane)
12	Age at injury and genotype modify acute inflammatory and neurofilamentlight responses to mild CHIMERA traumatic brain injury in wild-type and APP/PS1 mice	Cheng	2018	Behaviour - Barnes maze	NA	rmTBI	2	1	11	NSD	Sham	NR	NR	M	NR	None	Mouse	C57Bl/6-C3H APP/PS1	54	0	Isoflurane	5%	0%	4.25%	0.25%	Meloxicam	1 mg/kg	Closed	Closed	CHIMERA	5 mm	Rubber	NR	NR	NA	NA	NR	NR	0.5	NR	NA	NA	NA	NA	Midline parietal region, perpendicular to the long axis of the head (driving the body to rotate along the sagittal plane)
12	Age at injury and genotype modify acute inflammatory and neurofilamentlight responses to mild CHIMERA traumatic brain injury in wild-type and APP/PS1 mice	Cheng	2018	Behaviour - Barnes maze	NA	rmTBI	2	1	12	NSD	Sham	NR	NR	M	NR	None	Mouse	C57Bl/6-C3H APP/PS1	54	0	Isoflurane	5%	0%	4.25%	0.25%	Meloxicam	1 mg/kg	Closed	Closed	CHIMERA	5 mm	Rubber	NR	NR	NA	NA	NR	NR	0.5	NR	NA	NA	NA	NA	Midline parietal region, perpendicular to the long axis of the head (driving the body to rotate along the sagittal plane)
12	Age at injury and genotype modify acute inflammatory and neurofilamentlight responses to mild CHIMERA traumatic brain injury in wild-type and APP/PS1 mice	Cheng	2018	Behaviour - Barnes maze	NA	rmTBI	2	1	13	NSD	Sham	NR	NR	M	NR	None	Mouse	C57Bl/6-C3H APP/PS1	54	0	Isoflurane	5%	0%	4.25%	0.25%	Meloxicam	1 mg/kg	Closed	Closed	CHIMERA	5 mm	Rubber	NR	NR	NA	NA	NR	NR	0.5	NR	NA	NA	NA	NA	Midline parietal region, perpendicular to the long axis of the head (driving the body to rotate along the sagittal plane)
12	Age at injury and genotype modify acute inflammatory and neurofilamentlight responses to mild CHIMERA traumatic brain injury in wild-type and APP/PS1 mice	Cheng	2018	Behaviour - Barnes maze	NA	rmTBI	2	1	8	NSD	Sham	NR	NR	M	NR	None	Mouse	C57Bl/6-C3H	24	0	Isoflurane	5%	0%	4.25%	0.25%	Meloxicam	1 mg/kg	Closed	Closed	CHIMERA	5 mm	Rubber	NR	NR	NA	NA	NR	NR	0.5	NR	NA	NA	NA	NA	Midline parietal region, perpendicular to the long axis of the head (driving the body to rotate along the sagittal plane)
12	Age at injury and genotype modify acute inflammatory and neurofilamentlight responses to mild CHIMERA traumatic brain injury in wild-type and APP/PS1 mice	Cheng	2018	Behaviour - Barnes maze	NA	rmTBI	2	1	9	NSD	Sham	NR	NR	M	NR	None	Mouse	C57Bl/6-C3H	24	0	Isoflurane	5%	0%	4.25%	0.25%	Meloxicam	1 mg/kg	Closed	Closed	CHIMERA	5 mm	Rubber	NR	NR	NA	NA	NR	NR	0.5	NR	NA	NA	NA	NA	Midline parietal region, perpendicular to the long axis of the head (driving the body to rotate along the sagittal plane)
12	Age at injury and genotype modify acute inflammatory and neurofilamentlight responses to mild CHIMERA traumatic brain injury in wild-type and APP/PS1 mice	Cheng	2018	Behaviour - Barnes maze	NA	rmTBI	2	1	10	NSD	Sham	NR	NR	M	NR	None	Mouse	C57Bl/6-C3H	24	0	Isoflurane	5%	0%	4.25%	0.25%	Meloxicam	1 mg/kg	Closed	Closed	CHIMERA	5 mm	Rubber	NR	NR	NA	NA	NR	NR	0.5	NR	NA	NA	NA	NA	Midline parietal region, perpendicular to the long axis of the head (driving the body to rotate along the sagittal plane)
12	Age at injury and genotype modify acute inflammatory and neurofilamentlight responses to mild CHIMERA traumatic brain injury in wild-type and APP/PS1 mice	Cheng	2018	Behaviour - Barnes maze	NA	rmTBI	2	1	11	NSD	Sham	NR	NR	M	NR	None	Mouse	C57Bl/6-C3H	24	0	Isoflurane	5%	0%	4.25%	0.25%	Meloxicam	1 mg/kg	Closed	Closed	CHIMERA	5 mm	Rubber	NR	NR	NA	NA	NR	NR	0.5	NR	NA	NA	NA	NA	Midline parietal region, perpendicular to the long axis of the head (driving the body to rotate along the sagittal plane)
12	Age at injury and genotype modify acute inflammatory and neurofilamentlight responses to mild CHIMERA traumatic brain injury in wild-type and APP/PS1 mice	Cheng	2018	Behaviour - Barnes maze	NA	rmTBI	2	1	12	NSD	Sham	NR	NR	M	NR	None	Mouse	C57Bl/6-C3H	24	0	Isoflurane	5%	0%	4.25%	0.25%	Meloxicam	1 mg/kg	Closed	Closed	CHIMERA	5 mm	Rubber	NR	NR	NA	NA	NR	NR	0.5	NR	NA	NA	NA	NA	Midline parietal region, perpendicular to the long axis of the head (driving the body to rotate along the sagittal plane)
12	Age at injury and genotype modify acute inflammatory and neurofilamentlight responses to mild CHIMERA traumatic brain injury in wild-type and APP/PS1 mice	Cheng	2018	Behaviour - Barnes maze	NA	rmTBI	2	1	13	NSD	Sham	NR	NR	M	NR	None	Mouse	C57Bl/6-C3H	24	0	Isoflurane	5%	0%	4.25%	0.25%	Meloxicam	1 mg/kg	Closed	Closed	CHIMERA	5 mm	Rubber	NR	NR	NA	NA	NR	NR	0.5	NR	NA	NA	NA	NA	Midline parietal region, perpendicular to the long axis of the head (driving the body to rotate along the sagittal plane)
12	Age at injury and genotype modify acute inflammatory and neurofilamentlight responses to mild CHIMERA traumatic brain injury in wild-type and APP/PS1 mice	Cheng	2018	Behaviour - Barnes maze	NA	rmTBI	2	1	8	NSD	Sham	NR	NR	M	NR	None	Mouse	C57Bl/6-C3H	54	0	Isoflurane	5%	0%	4.25%	0.25%	Meloxicam	1 mg/kg	Closed	Closed	CHIMERA	5 mm	Rubber	NR	NR	NA	NA	NR	NR	0.5	NR	NA	NA	NA	NA	Midline parietal region, perpendicular to the long axis of the head (driving the body to rotate along the sagittal plane)
12	Age at injury and genotype modify acute inflammatory and neurofilamentlight responses to mild CHIMERA traumatic brain injury in wild-type and APP/PS1 mice	Cheng	2018	Behaviour - Barnes maze	NA	rmTBI	2	1	10	NSD	Sham	NR	NR	M	NR	None	Mouse	C57Bl/6-C3H	54	0	Isoflurane	5%	0%	4.25%	0.25%	Meloxicam	1 mg/kg	Closed	Closed	CHIMERA	5 mm	Rubber	NR	NR	NA	NA	NR	NR	0.5	NR	NA	NA	NA	NA	Midline parietal region, perpendicular to the long axis of the head (driving the body to rotate along the sagittal plane)
12	Age at injury and genotype modify acute inflammatory and neurofilamentlight responses to mild CHIMERA traumatic brain injury in wild-type and APP/PS1 mice	Cheng	2018	Behaviour - Barnes maze	NA	rmTBI	2	1	11	NSD	Sham	NR	NR	M	NR	None	Mouse	C57Bl/6-C3H	54	0	Isoflurane	5%	0%	4.25%	0.25%	Meloxicam	1 mg/kg	Closed	Closed	CHIMERA	5 mm	Rubber	NR	NR	NA	NA	NR	NR	0.5	NR	NA	NA	NA	NA	Midline parietal region, perpendicular to the long axis of the head (driving the body to rotate along the sagittal plane)
12	Age at injury and genotype modify acute inflammatory and neurofilamentlight responses to mild CHIMERA traumatic brain injury in wild-type and APP/PS1 mice	Cheng	2018	Behaviour - Barnes maze	NA	rmTBI	2	1	12	NSD	Sham	NR	NR	M	NR	None	Mouse	C57Bl/6-C3H	54	0	Isoflurane	5%	0%	4.25%	0.25%	Meloxicam	1 mg/kg	Closed	Closed	CHIMERA	5 mm	Rubber	NR	NR	NA	NA	NR	NR	0.5	NR	NA	NA	NA	NA	Midline parietal region, perpendicular to the long axis of the head (driving the body to rotate along the sagittal plane)
12	Age at injury and genotype modify acute inflammatory and neurofilamentlight responses to mild CHIMERA traumatic brain injury in wild-type and APP/PS1 mice	Cheng	2018	Behaviour - Barnes maze	NA	rmTBI	2	1	13	NSD	Sham	NR	NR	M	NR	None	Mouse	C57Bl/6-C3H	54	0	Isoflurane	5%	0%	4.25%	0.25%	Meloxicam	1 mg/kg	Closed	Closed	CHIMERA	5 mm	Rubber	NR	NR	NA	NA	NR	NR	0.5	NR	NA	NA	NA	NA	Midline parietal region, perpendicular to the long axis of the head (driving the body to rotate along the sagittal plane)
12	Age at injury and genotype modify acute inflammatory and neurofilamentlight responses to mild CHIMERA traumatic brain injury in wild-type and APP/PS1 mice	Cheng	2018	Behaviour - Barnes maze	NA	rmTBI	2	1	9	SD	Sham	NR	NR	M	NR	None	Mouse	C57Bl/6-C3H	54	0	Isoflurane	5%	0%	4.25%	0.25%	Meloxicam	1 mg/kg	Closed	Closed	CHIMERA	5 mm	Rubber	NR	NR	NA	NA	NR	NR	0.5	NR	NA	NA	NA	NA	Midline parietal region, perpendicular to the long axis of the head (driving the body to rotate along the sagittal plane)
12	Age at injury and genotype modify acute inflammatory and neurofilamentlight responses to mild CHIMERA traumatic brain injury in wild-type and APP/PS1 mice	Cheng	2018	Behaviour - Elevated plus maze	NA	rmTBI	2	1	7	NSD	Sham	NR	NR	M	NR	None	Mouse	C57Bl/6-C3H APP/PS1	24	0	Isoflurane	5%	0%	4.25%	0.25%	Meloxicam	1 mg/kg	Closed	Closed	CHIMERA	5 mm	Rubber	NR	NR	NA	NA	NR	NR	0.5	NR	NA	NA	NA	NA	Midline parietal region, perpendicular to the long axis of the head (driving the body to rotate along the sagittal plane)
12	Age at injury and genotype modify acute inflammatory and neurofilamentlight responses to mild CHIMERA traumatic brain injury in wild-type and APP/PS1 mice	Cheng	2018	Behaviour - Elevated plus maze	NA	rmTBI	2	1	11	NSD	Sham	NR	NR	M	NR	None	Mouse	C57Bl/6-C3H APP/PS1	24	0	Isoflurane	5%	0%	4.25%	0.25%	Meloxicam	1 mg/kg	Closed	Closed	CHIMERA	5 mm	Rubber	NR	NR	NA	NA	NR	NR	0.5	NR	NA	NA	NA	NA	Midline parietal region, perpendicular to the long axis of the head (driving the body to rotate along the sagittal plane)
12	Age at injury and genotype modify acute inflammatory and neurofilamentlight responses to mild CHIMERA traumatic brain injury in wild-type and APP/PS1 mice	Cheng	2018	Behaviour - Elevated plus maze	NA	rmTBI	2	1	7	NSD	Sham	NR	NR	M	NR	None	Mouse	C57Bl/6-C3H APP/PS1	54	0	Isoflurane	5%	0%	4.25%	0.25%	Meloxicam	1 mg/kg	Closed	Closed	CHIMERA	5 mm	Rubber	NR	NR	NA	NA	NR	NR	0.5	NR	NA	NA	NA	NA	Midline parietal region, perpendicular to the long axis of the head (driving the body to rotate along the sagittal plane)
12	Age at injury and genotype modify acute inflammatory and neurofilamentlight responses to mild CHIMERA traumatic brain injury in wild-type and APP/PS1 mice	Cheng	2018	Behaviour - Elevated plus maze	NA	rmTBI	2	1	11	NSD	Sham	NR	NR	M	NR	None	Mouse	C57Bl/6-C3H APP/PS1	54	0	Isoflurane	5%	0%	4.25%	0.25%	Meloxicam	1 mg/kg	Closed	Closed	CHIMERA	5 mm	Rubber	NR	NR	NA	NA	NR	NR	0.5	NR	NA	NA	NA	NA	Midline parietal region, perpendicular to the long axis of the head (driving the body to rotate along the sagittal plane)
12	Age at injury and genotype modify acute inflammatory and neurofilamentlight responses to mild CHIMERA traumatic brain injury in wild-type and APP/PS1 mice	Cheng	2018	Behaviour - Elevated plus maze	NA	rmTBI	2	1	7	NSD	Sham	NR	NR	M	NR	None	Mouse	C57Bl/6-C3H	24	0	Isoflurane	5%	0%	4.25%	0.25%	Meloxicam	1 mg/kg	Closed	Closed	CHIMERA	5 mm	Rubber	NR	NR	NA	NA	NR	NR	0.5	NR	NA	NA	NA	NA	Midline parietal region, perpendicular to the long axis of the head (driving the body to rotate along the sagittal plane)
12	Age at injury and genotype modify acute inflammatory and neurofilamentlight responses to mild CHIMERA traumatic brain injury in wild-type and APP/PS1 mice	Cheng	2018	Behaviour - Elevated plus maze	NA	rmTBI	2	1	11	NSD	Sham	NR	NR	M	NR	None	Mouse	C57Bl/6-C3H	24	0	Isoflurane	5%	0%	4.25%	0.25%	Meloxicam	1 mg/kg	Closed	Closed	CHIMERA	5 mm	Rubber	NR	NR	NA	NA	NR	NR	0.5	NR	NA	NA	NA	NA	Midline parietal region, perpendicular to the long axis of the head (driving the body to rotate along the sagittal plane)
12	Age at injury and genotype modify acute inflammatory and neurofilamentlight responses to mild CHIMERA traumatic brain injury in wild-type and APP/PS1 mice	Cheng	2018	Behaviour - Elevated plus maze	NA	rmTBI	2	1	7	NSD	Sham	NR	NR	M	NR	None	Mouse	C57Bl/6-C3H	54	0	Isoflurane	5%	0%	4.25%	0.25%	Meloxicam	1 mg/kg	Closed	Closed	CHIMERA	5 mm	Rubber	NR	NR	NA	NA	NR	NR	0.5	NR	NA	NA	NA	NA	Midline parietal region, perpendicular to the long axis of the head (driving the body to rotate along the sagittal plane)
12	Age at injury and genotype modify acute inflammatory and neurofilamentlight responses to mild CHIMERA traumatic brain injury in wild-type and APP/PS1 mice	Cheng	2018	Behaviour - Elevated plus maze	NA	rmTBI	2	1	11	NSD	Sham	NR	NR	M	NR	None	Mouse	C57Bl/6-C3H	54	0	Isoflurane	5%	0%	4.25%	0.25%	Meloxicam	1 mg/kg	Closed	Closed	CHIMERA	5 mm	Rubber	NR	NR	NA	NA	NR	NR	0.5	NR	NA	NA	NA	NA	Midline parietal region, perpendicular to the long axis of the head (driving the body to rotate along the sagittal plane)
12	Age at injury and genotype modify acute inflammatory and neurofilamentlight responses to mild CHIMERA traumatic brain injury in wild-type and APP/PS1 mice	Cheng	2018	Behaviour - Neurological severity score	NA	rmTBI	2	1	1	NSD	Sham	NR	NR	M	NR	None	Mouse	C57Bl/6-C3H APP/PS1	24	0	Isoflurane	5%	0%	4.25%	0.25%	Meloxicam	1 mg/kg	Closed	Closed	CHIMERA	5 mm	Rubber	NR	NR	NA	NA	NR	NR	0.5	NR	NA	NA	NA	NA	Midline parietal region, perpendicular to the long axis of the head (driving the body to rotate along the sagittal plane)
12	Age at injury and genotype modify acute inflammatory and neurofilamentlight responses to mild CHIMERA traumatic brain injury in wild-type and APP/PS1 mice	Cheng	2018	Behaviour - Neurological severity score	NA	rmTBI	2	1	2	NSD	Sham	NR	NR	M	NR	None	Mouse	C57Bl/6-C3H APP/PS1	24	0	Isoflurane	5%	0%	4.25%	0.25%	Meloxicam	1 mg/kg	Closed	Closed	CHIMERA	5 mm	Rubber	NR	NR	NA	NA	NR	NR	0.5	NR	NA	NA	NA	NA	Midline parietal region, perpendicular to the long axis of the head (driving the body to rotate along the sagittal plane)
12	Age at injury and genotype modify acute inflammatory and neurofilamentlight responses to mild CHIMERA traumatic brain injury in wild-type and APP/PS1 mice	Cheng	2018	Behaviour - Neurological severity score	NA	rmTBI	2	1	7	NSD	Sham	NR	NR	M	NR	None	Mouse	C57Bl/6-C3H APP/PS1	24	0	Isoflurane	5%	0%	4.25%	0.25%	Meloxicam	1 mg/kg	Closed	Closed	CHIMERA	5 mm	Rubber	NR	NR	NA	NA	NR	NR	0.5	NR	NA	NA	NA	NA	Midline parietal region, perpendicular to the long axis of the head (driving the body to rotate along the sagittal plane)
12	Age at injury and genotype modify acute inflammatory and neurofilamentlight responses to mild CHIMERA traumatic brain injury in wild-type and APP/PS1 mice	Cheng	2018	Behaviour - Neurological severity score	NA	rmTBI	2	1	0.041666667	NSD	Sham	NR	NR	M	NR	None	Mouse	C57Bl/6-C3H APP/PS1	54	0	Isoflurane	5%	0%	4.25%	0.25%	Meloxicam	1 mg/kg	Closed	Closed	CHIMERA	5 mm	Rubber	NR	NR	NA	NA	NR	NR	0.5	NR	NA	NA	NA	NA	Midline parietal region, perpendicular to the long axis of the head (driving the body to rotate along the sagittal plane)
12	Age at injury and genotype modify acute inflammatory and neurofilamentlight responses to mild CHIMERA traumatic brain injury in wild-type and APP/PS1 mice	Cheng	2018	Behaviour - Neurological severity score	NA	rmTBI	2	1	1	NSD	Sham	NR	NR	M	NR	None	Mouse	C57Bl/6-C3H APP/PS1	54	0	Isoflurane	5%	0%	4.25%	0.25%	Meloxicam	1 mg/kg	Closed	Closed	CHIMERA	5 mm	Rubber	NR	NR	NA	NA	NR	NR	0.5	NR	NA	NA	NA	NA	Midline parietal region, perpendicular to the long axis of the head (driving the body to rotate along the sagittal plane)
12	Age at injury and genotype modify acute inflammatory and neurofilamentlight responses to mild CHIMERA traumatic brain injury in wild-type and APP/PS1 mice	Cheng	2018	Behaviour - Neurological severity score	NA	rmTBI	2	1	2	NSD	Sham	NR	NR	M	NR	None	Mouse	C57Bl/6-C3H APP/PS1	54	0	Isoflurane	5%	0%	4.25%	0.25%	Meloxicam	1 mg/kg	Closed	Closed	CHIMERA	5 mm	Rubber	NR	NR	NA	NA	NR	NR	0.5	NR	NA	NA	NA	NA	Midline parietal region, perpendicular to the long axis of the head (driving the body to rotate along the sagittal plane)
12	Age at injury and genotype modify acute inflammatory and neurofilamentlight responses to mild CHIMERA traumatic brain injury in wild-type and APP/PS1 mice	Cheng	2018	Behaviour - Neurological severity score	NA	rmTBI	2	1	7	NSD	Sham	NR	NR	M	NR	None	Mouse	C57Bl/6-C3H APP/PS1	54	0	Isoflurane	5%	0%	4.25%	0.25%	Meloxicam	1 mg/kg	Closed	Closed	CHIMERA	5 mm	Rubber	NR	NR	NA	NA	NR	NR	0.5	NR	NA	NA	NA	NA	Midline parietal region, perpendicular to the long axis of the head (driving the body to rotate along the sagittal plane)
12	Age at injury and genotype modify acute inflammatory and neurofilamentlight responses to mild CHIMERA traumatic brain injury in wild-type and APP/PS1 mice	Cheng	2018	Behaviour - Neurological severity score	NA	rmTBI	2	1	0.041666667	NSD	Sham	NR	NR	M	NR	None	Mouse	C57Bl/6-C3H	24	0	Isoflurane	5%	0%	4.25%	0.25%	Meloxicam	1 mg/kg	Closed	Closed	CHIMERA	5 mm	Rubber	NR	NR	NA	NA	NR	NR	0.5	NR	NA	NA	NA	NA	Midline parietal region, perpendicular to the long axis of the head (driving the body to rotate along the sagittal plane)
12	Age at injury and genotype modify acute inflammatory and neurofilamentlight responses to mild CHIMERA traumatic brain injury in wild-type and APP/PS1 mice	Cheng	2018	Behaviour - Neurological severity score	NA	rmTBI	2	1	1	NSD	Sham	NR	NR	M	NR	None	Mouse	C57Bl/6-C3H	24	0	Isoflurane	5%	0%	4.25%	0.25%	Meloxicam	1 mg/kg	Closed	Closed	CHIMERA	5 mm	Rubber	NR	NR	NA	NA	NR	NR	0.5	NR	NA	NA	NA	NA	Midline parietal region, perpendicular to the long axis of the head (driving the body to rotate along the sagittal plane)
12	Age at injury and genotype modify acute inflammatory and neurofilamentlight responses to mild CHIMERA traumatic brain injury in wild-type and APP/PS1 mice	Cheng	2018	Behaviour - Neurological severity score	NA	rmTBI	2	1	2	NSD	Sham	NR	NR	M	NR	None	Mouse	C57Bl/6-C3H	24	0	Isoflurane	5%	0%	4.25%	0.25%	Meloxicam	1 mg/kg	Closed	Closed	CHIMERA	5 mm	Rubber	NR	NR	NA	NA	NR	NR	0.5	NR	NA	NA	NA	NA	Midline parietal region, perpendicular to the long axis of the head (driving the body to rotate along the sagittal plane)
12	Age at injury and genotype modify acute inflammatory and neurofilamentlight responses to mild CHIMERA traumatic brain injury in wild-type and APP/PS1 mice	Cheng	2018	Behaviour - Neurological severity score	NA	rmTBI	2	1	7	NSD	Sham	NR	NR	M	NR	None	Mouse	C57Bl/6-C3H	24	0	Isoflurane	5%	0%	4.25%	0.25%	Meloxicam	1 mg/kg	Closed	Closed	CHIMERA	5 mm	Rubber	NR	NR	NA	NA	NR	NR	0.5	NR	NA	NA	NA	NA	Midline parietal region, perpendicular to the long axis of the head (driving the body to rotate along the sagittal plane)
12	Age at injury and genotype modify acute inflammatory and neurofilamentlight responses to mild CHIMERA traumatic brain injury in wild-type and APP/PS1 mice	Cheng	2018	Behaviour - Neurological severity score	NA	rmTBI	2	1	0.041666667	NSD	Sham	NR	NR	M	NR	None	Mouse	C57Bl/6-C3H	54	0	Isoflurane	5%	0%	4.25%	0.25%	Meloxicam	1 mg/kg	Closed	Closed	CHIMERA	5 mm	Rubber	NR	NR	NA	NA	NR	NR	0.5	NR	NA	NA	NA	NA	Midline parietal region, perpendicular to the long axis of the head (driving the body to rotate along the sagittal plane)
12	Age at injury and genotype modify acute inflammatory and neurofilamentlight responses to mild CHIMERA traumatic brain injury in wild-type and APP/PS1 mice	Cheng	2018	Behaviour - Neurological severity score	NA	rmTBI	2	1	1	NSD	Sham	NR	NR	M	NR	None	Mouse	C57Bl/6-C3H	54	0	Isoflurane	5%	0%	4.25%	0.25%	Meloxicam	1 mg/kg	Closed	Closed	CHIMERA	5 mm	Rubber	NR	NR	NA	NA	NR	NR	0.5	NR	NA	NA	NA	NA	Midline parietal region, perpendicular to the long axis of the head (driving the body to rotate along the sagittal plane)
12	Age at injury and genotype modify acute inflammatory and neurofilamentlight responses to mild CHIMERA traumatic brain injury in wild-type and APP/PS1 mice	Cheng	2018	Behaviour - Neurological severity score	NA	rmTBI	2	1	2	NSD	Sham	NR	NR	M	NR	None	Mouse	C57Bl/6-C3H	54	0	Isoflurane	5%	0%	4.25%	0.25%	Meloxicam	1 mg/kg	Closed	Closed	CHIMERA	5 mm	Rubber	NR	NR	NA	NA	NR	NR	0.5	NR	NA	NA	NA	NA	Midline parietal region, perpendicular to the long axis of the head (driving the body to rotate along the sagittal plane)
12	Age at injury and genotype modify acute inflammatory and neurofilamentlight responses to mild CHIMERA traumatic brain injury in wild-type and APP/PS1 mice	Cheng	2018	Behaviour - Neurological severity score	NA	rmTBI	2	1	7	NSD	Sham	NR	NR	M	NR	None	Mouse	C57Bl/6-C3H	54	0	Isoflurane	5%	0%	4.25%	0.25%	Meloxicam	1 mg/kg	Closed	Closed	CHIMERA	5 mm	Rubber	NR	NR	NA	NA	NR	NR	0.5	NR	NA	NA	NA	NA	Midline parietal region, perpendicular to the long axis of the head (driving the body to rotate along the sagittal plane)
12	Age at injury and genotype modify acute inflammatory and neurofilamentlight responses to mild CHIMERA traumatic brain injury in wild-type and APP/PS1 mice	Cheng	2018	Behaviour - Neurological severity score	NA	rmTBI	2	1	0.041666667	SI	Sham	NR	NR	M	NR	None	Mouse	C57Bl/6-C3H APP/PS1	24	0	Isoflurane	5%	0%	4.25%	0.25%	Meloxicam	1 mg/kg	Closed	Closed	CHIMERA	5 mm	Rubber	NR	NR	NA	NA	NR	NR	0.5	NR	NA	NA	NA	NA	Midline parietal region, perpendicular to the long axis of the head (driving the body to rotate along the sagittal plane)
12	Age at injury and genotype modify acute inflammatory and neurofilamentlight responses to mild CHIMERA traumatic brain injury in wild-type and APP/PS1 mice	Cheng	2018	Behaviour - Open field	NA	rmTBI	2	1	2	NSD	Sham	NR	NR	M	NR	None	Mouse	C57Bl/6-C3H APP/PS1	24	0	Isoflurane	5%	0%	4.25%	0.25%	Meloxicam	1 mg/kg	Closed	Closed	CHIMERA	5 mm	Rubber	NR	NR	NA	NA	NR	NR	0.5	NR	NA	NA	NA	NA	Midline parietal region, perpendicular to the long axis of the head (driving the body to rotate along the sagittal plane)
12	Age at injury and genotype modify acute inflammatory and neurofilamentlight responses to mild CHIMERA traumatic brain injury in wild-type and APP/PS1 mice	Cheng	2018	Behaviour - Open field	NA	rmTBI	2	1	7	NSD	Sham	NR	NR	M	NR	None	Mouse	C57Bl/6-C3H APP/PS1	24	0	Isoflurane	5%	0%	4.25%	0.25%	Meloxicam	1 mg/kg	Closed	Closed	CHIMERA	5 mm	Rubber	NR	NR	NA	NA	NR	NR	0.5	NR	NA	NA	NA	NA	Midline parietal region, perpendicular to the long axis of the head (driving the body to rotate along the sagittal plane)
12	Age at injury and genotype modify acute inflammatory and neurofilamentlight responses to mild CHIMERA traumatic brain injury in wild-type and APP/PS1 mice	Cheng	2018	Behaviour - Open field	NA	rmTBI	2	1	2	NSD	Sham	NR	NR	M	NR	None	Mouse	C57Bl/6-C3H APP/PS1	54	0	Isoflurane	5%	0%	4.25%	0.25%	Meloxicam	1 mg/kg	Closed	Closed	CHIMERA	5 mm	Rubber	NR	NR	NA	NA	NR	NR	0.5	NR	NA	NA	NA	NA	Midline parietal region, perpendicular to the long axis of the head (driving the body to rotate along the sagittal plane)
12	Age at injury and genotype modify acute inflammatory and neurofilamentlight responses to mild CHIMERA traumatic brain injury in wild-type and APP/PS1 mice	Cheng	2018	Behaviour - Open field	NA	rmTBI	2	1	7	NSD	Sham	NR	NR	M	NR	None	Mouse	C57Bl/6-C3H APP/PS1	54	0	Isoflurane	5%	0%	4.25%	0.25%	Meloxicam	1 mg/kg	Closed	Closed	CHIMERA	5 mm	Rubber	NR	NR	NA	NA	NR	NR	0.5	NR	NA	NA	NA	NA	Midline parietal region, perpendicular to the long axis of the head (driving the body to rotate along the sagittal plane)
12	Age at injury and genotype modify acute inflammatory and neurofilamentlight responses to mild CHIMERA traumatic brain injury in wild-type and APP/PS1 mice	Cheng	2018	Behaviour - Open field	NA	rmTBI	2	1	2	NSD	Sham	NR	NR	M	NR	None	Mouse	C57Bl/6-C3H	24	0	Isoflurane	5%	0%	4.25%	0.25%	Meloxicam	1 mg/kg	Closed	Closed	CHIMERA	5 mm	Rubber	NR	NR	NA	NA	NR	NR	0.5	NR	NA	NA	NA	NA	Midline parietal region, perpendicular to the long axis of the head (driving the body to rotate along the sagittal plane)
12	Age at injury and genotype modify acute inflammatory and neurofilamentlight responses to mild CHIMERA traumatic brain injury in wild-type and APP/PS1 mice	Cheng	2018	Behaviour - Open field	NA	rmTBI	2	1	7	NSD	Sham	NR	NR	M	NR	None	Mouse	C57Bl/6-C3H	24	0	Isoflurane	5%	0%	4.25%	0.25%	Meloxicam	1 mg/kg	Closed	Closed	CHIMERA	5 mm	Rubber	NR	NR	NA	NA	NR	NR	0.5	NR	NA	NA	NA	NA	Midline parietal region, perpendicular to the long axis of the head (driving the body to rotate along the sagittal plane)
12	Age at injury and genotype modify acute inflammatory and neurofilamentlight responses to mild CHIMERA traumatic brain injury in wild-type and APP/PS1 mice	Cheng	2018	Behaviour - Open field	NA	rmTBI	2	1	2	NSD	Sham	NR	NR	M	NR	None	Mouse	C57Bl/6-C3H	54	0	Isoflurane	5%	0%	4.25%	0.25%	Meloxicam	1 mg/kg	Closed	Closed	CHIMERA	5 mm	Rubber	NR	NR	NA	NA	NR	NR	0.5	NR	NA	NA	NA	NA	Midline parietal region, perpendicular to the long axis of the head (driving the body to rotate along the sagittal plane)
12	Age at injury and genotype modify acute inflammatory and neurofilamentlight responses to mild CHIMERA traumatic brain injury in wild-type and APP/PS1 mice	Cheng	2018	Behaviour - Open field	NA	rmTBI	2	1	7	NSD	Sham	NR	NR	M	NR	None	Mouse	C57Bl/6-C3H	54	0	Isoflurane	5%	0%	4.25%	0.25%	Meloxicam	1 mg/kg	Closed	Closed	CHIMERA	5 mm	Rubber	NR	NR	NA	NA	NR	NR	0.5	NR	NA	NA	NA	NA	Midline parietal region, perpendicular to the long axis of the head (driving the body to rotate along the sagittal plane)
12	Age at injury and genotype modify acute inflammatory and neurofilamentlight responses to mild CHIMERA traumatic brain injury in wild-type and APP/PS1 mice	Cheng	2018	Behaviour - Passive place avoidance	NA	rmTBI	2	1	8	NSD	Sham	NR	NR	M	NR	None	Mouse	C57Bl/6-C3H APP/PS1	24	0	Isoflurane	5%	0%	4.25%	0.25%	Meloxicam	1 mg/kg	Closed	Closed	CHIMERA	5 mm	Rubber	NR	NR	NA	NA	NR	NR	0.5	NR	NA	NA	NA	NA	Midline parietal region, perpendicular to the long axis of the head (driving the body to rotate along the sagittal plane)
12	Age at injury and genotype modify acute inflammatory and neurofilamentlight responses to mild CHIMERA traumatic brain injury in wild-type and APP/PS1 mice	Cheng	2018	Behaviour - Passive place avoidance	NA	rmTBI	2	1	9	NSD	Sham	NR	NR	M	NR	None	Mouse	C57Bl/6-C3H APP/PS1	24	0	Isoflurane	5%	0%	4.25%	0.25%	Meloxicam	1 mg/kg	Closed	Closed	CHIMERA	5 mm	Rubber	NR	NR	NA	NA	NR	NR	0.5	NR	NA	NA	NA	NA	Midline parietal region, perpendicular to the long axis of the head (driving the body to rotate along the sagittal plane)
12	Age at injury and genotype modify acute inflammatory and neurofilamentlight responses to mild CHIMERA traumatic brain injury in wild-type and APP/PS1 mice	Cheng	2018	Behaviour - Passive place avoidance	NA	rmTBI	2	1	10	NSD	Sham	NR	NR	M	NR	None	Mouse	C57Bl/6-C3H APP/PS1	24	0	Isoflurane	5%	0%	4.25%	0.25%	Meloxicam	1 mg/kg	Closed	Closed	CHIMERA	5 mm	Rubber	NR	NR	NA	NA	NR	NR	0.5	NR	NA	NA	NA	NA	Midline parietal region, perpendicular to the long axis of the head (driving the body to rotate along the sagittal plane)
12	Age at injury and genotype modify acute inflammatory and neurofilamentlight responses to mild CHIMERA traumatic brain injury in wild-type and APP/PS1 mice	Cheng	2018	Behaviour - Passive place avoidance	NA	rmTBI	2	1	8	NSD	Sham	NR	NR	M	NR	None	Mouse	C57Bl/6-C3H APP/PS1	54	0	Isoflurane	5%	0%	4.25%	0.25%	Meloxicam	1 mg/kg	Closed	Closed	CHIMERA	5 mm	Rubber	NR	NR	NA	NA	NR	NR	0.5	NR	NA	NA	NA	NA	Midline parietal region, perpendicular to the long axis of the head (driving the body to rotate along the sagittal plane)
12	Age at injury and genotype modify acute inflammatory and neurofilamentlight responses to mild CHIMERA traumatic brain injury in wild-type and APP/PS1 mice	Cheng	2018	Behaviour - Passive place avoidance	NA	rmTBI	2	1	9	NSD	Sham	NR	NR	M	NR	None	Mouse	C57Bl/6-C3H APP/PS1	54	0	Isoflurane	5%	0%	4.25%	0.25%	Meloxicam	1 mg/kg	Closed	Closed	CHIMERA	5 mm	Rubber	NR	NR	NA	NA	NR	NR	0.5	NR	NA	NA	NA	NA	Midline parietal region, perpendicular to the long axis of the head (driving the body to rotate along the sagittal plane)
12	Age at injury and genotype modify acute inflammatory and neurofilamentlight responses to mild CHIMERA traumatic brain injury in wild-type and APP/PS1 mice	Cheng	2018	Behaviour - Passive place avoidance	NA	rmTBI	2	1	10	NSD	Sham	NR	NR	M	NR	None	Mouse	C57Bl/6-C3H APP/PS1	54	0	Isoflurane	5%	0%	4.25%	0.25%	Meloxicam	1 mg/kg	Closed	Closed	CHIMERA	5 mm	Rubber	NR	NR	NA	NA	NR	NR	0.5	NR	NA	NA	NA	NA	Midline parietal region, perpendicular to the long axis of the head (driving the body to rotate along the sagittal plane)
12	Age at injury and genotype modify acute inflammatory and neurofilamentlight responses to mild CHIMERA traumatic brain injury in wild-type and APP/PS1 mice	Cheng	2018	Behaviour - Passive place avoidance	NA	rmTBI	2	1	8	NSD	Sham	NR	NR	M	NR	None	Mouse	C57Bl/6-C3H	24	0	Isoflurane	5%	0%	4.25%	0.25%	Meloxicam	1 mg/kg	Closed	Closed	CHIMERA	5 mm	Rubber	NR	NR	NA	NA	NR	NR	0.5	NR	NA	NA	NA	NA	Midline parietal region, perpendicular to the long axis of the head (driving the body to rotate along the sagittal plane)
12	Age at injury and genotype modify acute inflammatory and neurofilamentlight responses to mild CHIMERA traumatic brain injury in wild-type and APP/PS1 mice	Cheng	2018	Behaviour - Passive place avoidance	NA	rmTBI	2	1	9	NSD	Sham	NR	NR	M	NR	None	Mouse	C57Bl/6-C3H	24	0	Isoflurane	5%	0%	4.25%	0.25%	Meloxicam	1 mg/kg	Closed	Closed	CHIMERA	5 mm	Rubber	NR	NR	NA	NA	NR	NR	0.5	NR	NA	NA	NA	NA	Midline parietal region, perpendicular to the long axis of the head (driving the body to rotate along the sagittal plane)
12	Age at injury and genotype modify acute inflammatory and neurofilamentlight responses to mild CHIMERA traumatic brain injury in wild-type and APP/PS1 mice	Cheng	2018	Behaviour - Passive place avoidance	NA	rmTBI	2	1	10	NSD	Sham	NR	NR	M	NR	None	Mouse	C57Bl/6-C3H	24	0	Isoflurane	5%	0%	4.25%	0.25%	Meloxicam	1 mg/kg	Closed	Closed	CHIMERA	5 mm	Rubber	NR	NR	NA	NA	NR	NR	0.5	NR	NA	NA	NA	NA	Midline parietal region, perpendicular to the long axis of the head (driving the body to rotate along the sagittal plane)
12	Age at injury and genotype modify acute inflammatory and neurofilamentlight responses to mild CHIMERA traumatic brain injury in wild-type and APP/PS1 mice	Cheng	2018	Behaviour - Passive place avoidance	NA	rmTBI	2	1	8	NSD	Sham	NR	NR	M	NR	None	Mouse	C57Bl/6-C3H	54	0	Isoflurane	5%	0%	4.25%	0.25%	Meloxicam	1 mg/kg	Closed	Closed	CHIMERA	5 mm	Rubber	NR	NR	NA	NA	NR	NR	0.5	NR	NA	NA	NA	NA	Midline parietal region, perpendicular to the long axis of the head (driving the body to rotate along the sagittal plane)
12	Age at injury and genotype modify acute inflammatory and neurofilamentlight responses to mild CHIMERA traumatic brain injury in wild-type and APP/PS1 mice	Cheng	2018	Behaviour - Passive place avoidance	NA	rmTBI	2	1	9	NSD	Sham	NR	NR	M	NR	None	Mouse	C57Bl/6-C3H	54	0	Isoflurane	5%	0%	4.25%	0.25%	Meloxicam	1 mg/kg	Closed	Closed	CHIMERA	5 mm	Rubber	NR	NR	NA	NA	NR	NR	0.5	NR	NA	NA	NA	NA	Midline parietal region, perpendicular to the long axis of the head (driving the body to rotate along the sagittal plane)
12	Age at injury and genotype modify acute inflammatory and neurofilamentlight responses to mild CHIMERA traumatic brain injury in wild-type and APP/PS1 mice	Cheng	2018	Behaviour - Passive place avoidance	NA	rmTBI	2	1	10	NSD	Sham	NR	NR	M	NR	None	Mouse	C57Bl/6-C3H	54	0	Isoflurane	5%	0%	4.25%	0.25%	Meloxicam	1 mg/kg	Closed	Closed	CHIMERA	5 mm	Rubber	NR	NR	NA	NA	NR	NR	0.5	NR	NA	NA	NA	NA	Midline parietal region, perpendicular to the long axis of the head (driving the body to rotate along the sagittal plane)
12	Age at injury and genotype modify acute inflammatory and neurofilamentlight responses to mild CHIMERA traumatic brain injury in wild-type and APP/PS1 mice	Cheng	2018	Behaviour - Rotarod	NA	rmTBI	2	1	2	NSD	Sham	NR	NR	M	NR	None	Mouse	C57Bl/6-C3H APP/PS1	24	0	Isoflurane	5%	0%	4.25%	0.25%	Meloxicam	1 mg/kg	Closed	Closed	CHIMERA	5 mm	Rubber	NR	NR	NA	NA	NR	NR	0.5	NR	NA	NA	NA	NA	Midline parietal region, perpendicular to the long axis of the head (driving the body to rotate along the sagittal plane)
12	Age at injury and genotype modify acute inflammatory and neurofilamentlight responses to mild CHIMERA traumatic brain injury in wild-type and APP/PS1 mice	Cheng	2018	Behaviour - Rotarod	NA	rmTBI	2	1	7	NSD	Sham	NR	NR	M	NR	None	Mouse	C57Bl/6-C3H APP/PS1	24	0	Isoflurane	5%	0%	4.25%	0.25%	Meloxicam	1 mg/kg	Closed	Closed	CHIMERA	5 mm	Rubber	NR	NR	NA	NA	NR	NR	0.5	NR	NA	NA	NA	NA	Midline parietal region, perpendicular to the long axis of the head (driving the body to rotate along the sagittal plane)
12	Age at injury and genotype modify acute inflammatory and neurofilamentlight responses to mild CHIMERA traumatic brain injury in wild-type and APP/PS1 mice	Cheng	2018	Behaviour - Rotarod	NA	rmTBI	2	1	14	NSD	Sham	NR	NR	M	NR	None	Mouse	C57Bl/6-C3H APP/PS1	24	0	Isoflurane	5%	0%	4.25%	0.25%	Meloxicam	1 mg/kg	Closed	Closed	CHIMERA	5 mm	Rubber	NR	NR	NA	NA	NR	NR	0.5	NR	NA	NA	NA	NA	Midline parietal region, perpendicular to the long axis of the head (driving the body to rotate along the sagittal plane)
12	Age at injury and genotype modify acute inflammatory and neurofilamentlight responses to mild CHIMERA traumatic brain injury in wild-type and APP/PS1 mice	Cheng	2018	Behaviour - Rotarod	NA	rmTBI	2	1	2	NSD	Sham	NR	NR	M	NR	None	Mouse	C57Bl/6-C3H APP/PS1	54	0	Isoflurane	5%	0%	4.25%	0.25%	Meloxicam	1 mg/kg	Closed	Closed	CHIMERA	5 mm	Rubber	NR	NR	NA	NA	NR	NR	0.5	NR	NA	NA	NA	NA	Midline parietal region, perpendicular to the long axis of the head (driving the body to rotate along the sagittal plane)
12	Age at injury and genotype modify acute inflammatory and neurofilamentlight responses to mild CHIMERA traumatic brain injury in wild-type and APP/PS1 mice	Cheng	2018	Behaviour - Rotarod	NA	rmTBI	2	1	7	NSD	Sham	NR	NR	M	NR	None	Mouse	C57Bl/6-C3H APP/PS1	54	0	Isoflurane	5%	0%	4.25%	0.25%	Meloxicam	1 mg/kg	Closed	Closed	CHIMERA	5 mm	Rubber	NR	NR	NA	NA	NR	NR	0.5	NR	NA	NA	NA	NA	Midline parietal region, perpendicular to the long axis of the head (driving the body to rotate along the sagittal plane)
12	Age at injury and genotype modify acute inflammatory and neurofilamentlight responses to mild CHIMERA traumatic brain injury in wild-type and APP/PS1 mice	Cheng	2018	Behaviour - Rotarod	NA	rmTBI	2	1	14	NSD	Sham	NR	NR	M	NR	None	Mouse	C57Bl/6-C3H APP/PS1	54	0	Isoflurane	5%	0%	4.25%	0.25%	Meloxicam	1 mg/kg	Closed	Closed	CHIMERA	5 mm	Rubber	NR	NR	NA	NA	NR	NR	0.5	NR	NA	NA	NA	NA	Midline parietal region, perpendicular to the long axis of the head (driving the body to rotate along the sagittal plane)
12	Age at injury and genotype modify acute inflammatory and neurofilamentlight responses to mild CHIMERA traumatic brain injury in wild-type and APP/PS1 mice	Cheng	2018	Behaviour - Rotarod	NA	rmTBI	2	1	1	NSD	Sham	NR	NR	M	NR	None	Mouse	C57Bl/6-C3H	24	0	Isoflurane	5%	0%	4.25%	0.25%	Meloxicam	1 mg/kg	Closed	Closed	CHIMERA	5 mm	Rubber	NR	NR	NA	NA	NR	NR	0.5	NR	NA	NA	NA	NA	Midline parietal region, perpendicular to the long axis of the head (driving the body to rotate along the sagittal plane)
12	Age at injury and genotype modify acute inflammatory and neurofilamentlight responses to mild CHIMERA traumatic brain injury in wild-type and APP/PS1 mice	Cheng	2018	Behaviour - Rotarod	NA	rmTBI	2	1	2	NSD	Sham	NR	NR	M	NR	None	Mouse	C57Bl/6-C3H	24	0	Isoflurane	5%	0%	4.25%	0.25%	Meloxicam	1 mg/kg	Closed	Closed	CHIMERA	5 mm	Rubber	NR	NR	NA	NA	NR	NR	0.5	NR	NA	NA	NA	NA	Midline parietal region, perpendicular to the long axis of the head (driving the body to rotate along the sagittal plane)
12	Age at injury and genotype modify acute inflammatory and neurofilamentlight responses to mild CHIMERA traumatic brain injury in wild-type and APP/PS1 mice	Cheng	2018	Behaviour - Rotarod	NA	rmTBI	2	1	7	NSD	Sham	NR	NR	M	NR	None	Mouse	C57Bl/6-C3H	24	0	Isoflurane	5%	0%	4.25%	0.25%	Meloxicam	1 mg/kg	Closed	Closed	CHIMERA	5 mm	Rubber	NR	NR	NA	NA	NR	NR	0.5	NR	NA	NA	NA	NA	Midline parietal region, perpendicular to the long axis of the head (driving the body to rotate along the sagittal plane)
12	Age at injury and genotype modify acute inflammatory and neurofilamentlight responses to mild CHIMERA traumatic brain injury in wild-type and APP/PS1 mice	Cheng	2018	Behaviour - Rotarod	NA	rmTBI	2	1	14	NSD	Sham	NR	NR	M	NR	None	Mouse	C57Bl/6-C3H	24	0	Isoflurane	5%	0%	4.25%	0.25%	Meloxicam	1 mg/kg	Closed	Closed	CHIMERA	5 mm	Rubber	NR	NR	NA	NA	NR	NR	0.5	NR	NA	NA	NA	NA	Midline parietal region, perpendicular to the long axis of the head (driving the body to rotate along the sagittal plane)
12	Age at injury and genotype modify acute inflammatory and neurofilamentlight responses to mild CHIMERA traumatic brain injury in wild-type and APP/PS1 mice	Cheng	2018	Behaviour - Rotarod	NA	rmTBI	2	1	1	NSD	Sham	NR	NR	M	NR	None	Mouse	C57Bl/6-C3H	54	0	Isoflurane	5%	0%	4.25%	0.25%	Meloxicam	1 mg/kg	Closed	Closed	CHIMERA	5 mm	Rubber	NR	NR	NA	NA	NR	NR	0.5	NR	NA	NA	NA	NA	Midline parietal region, perpendicular to the long axis of the head (driving the body to rotate along the sagittal plane)
12	Age at injury and genotype modify acute inflammatory and neurofilamentlight responses to mild CHIMERA traumatic brain injury in wild-type and APP/PS1 mice	Cheng	2018	Behaviour - Rotarod	NA	rmTBI	2	1	2	NSD	Sham	NR	NR	M	NR	None	Mouse	C57Bl/6-C3H	54	0	Isoflurane	5%	0%	4.25%	0.25%	Meloxicam	1 mg/kg	Closed	Closed	CHIMERA	5 mm	Rubber	NR	NR	NA	NA	NR	NR	0.5	NR	NA	NA	NA	NA	Midline parietal region, perpendicular to the long axis of the head (driving the body to rotate along the sagittal plane)
12	Age at injury and genotype modify acute inflammatory and neurofilamentlight responses to mild CHIMERA traumatic brain injury in wild-type and APP/PS1 mice	Cheng	2018	Behaviour - Rotarod	NA	rmTBI	2	1	7	NSD	Sham	NR	NR	M	NR	None	Mouse	C57Bl/6-C3H	54	0	Isoflurane	5%	0%	4.25%	0.25%	Meloxicam	1 mg/kg	Closed	Closed	CHIMERA	5 mm	Rubber	NR	NR	NA	NA	NR	NR	0.5	NR	NA	NA	NA	NA	Midline parietal region, perpendicular to the long axis of the head (driving the body to rotate along the sagittal plane)
12	Age at injury and genotype modify acute inflammatory and neurofilamentlight responses to mild CHIMERA traumatic brain injury in wild-type and APP/PS1 mice	Cheng	2018	Behaviour - Rotarod	NA	rmTBI	2	1	14	NSD	Sham	NR	NR	M	NR	None	Mouse	C57Bl/6-C3H	54	0	Isoflurane	5%	0%	4.25%	0.25%	Meloxicam	1 mg/kg	Closed	Closed	CHIMERA	5 mm	Rubber	NR	NR	NA	NA	NR	NR	0.5	NR	NA	NA	NA	NA	Midline parietal region, perpendicular to the long axis of the head (driving the body to rotate along the sagittal plane)
12	Age at injury and genotype modify acute inflammatory and neurofilamentlight responses to mild CHIMERA traumatic brain injury in wild-type and APP/PS1 mice	Cheng	2018	Behaviour - Rotarod	NA	rmTBI	2	1	1	SD	Sham	NR	NR	M	NR	None	Mouse	C57Bl/6-C3H APP/PS1	24	0	Isoflurane	5%	0%	4.25%	0.25%	Meloxicam	1 mg/kg	Closed	Closed	CHIMERA	5 mm	Rubber	NR	NR	NA	NA	NR	NR	0.5	NR	NA	NA	NA	NA	Midline parietal region, perpendicular to the long axis of the head (driving the body to rotate along the sagittal plane)
12	Age at injury and genotype modify acute inflammatory and neurofilamentlight responses to mild CHIMERA traumatic brain injury in wild-type and APP/PS1 mice	Cheng	2018	Behaviour - Rotarod	NA	rmTBI	2	1	1	SD	Sham	NR	NR	M	NR	None	Mouse	C57Bl/6-C3H APP/PS1	54	0	Isoflurane	5%	0%	4.25%	0.25%	Meloxicam	1 mg/kg	Closed	Closed	CHIMERA	5 mm	Rubber	NR	NR	NA	NA	NR	NR	0.5	NR	NA	NA	NA	NA	Midline parietal region, perpendicular to the long axis of the head (driving the body to rotate along the sagittal plane)
12	Age at injury and genotype modify acute inflammatory and neurofilamentlight responses to mild CHIMERA traumatic brain injury in wild-type and APP/PS1 mice	Cheng	2018	Histology - Aβ	Cortex	rmTBI	2	1	0.25	NSD	Sham	NR	NR	M	NR	None	Mouse	C57Bl/6-C3H APP/PS1	24	0	Isoflurane	5%	0%	4.25%	0.25%	Meloxicam	1 mg/kg	Closed	Closed	CHIMERA	5 mm	Rubber	NR	NR	NA	NA	NR	NR	0.5	NR	NA	NA	NA	NA	Midline parietal region, perpendicular to the long axis of the head (driving the body to rotate along the sagittal plane)
12	Age at injury and genotype modify acute inflammatory and neurofilamentlight responses to mild CHIMERA traumatic brain injury in wild-type and APP/PS1 mice	Cheng	2018	Histology - Aβ	Cortex	rmTBI	2	1	7	NSD	Sham	NR	NR	M	NR	None	Mouse	C57Bl/6-C3H APP/PS1	24	0	Isoflurane	5%	0%	4.25%	0.25%	Meloxicam	1 mg/kg	Closed	Closed	CHIMERA	5 mm	Rubber	NR	NR	NA	NA	NR	NR	0.5	NR	NA	NA	NA	NA	Midline parietal region, perpendicular to the long axis of the head (driving the body to rotate along the sagittal plane)
12	Age at injury and genotype modify acute inflammatory and neurofilamentlight responses to mild CHIMERA traumatic brain injury in wild-type and APP/PS1 mice	Cheng	2018	Histology - Aβ	Cortex	rmTBI	2	1	0.25	NSD	Sham	NR	NR	M	NR	None	Mouse	C57Bl/6-C3H APP/PS1	54	0	Isoflurane	5%	0%	4.25%	0.25%	Meloxicam	1 mg/kg	Closed	Closed	CHIMERA	5 mm	Rubber	NR	NR	NA	NA	NR	NR	0.5	NR	NA	NA	NA	NA	Midline parietal region, perpendicular to the long axis of the head (driving the body to rotate along the sagittal plane)
12	Age at injury and genotype modify acute inflammatory and neurofilamentlight responses to mild CHIMERA traumatic brain injury in wild-type and APP/PS1 mice	Cheng	2018	Histology - Aβ	Cortex	rmTBI	2	1	2	NSD	Sham	NR	NR	M	NR	None	Mouse	C57Bl/6-C3H APP/PS1	54	0	Isoflurane	5%	0%	4.25%	0.25%	Meloxicam	1 mg/kg	Closed	Closed	CHIMERA	5 mm	Rubber	NR	NR	NA	NA	NR	NR	0.5	NR	NA	NA	NA	NA	Midline parietal region, perpendicular to the long axis of the head (driving the body to rotate along the sagittal plane)
12	Age at injury and genotype modify acute inflammatory and neurofilamentlight responses to mild CHIMERA traumatic brain injury in wild-type and APP/PS1 mice	Cheng	2018	Histology - Aβ	Cortex	rmTBI	2	1	7	NSD	Sham	NR	NR	M	NR	None	Mouse	C57Bl/6-C3H APP/PS1	54	0	Isoflurane	5%	0%	4.25%	0.25%	Meloxicam	1 mg/kg	Closed	Closed	CHIMERA	5 mm	Rubber	NR	NR	NA	NA	NR	NR	0.5	NR	NA	NA	NA	NA	Midline parietal region, perpendicular to the long axis of the head (driving the body to rotate along the sagittal plane)
12	Age at injury and genotype modify acute inflammatory and neurofilamentlight responses to mild CHIMERA traumatic brain injury in wild-type and APP/PS1 mice	Cheng	2018	Histology - Aβ	Cortex	rmTBI	2	1	2	SI	Sham	NR	NR	M	NR	None	Mouse	C57Bl/6-C3H APP/PS1	24	0	Isoflurane	5%	0%	4.25%	0.25%	Meloxicam	1 mg/kg	Closed	Closed	CHIMERA	5 mm	Rubber	NR	NR	NA	NA	NR	NR	0.5	NR	NA	NA	NA	NA	Midline parietal region, perpendicular to the long axis of the head (driving the body to rotate along the sagittal plane)
12	Age at injury and genotype modify acute inflammatory and neurofilamentlight responses to mild CHIMERA traumatic brain injury in wild-type and APP/PS1 mice	Cheng	2018	Histology - Iba1 cell count	Optic tract	rmTBI	2	1	2	NSD	Sham	NR	NR	M	NR	None	Mouse	C57Bl/6-C3H APP/PS1	24	0	Isoflurane	5%	0%	4.25%	0.25%	Meloxicam	1 mg/kg	Closed	Closed	CHIMERA	5 mm	Rubber	NR	NR	NA	NA	NR	NR	0.5	NR	NA	NA	NA	NA	Midline parietal region, perpendicular to the long axis of the head (driving the body to rotate along the sagittal plane)
12	Age at injury and genotype modify acute inflammatory and neurofilamentlight responses to mild CHIMERA traumatic brain injury in wild-type and APP/PS1 mice	Cheng	2018	Histology - Iba1 cell count	Optic tract	rmTBI	2	1	2	NSD	Sham	NR	NR	M	NR	None	Mouse	C57Bl/6-C3H APP/PS1	54	0	Isoflurane	5%	0%	4.25%	0.25%	Meloxicam	1 mg/kg	Closed	Closed	CHIMERA	5 mm	Rubber	NR	NR	NA	NA	NR	NR	0.5	NR	NA	NA	NA	NA	Midline parietal region, perpendicular to the long axis of the head (driving the body to rotate along the sagittal plane)
12	Age at injury and genotype modify acute inflammatory and neurofilamentlight responses to mild CHIMERA traumatic brain injury in wild-type and APP/PS1 mice	Cheng	2018	Histology - Iba1 cell count	Optic tract	rmTBI	2	1	7	NSD	Sham	NR	NR	M	NR	None	Mouse	C57Bl/6-C3H APP/PS1	54	0	Isoflurane	5%	0%	4.25%	0.25%	Meloxicam	1 mg/kg	Closed	Closed	CHIMERA	5 mm	Rubber	NR	NR	NA	NA	NR	NR	0.5	NR	NA	NA	NA	NA	Midline parietal region, perpendicular to the long axis of the head (driving the body to rotate along the sagittal plane)
12	Age at injury and genotype modify acute inflammatory and neurofilamentlight responses to mild CHIMERA traumatic brain injury in wild-type and APP/PS1 mice	Cheng	2018	Histology - Iba1 cell count	Optic tract	rmTBI	2	1	2	NSD	Sham	NR	NR	M	NR	None	Mouse	C57Bl/6-C3H	24	0	Isoflurane	5%	0%	4.25%	0.25%	Meloxicam	1 mg/kg	Closed	Closed	CHIMERA	5 mm	Rubber	NR	NR	NA	NA	NR	NR	0.5	NR	NA	NA	NA	NA	Midline parietal region, perpendicular to the long axis of the head (driving the body to rotate along the sagittal plane)
12	Age at injury and genotype modify acute inflammatory and neurofilamentlight responses to mild CHIMERA traumatic brain injury in wild-type and APP/PS1 mice	Cheng	2018	Histology - Iba1 cell count	Optic tract	rmTBI	2	1	7	NSD	Sham	NR	NR	M	NR	None	Mouse	C57Bl/6-C3H	24	0	Isoflurane	5%	0%	4.25%	0.25%	Meloxicam	1 mg/kg	Closed	Closed	CHIMERA	5 mm	Rubber	NR	NR	NA	NA	NR	NR	0.5	NR	NA	NA	NA	NA	Midline parietal region, perpendicular to the long axis of the head (driving the body to rotate along the sagittal plane)
12	Age at injury and genotype modify acute inflammatory and neurofilamentlight responses to mild CHIMERA traumatic brain injury in wild-type and APP/PS1 mice	Cheng	2018	Histology - Iba1 cell count	Optic tract	rmTBI	2	1	2	NSD	Sham	NR	NR	M	NR	None	Mouse	C57Bl/6-C3H	54	0	Isoflurane	5%	0%	4.25%	0.25%	Meloxicam	1 mg/kg	Closed	Closed	CHIMERA	5 mm	Rubber	NR	NR	NA	NA	NR	NR	0.5	NR	NA	NA	NA	NA	Midline parietal region, perpendicular to the long axis of the head (driving the body to rotate along the sagittal plane)
12	Age at injury and genotype modify acute inflammatory and neurofilamentlight responses to mild CHIMERA traumatic brain injury in wild-type and APP/PS1 mice	Cheng	2018	Histology - Iba1 cell count	Optic tract	rmTBI	2	1	7	SI	Sham	NR	NR	M	NR	None	Mouse	C57Bl/6-C3H APP/PS1	24	0	Isoflurane	5%	0%	4.25%	0.25%	Meloxicam	1 mg/kg	Closed	Closed	CHIMERA	5 mm	Rubber	NR	NR	NA	NA	NR	NR	0.5	NR	NA	NA	NA	NA	Midline parietal region, perpendicular to the long axis of the head (driving the body to rotate along the sagittal plane)
12	Age at injury and genotype modify acute inflammatory and neurofilamentlight responses to mild CHIMERA traumatic brain injury in wild-type and APP/PS1 mice	Cheng	2018	Histology - Iba1 cell count	Optic tract	rmTBI	2	1	7	SI	Sham	NR	NR	M	NR	None	Mouse	C57Bl/6-C3H	54	0	Isoflurane	5%	0%	4.25%	0.25%	Meloxicam	1 mg/kg	Closed	Closed	CHIMERA	5 mm	Rubber	NR	NR	NA	NA	NR	NR	0.5	NR	NA	NA	NA	NA	Midline parietal region, perpendicular to the long axis of the head (driving the body to rotate along the sagittal plane)
12	Age at injury and genotype modify acute inflammatory and neurofilamentlight responses to mild CHIMERA traumatic brain injury in wild-type and APP/PS1 mice	Cheng	2018	Histology - Silver stain	Optic tract	rmTBI	2	1	2	NSD	Sham	NR	NR	M	NR	None	Mouse	C57Bl/6-C3H APP/PS1	24	0	Isoflurane	5%	0%	4.25%	0.25%	Meloxicam	1 mg/kg	Closed	Closed	CHIMERA	5 mm	Rubber	NR	NR	NA	NA	NR	NR	0.5	NR	NA	NA	NA	NA	Midline parietal region, perpendicular to the long axis of the head (driving the body to rotate along the sagittal plane)
12	Age at injury and genotype modify acute inflammatory and neurofilamentlight responses to mild CHIMERA traumatic brain injury in wild-type and APP/PS1 mice	Cheng	2018	Histology - Silver stain	Optic tract	rmTBI	2	1	7	NSD	Sham	NR	NR	M	NR	None	Mouse	C57Bl/6-C3H APP/PS1	24	0	Isoflurane	5%	0%	4.25%	0.25%	Meloxicam	1 mg/kg	Closed	Closed	CHIMERA	5 mm	Rubber	NR	NR	NA	NA	NR	NR	0.5	NR	NA	NA	NA	NA	Midline parietal region, perpendicular to the long axis of the head (driving the body to rotate along the sagittal plane)
12	Age at injury and genotype modify acute inflammatory and neurofilamentlight responses to mild CHIMERA traumatic brain injury in wild-type and APP/PS1 mice	Cheng	2018	Histology - Silver stain	Optic tract	rmTBI	2	1	2	NSD	Sham	NR	NR	M	NR	None	Mouse	C57Bl/6-C3H APP/PS1	54	0	Isoflurane	5%	0%	4.25%	0.25%	Meloxicam	1 mg/kg	Closed	Closed	CHIMERA	5 mm	Rubber	NR	NR	NA	NA	NR	NR	0.5	NR	NA	NA	NA	NA	Midline parietal region, perpendicular to the long axis of the head (driving the body to rotate along the sagittal plane)
12	Age at injury and genotype modify acute inflammatory and neurofilamentlight responses to mild CHIMERA traumatic brain injury in wild-type and APP/PS1 mice	Cheng	2018	Histology - Silver stain	Optic tract	rmTBI	2	1	7	NSD	Sham	NR	NR	M	NR	None	Mouse	C57Bl/6-C3H APP/PS1	54	0	Isoflurane	5%	0%	4.25%	0.25%	Meloxicam	1 mg/kg	Closed	Closed	CHIMERA	5 mm	Rubber	NR	NR	NA	NA	NR	NR	0.5	NR	NA	NA	NA	NA	Midline parietal region, perpendicular to the long axis of the head (driving the body to rotate along the sagittal plane)
12	Age at injury and genotype modify acute inflammatory and neurofilamentlight responses to mild CHIMERA traumatic brain injury in wild-type and APP/PS1 mice	Cheng	2018	Histology - Silver stain	Optic tract	rmTBI	2	1	2	NSD	Sham	NR	NR	M	NR	None	Mouse	C57Bl/6-C3H	24	0	Isoflurane	5%	0%	4.25%	0.25%	Meloxicam	1 mg/kg	Closed	Closed	CHIMERA	5 mm	Rubber	NR	NR	NA	NA	NR	NR	0.5	NR	NA	NA	NA	NA	Midline parietal region, perpendicular to the long axis of the head (driving the body to rotate along the sagittal plane)
12	Age at injury and genotype modify acute inflammatory and neurofilamentlight responses to mild CHIMERA traumatic brain injury in wild-type and APP/PS1 mice	Cheng	2018	Histology - Silver stain	Optic tract	rmTBI	2	1	7	NSD	Sham	NR	NR	M	NR	None	Mouse	C57Bl/6-C3H	24	0	Isoflurane	5%	0%	4.25%	0.25%	Meloxicam	1 mg/kg	Closed	Closed	CHIMERA	5 mm	Rubber	NR	NR	NA	NA	NR	NR	0.5	NR	NA	NA	NA	NA	Midline parietal region, perpendicular to the long axis of the head (driving the body to rotate along the sagittal plane)
12	Age at injury and genotype modify acute inflammatory and neurofilamentlight responses to mild CHIMERA traumatic brain injury in wild-type and APP/PS1 mice	Cheng	2018	Histology - Silver stain	Optic tract	rmTBI	2	1	2	NSD	Sham	NR	NR	M	NR	None	Mouse	C57Bl/6-C3H	54	0	Isoflurane	5%	0%	4.25%	0.25%	Meloxicam	1 mg/kg	Closed	Closed	CHIMERA	5 mm	Rubber	NR	NR	NA	NA	NR	NR	0.5	NR	NA	NA	NA	NA	Midline parietal region, perpendicular to the long axis of the head (driving the body to rotate along the sagittal plane)
12	Age at injury and genotype modify acute inflammatory and neurofilamentlight responses to mild CHIMERA traumatic brain injury in wild-type and APP/PS1 mice	Cheng	2018	Histology - Silver stain	Optic tract	rmTBI	2	1	7	NSD	Sham	NR	NR	M	NR	None	Mouse	C57Bl/6-C3H	54	0	Isoflurane	5%	0%	4.25%	0.25%	Meloxicam	1 mg/kg	Closed	Closed	CHIMERA	5 mm	Rubber	NR	NR	NA	NA	NR	NR	0.5	NR	NA	NA	NA	NA	Midline parietal region, perpendicular to the long axis of the head (driving the body to rotate along the sagittal plane)
12	Age at injury and genotype modify acute inflammatory and neurofilamentlight responses to mild CHIMERA traumatic brain injury in wild-type and APP/PS1 mice	Cheng	2018	Histology - Silver stain	Optic tract	rmTBI	2	1	14	SI	Sham	NR	NR	M	NR	None	Mouse	C57Bl/6-C3H APP/PS1	24	0	Isoflurane	5%	0%	4.25%	0.25%	Meloxicam	1 mg/kg	Closed	Closed	CHIMERA	5 mm	Rubber	NR	NR	NA	NA	NR	NR	0.5	NR	NA	NA	NA	NA	Midline parietal region, perpendicular to the long axis of the head (driving the body to rotate along the sagittal plane)
12	Age at injury and genotype modify acute inflammatory and neurofilamentlight responses to mild CHIMERA traumatic brain injury in wild-type and APP/PS1 mice	Cheng	2018	Histology - Silver stain	Optic tract	rmTBI	2	1	14	SI	Sham	NR	NR	M	NR	None	Mouse	C57Bl/6-C3H APP/PS1	54	0	Isoflurane	5%	0%	4.25%	0.25%	Meloxicam	1 mg/kg	Closed	Closed	CHIMERA	5 mm	Rubber	NR	NR	NA	NA	NR	NR	0.5	NR	NA	NA	NA	NA	Midline parietal region, perpendicular to the long axis of the head (driving the body to rotate along the sagittal plane)
12	Age at injury and genotype modify acute inflammatory and neurofilamentlight responses to mild CHIMERA traumatic brain injury in wild-type and APP/PS1 mice	Cheng	2018	Histology - Silver stain	Optic tract	rmTBI	2	1	14	SI	Sham	NR	NR	M	NR	None	Mouse	C57Bl/6-C3H	24	0	Isoflurane	5%	0%	4.25%	0.25%	Meloxicam	1 mg/kg	Closed	Closed	CHIMERA	5 mm	Rubber	NR	NR	NA	NA	NR	NR	0.5	NR	NA	NA	NA	NA	Midline parietal region, perpendicular to the long axis of the head (driving the body to rotate along the sagittal plane)
12	Age at injury and genotype modify acute inflammatory and neurofilamentlight responses to mild CHIMERA traumatic brain injury in wild-type and APP/PS1 mice	Cheng	2018	Histology - Silver stain	Optic tract	rmTBI	2	1	14	SI	Sham	NR	NR	M	NR	None	Mouse	C57Bl/6-C3H	54	0	Isoflurane	5%	0%	4.25%	0.25%	Meloxicam	1 mg/kg	Closed	Closed	CHIMERA	5 mm	Rubber	NR	NR	NA	NA	NR	NR	0.5	NR	NA	NA	NA	NA	Midline parietal region, perpendicular to the long axis of the head (driving the body to rotate along the sagittal plane)
12	Age at injury and genotype modify acute inflammatory and neurofilamentlight responses to mild CHIMERA traumatic brain injury in wild-type and APP/PS1 mice	Cheng	2018	Histology - SMI-312	Optic tract	rmTBI	2	1	7	NSD	Sham	NR	NR	M	NR	None	Mouse	C57Bl/6-C3H APP/PS1	24	0	Isoflurane	5%	0%	4.25%	0.25%	Meloxicam	1 mg/kg	Closed	Closed	CHIMERA	5 mm	Rubber	NR	NR	NA	NA	NR	NR	0.5	NR	NA	NA	NA	NA	Midline parietal region, perpendicular to the long axis of the head (driving the body to rotate along the sagittal plane)
12	Age at injury and genotype modify acute inflammatory and neurofilamentlight responses to mild CHIMERA traumatic brain injury in wild-type and APP/PS1 mice	Cheng	2018	Histology - SMI-312	Optic tract	rmTBI	2	1	2	NSD	Sham	NR	NR	M	NR	None	Mouse	C57Bl/6-C3H APP/PS1	54	0	Isoflurane	5%	0%	4.25%	0.25%	Meloxicam	1 mg/kg	Closed	Closed	CHIMERA	5 mm	Rubber	NR	NR	NA	NA	NR	NR	0.5	NR	NA	NA	NA	NA	Midline parietal region, perpendicular to the long axis of the head (driving the body to rotate along the sagittal plane)
12	Age at injury and genotype modify acute inflammatory and neurofilamentlight responses to mild CHIMERA traumatic brain injury in wild-type and APP/PS1 mice	Cheng	2018	Histology - SMI-312	Optic tract	rmTBI	2	1	7	NSD	Sham	NR	NR	M	NR	None	Mouse	C57Bl/6-C3H APP/PS1	54	0	Isoflurane	5%	0%	4.25%	0.25%	Meloxicam	1 mg/kg	Closed	Closed	CHIMERA	5 mm	Rubber	NR	NR	NA	NA	NR	NR	0.5	NR	NA	NA	NA	NA	Midline parietal region, perpendicular to the long axis of the head (driving the body to rotate along the sagittal plane)
12	Age at injury and genotype modify acute inflammatory and neurofilamentlight responses to mild CHIMERA traumatic brain injury in wild-type and APP/PS1 mice	Cheng	2018	Histology - SMI-312	Optic tract	rmTBI	2	1	2	NSD	Sham	NR	NR	M	NR	None	Mouse	C57Bl/6-C3H	24	0	Isoflurane	5%	0%	4.25%	0.25%	Meloxicam	1 mg/kg	Closed	Closed	CHIMERA	5 mm	Rubber	NR	NR	NA	NA	NR	NR	0.5	NR	NA	NA	NA	NA	Midline parietal region, perpendicular to the long axis of the head (driving the body to rotate along the sagittal plane)
12	Age at injury and genotype modify acute inflammatory and neurofilamentlight responses to mild CHIMERA traumatic brain injury in wild-type and APP/PS1 mice	Cheng	2018	Histology - SMI-312	Optic tract	rmTBI	2	1	7	NSD	Sham	NR	NR	M	NR	None	Mouse	C57Bl/6-C3H	24	0	Isoflurane	5%	0%	4.25%	0.25%	Meloxicam	1 mg/kg	Closed	Closed	CHIMERA	5 mm	Rubber	NR	NR	NA	NA	NR	NR	0.5	NR	NA	NA	NA	NA	Midline parietal region, perpendicular to the long axis of the head (driving the body to rotate along the sagittal plane)
12	Age at injury and genotype modify acute inflammatory and neurofilamentlight responses to mild CHIMERA traumatic brain injury in wild-type and APP/PS1 mice	Cheng	2018	Histology - SMI-312	Optic tract	rmTBI	2	1	2	NSD	Sham	NR	NR	M	NR	None	Mouse	C57Bl/6-C3H	54	0	Isoflurane	5%	0%	4.25%	0.25%	Meloxicam	1 mg/kg	Closed	Closed	CHIMERA	5 mm	Rubber	NR	NR	NA	NA	NR	NR	0.5	NR	NA	NA	NA	NA	Midline parietal region, perpendicular to the long axis of the head (driving the body to rotate along the sagittal plane)
12	Age at injury and genotype modify acute inflammatory and neurofilamentlight responses to mild CHIMERA traumatic brain injury in wild-type and APP/PS1 mice	Cheng	2018	Histology - SMI-312	Optic tract	rmTBI	2	1	7	NSD	Sham	NR	NR	M	NR	None	Mouse	C57Bl/6-C3H	54	0	Isoflurane	5%	0%	4.25%	0.25%	Meloxicam	1 mg/kg	Closed	Closed	CHIMERA	5 mm	Rubber	NR	NR	NA	NA	NR	NR	0.5	NR	NA	NA	NA	NA	Midline parietal region, perpendicular to the long axis of the head (driving the body to rotate along the sagittal plane)
12	Age at injury and genotype modify acute inflammatory and neurofilamentlight responses to mild CHIMERA traumatic brain injury in wild-type and APP/PS1 mice	Cheng	2018	Histology - SMI-312	Optic tract	rmTBI	2	1	2	SI	Sham	NR	NR	M	NR	None	Mouse	C57Bl/6-C3H APP/PS1	24	0	Isoflurane	5%	0%	4.25%	0.25%	Meloxicam	1 mg/kg	Closed	Closed	CHIMERA	5 mm	Rubber	NR	NR	NA	NA	NR	NR	0.5	NR	NA	NA	NA	NA	Midline parietal region, perpendicular to the long axis of the head (driving the body to rotate along the sagittal plane)
12	Age at injury and genotype modify acute inflammatory and neurofilamentlight responses to mild CHIMERA traumatic brain injury in wild-type and APP/PS1 mice	Cheng	2018	Histology - Thio-S	Cortex	rmTBI	2	1	0.25	NSD	Sham	NR	NR	M	NR	None	Mouse	C57Bl/6-C3H APP/PS1	24	0	Isoflurane	5%	0%	4.25%	0.25%	Meloxicam	1 mg/kg	Closed	Closed	CHIMERA	5 mm	Rubber	NR	NR	NA	NA	NR	NR	0.5	NR	NA	NA	NA	NA	Midline parietal region, perpendicular to the long axis of the head (driving the body to rotate along the sagittal plane)
12	Age at injury and genotype modify acute inflammatory and neurofilamentlight responses to mild CHIMERA traumatic brain injury in wild-type and APP/PS1 mice	Cheng	2018	Histology - Thio-S	Cortex	rmTBI	2	1	2	NSD	Sham	NR	NR	M	NR	None	Mouse	C57Bl/6-C3H APP/PS1	24	0	Isoflurane	5%	0%	4.25%	0.25%	Meloxicam	1 mg/kg	Closed	Closed	CHIMERA	5 mm	Rubber	NR	NR	NA	NA	NR	NR	0.5	NR	NA	NA	NA	NA	Midline parietal region, perpendicular to the long axis of the head (driving the body to rotate along the sagittal plane)
12	Age at injury and genotype modify acute inflammatory and neurofilamentlight responses to mild CHIMERA traumatic brain injury in wild-type and APP/PS1 mice	Cheng	2018	Histology - Thio-S	Cortex	rmTBI	2	1	7	NSD	Sham	NR	NR	M	NR	None	Mouse	C57Bl/6-C3H APP/PS1	24	0	Isoflurane	5%	0%	4.25%	0.25%	Meloxicam	1 mg/kg	Closed	Closed	CHIMERA	5 mm	Rubber	NR	NR	NA	NA	NR	NR	0.5	NR	NA	NA	NA	NA	Midline parietal region, perpendicular to the long axis of the head (driving the body to rotate along the sagittal plane)
12	Age at injury and genotype modify acute inflammatory and neurofilamentlight responses to mild CHIMERA traumatic brain injury in wild-type and APP/PS1 mice	Cheng	2018	Histology - Thio-S	Cortex	rmTBI	2	1	14	NSD	Sham	NR	NR	M	NR	None	Mouse	C57Bl/6-C3H APP/PS1	24	0	Isoflurane	5%	0%	4.25%	0.25%	Meloxicam	1 mg/kg	Closed	Closed	CHIMERA	5 mm	Rubber	NR	NR	NA	NA	NR	NR	0.5	NR	NA	NA	NA	NA	Midline parietal region, perpendicular to the long axis of the head (driving the body to rotate along the sagittal plane)
12	Age at injury and genotype modify acute inflammatory and neurofilamentlight responses to mild CHIMERA traumatic brain injury in wild-type and APP/PS1 mice	Cheng	2018	Histology - Thio-S	Cortex	rmTBI	2	1	14	NSD	Sham	NR	NR	M	NR	None	Mouse	C57Bl/6-C3H APP/PS1	54	0	Isoflurane	5%	0%	4.25%	0.25%	Meloxicam	1 mg/kg	Closed	Closed	CHIMERA	5 mm	Rubber	NR	NR	NA	NA	NR	NR	0.5	NR	NA	NA	NA	NA	Midline parietal region, perpendicular to the long axis of the head (driving the body to rotate along the sagittal plane)
12	Age at injury and genotype modify acute inflammatory and neurofilamentlight responses to mild CHIMERA traumatic brain injury in wild-type and APP/PS1 mice	Cheng	2018	Histology - Thio-S	Cortex	rmTBI	2	1	2	SD	Sham	NR	NR	M	NR	None	Mouse	C57Bl/6-C3H APP/PS1	54	0	Isoflurane	5%	0%	4.25%	0.25%	Meloxicam	1 mg/kg	Closed	Closed	CHIMERA	5 mm	Rubber	NR	NR	NA	NA	NR	NR	0.5	NR	NA	NA	NA	NA	Midline parietal region, perpendicular to the long axis of the head (driving the body to rotate along the sagittal plane)
12	Age at injury and genotype modify acute inflammatory and neurofilamentlight responses to mild CHIMERA traumatic brain injury in wild-type and APP/PS1 mice	Cheng	2018	Histology - Thio-S	Cortex	rmTBI	2	1	7	SD	Sham	NR	NR	M	NR	None	Mouse	C57Bl/6-C3H APP/PS1	54	0	Isoflurane	5%	0%	4.25%	0.25%	Meloxicam	1 mg/kg	Closed	Closed	CHIMERA	5 mm	Rubber	NR	NR	NA	NA	NR	NR	0.5	NR	NA	NA	NA	NA	Midline parietal region, perpendicular to the long axis of the head (driving the body to rotate along the sagittal plane)
12	Age at injury and genotype modify acute inflammatory and neurofilamentlight responses to mild CHIMERA traumatic brain injury in wild-type and APP/PS1 mice	Cheng	2018	Histology - Thio-S	Cortex	rmTBI	2	1	0.25	SI	Sham	NR	NR	M	NR	None	Mouse	C57Bl/6-C3H APP/PS1	54	0	Isoflurane	5%	0%	4.25%	0.25%	Meloxicam	1 mg/kg	Closed	Closed	CHIMERA	5 mm	Rubber	NR	NR	NA	NA	NR	NR	0.5	NR	NA	NA	NA	NA	Midline parietal region, perpendicular to the long axis of the head (driving the body to rotate along the sagittal plane)
12	Age at injury and genotype modify acute inflammatory and neurofilamentlight responses to mild CHIMERA traumatic brain injury in wild-type and APP/PS1 mice	Cheng	2018	Protein assay - IL-1β	Whole brain	rmTBI	2	1	0.25	NSD	Sham	NR	NR	M	NR	None	Mouse	C57Bl/6-C3H APP/PS1	54	0	Isoflurane	5%	0%	4.25%	0.25%	Meloxicam	1 mg/kg	Closed	Closed	CHIMERA	5 mm	Rubber	NR	NR	NA	NA	NR	NR	0.5	NR	NA	NA	NA	NA	Midline parietal region, perpendicular to the long axis of the head (driving the body to rotate along the sagittal plane)
12	Age at injury and genotype modify acute inflammatory and neurofilamentlight responses to mild CHIMERA traumatic brain injury in wild-type and APP/PS1 mice	Cheng	2018	Protein assay - IL-1β	Whole brain	rmTBI	2	1	0.25	NSD	Sham	NR	NR	M	NR	None	Mouse	C57Bl/6-C3H	24	0	Isoflurane	5%	0%	4.25%	0.25%	Meloxicam	1 mg/kg	Closed	Closed	CHIMERA	5 mm	Rubber	NR	NR	NA	NA	NR	NR	0.5	NR	NA	NA	NA	NA	Midline parietal region, perpendicular to the long axis of the head (driving the body to rotate along the sagittal plane)
12	Age at injury and genotype modify acute inflammatory and neurofilamentlight responses to mild CHIMERA traumatic brain injury in wild-type and APP/PS1 mice	Cheng	2018	Protein assay - IL-1β	Whole brain	rmTBI	2	1	0.25	NSD	Sham	NR	NR	M	NR	None	Mouse	C57Bl/6-C3H	54	0	Isoflurane	5%	0%	4.25%	0.25%	Meloxicam	1 mg/kg	Closed	Closed	CHIMERA	5 mm	Rubber	NR	NR	NA	NA	NR	NR	0.5	NR	NA	NA	NA	NA	Midline parietal region, perpendicular to the long axis of the head (driving the body to rotate along the sagittal plane)
12	Age at injury and genotype modify acute inflammatory and neurofilamentlight responses to mild CHIMERA traumatic brain injury in wild-type and APP/PS1 mice	Cheng	2018	Protein assay - IL-1β	Whole brain	rmTBI	2	1	0.25	SI	Sham	NR	NR	M	NR	None	Mouse	C57Bl/6-C3H APP/PS1	24	0	Isoflurane	5%	0%	4.25%	0.25%	Meloxicam	1 mg/kg	Closed	Closed	CHIMERA	5 mm	Rubber	NR	NR	NA	NA	NR	NR	0.5	NR	NA	NA	NA	NA	Midline parietal region, perpendicular to the long axis of the head (driving the body to rotate along the sagittal plane)
12	Age at injury and genotype modify acute inflammatory and neurofilamentlight responses to mild CHIMERA traumatic brain injury in wild-type and APP/PS1 mice	Cheng	2018	Protein assay - IL-6	Whole brain	rmTBI	2	1	0.25	NSD	Sham	NR	NR	M	NR	None	Mouse	C57Bl/6-C3H APP/PS1	24	0	Isoflurane	5%	0%	4.25%	0.25%	Meloxicam	1 mg/kg	Closed	Closed	CHIMERA	5 mm	Rubber	NR	NR	NA	NA	NR	NR	0.5	NR	NA	NA	NA	NA	Midline parietal region, perpendicular to the long axis of the head (driving the body to rotate along the sagittal plane)
12	Age at injury and genotype modify acute inflammatory and neurofilamentlight responses to mild CHIMERA traumatic brain injury in wild-type and APP/PS1 mice	Cheng	2018	Protein assay - IL-6	Whole brain	rmTBI	2	1	0.25	NSD	Sham	NR	NR	M	NR	None	Mouse	C57Bl/6-C3H APP/PS1	54	0	Isoflurane	5%	0%	4.25%	0.25%	Meloxicam	1 mg/kg	Closed	Closed	CHIMERA	5 mm	Rubber	NR	NR	NA	NA	NR	NR	0.5	NR	NA	NA	NA	NA	Midline parietal region, perpendicular to the long axis of the head (driving the body to rotate along the sagittal plane)
12	Age at injury and genotype modify acute inflammatory and neurofilamentlight responses to mild CHIMERA traumatic brain injury in wild-type and APP/PS1 mice	Cheng	2018	Protein assay - IL-6	Whole brain	rmTBI	2	1	0.25	NSD	Sham	NR	NR	M	NR	None	Mouse	C57Bl/6-C3H	24	0	Isoflurane	5%	0%	4.25%	0.25%	Meloxicam	1 mg/kg	Closed	Closed	CHIMERA	5 mm	Rubber	NR	NR	NA	NA	NR	NR	0.5	NR	NA	NA	NA	NA	Midline parietal region, perpendicular to the long axis of the head (driving the body to rotate along the sagittal plane)
12	Age at injury and genotype modify acute inflammatory and neurofilamentlight responses to mild CHIMERA traumatic brain injury in wild-type and APP/PS1 mice	Cheng	2018	Protein assay - IL-6	Whole brain	rmTBI	2	1	0.25	NSD	Sham	NR	NR	M	NR	None	Mouse	C57Bl/6-C3H	54	0	Isoflurane	5%	0%	4.25%	0.25%	Meloxicam	1 mg/kg	Closed	Closed	CHIMERA	5 mm	Rubber	NR	NR	NA	NA	NR	NR	0.5	NR	NA	NA	NA	NA	Midline parietal region, perpendicular to the long axis of the head (driving the body to rotate along the sagittal plane)
12	Age at injury and genotype modify acute inflammatory and neurofilamentlight responses to mild CHIMERA traumatic brain injury in wild-type and APP/PS1 mice	Cheng	2018	Protein assay - Insoluble Aβ40	Whole brain	rmTBI	2	1	0.25	NSD	Sham	NR	NR	M	NR	None	Mouse	C57Bl/6-C3H APP/PS1	24	0	Isoflurane	5%	0%	4.25%	0.25%	Meloxicam	1 mg/kg	Closed	Closed	CHIMERA	5 mm	Rubber	NR	NR	NA	NA	NR	NR	0.5	NR	NA	NA	NA	NA	Midline parietal region, perpendicular to the long axis of the head (driving the body to rotate along the sagittal plane)
12	Age at injury and genotype modify acute inflammatory and neurofilamentlight responses to mild CHIMERA traumatic brain injury in wild-type and APP/PS1 mice	Cheng	2018	Protein assay - Insoluble Aβ40	Whole brain	rmTBI	2	1	0.5	NSD	Sham	NR	NR	M	NR	None	Mouse	C57Bl/6-C3H APP/PS1	24	0	Isoflurane	5%	0%	4.25%	0.25%	Meloxicam	1 mg/kg	Closed	Closed	CHIMERA	5 mm	Rubber	NR	NR	NA	NA	NR	NR	0.5	NR	NA	NA	NA	NA	Midline parietal region, perpendicular to the long axis of the head (driving the body to rotate along the sagittal plane)
12	Age at injury and genotype modify acute inflammatory and neurofilamentlight responses to mild CHIMERA traumatic brain injury in wild-type and APP/PS1 mice	Cheng	2018	Protein assay - Insoluble Aβ40	Whole brain	rmTBI	2	1	2	NSD	Sham	NR	NR	M	NR	None	Mouse	C57Bl/6-C3H APP/PS1	24	0	Isoflurane	5%	0%	4.25%	0.25%	Meloxicam	1 mg/kg	Closed	Closed	CHIMERA	5 mm	Rubber	NR	NR	NA	NA	NR	NR	0.5	NR	NA	NA	NA	NA	Midline parietal region, perpendicular to the long axis of the head (driving the body to rotate along the sagittal plane)
12	Age at injury and genotype modify acute inflammatory and neurofilamentlight responses to mild CHIMERA traumatic brain injury in wild-type and APP/PS1 mice	Cheng	2018	Protein assay - Insoluble Aβ40	Whole brain	rmTBI	2	1	7	NSD	Sham	NR	NR	M	NR	None	Mouse	C57Bl/6-C3H APP/PS1	24	0	Isoflurane	5%	0%	4.25%	0.25%	Meloxicam	1 mg/kg	Closed	Closed	CHIMERA	5 mm	Rubber	NR	NR	NA	NA	NR	NR	0.5	NR	NA	NA	NA	NA	Midline parietal region, perpendicular to the long axis of the head (driving the body to rotate along the sagittal plane)
12	Age at injury and genotype modify acute inflammatory and neurofilamentlight responses to mild CHIMERA traumatic brain injury in wild-type and APP/PS1 mice	Cheng	2018	Protein assay - Insoluble Aβ40	Whole brain	rmTBI	2	1	14	NSD	Sham	NR	NR	M	NR	None	Mouse	C57Bl/6-C3H APP/PS1	24	0	Isoflurane	5%	0%	4.25%	0.25%	Meloxicam	1 mg/kg	Closed	Closed	CHIMERA	5 mm	Rubber	NR	NR	NA	NA	NR	NR	0.5	NR	NA	NA	NA	NA	Midline parietal region, perpendicular to the long axis of the head (driving the body to rotate along the sagittal plane)
12	Age at injury and genotype modify acute inflammatory and neurofilamentlight responses to mild CHIMERA traumatic brain injury in wild-type and APP/PS1 mice	Cheng	2018	Protein assay - Insoluble Aβ40	Whole brain	rmTBI	2	1	0.25	NSD	Sham	NR	NR	M	NR	None	Mouse	C57Bl/6-C3H APP/PS1	54	0	Isoflurane	5%	0%	4.25%	0.25%	Meloxicam	1 mg/kg	Closed	Closed	CHIMERA	5 mm	Rubber	NR	NR	NA	NA	NR	NR	0.5	NR	NA	NA	NA	NA	Midline parietal region, perpendicular to the long axis of the head (driving the body to rotate along the sagittal plane)
12	Age at injury and genotype modify acute inflammatory and neurofilamentlight responses to mild CHIMERA traumatic brain injury in wild-type and APP/PS1 mice	Cheng	2018	Protein assay - Insoluble Aβ40	Whole brain	rmTBI	2	1	0.5	NSD	Sham	NR	NR	M	NR	None	Mouse	C57Bl/6-C3H APP/PS1	54	0	Isoflurane	5%	0%	4.25%	0.25%	Meloxicam	1 mg/kg	Closed	Closed	CHIMERA	5 mm	Rubber	NR	NR	NA	NA	NR	NR	0.5	NR	NA	NA	NA	NA	Midline parietal region, perpendicular to the long axis of the head (driving the body to rotate along the sagittal plane)
12	Age at injury and genotype modify acute inflammatory and neurofilamentlight responses to mild CHIMERA traumatic brain injury in wild-type and APP/PS1 mice	Cheng	2018	Protein assay - Insoluble Aβ40	Whole brain	rmTBI	2	1	2	NSD	Sham	NR	NR	M	NR	None	Mouse	C57Bl/6-C3H APP/PS1	54	0	Isoflurane	5%	0%	4.25%	0.25%	Meloxicam	1 mg/kg	Closed	Closed	CHIMERA	5 mm	Rubber	NR	NR	NA	NA	NR	NR	0.5	NR	NA	NA	NA	NA	Midline parietal region, perpendicular to the long axis of the head (driving the body to rotate along the sagittal plane)
12	Age at injury and genotype modify acute inflammatory and neurofilamentlight responses to mild CHIMERA traumatic brain injury in wild-type and APP/PS1 mice	Cheng	2018	Protein assay - Insoluble Aβ40	Whole brain	rmTBI	2	1	7	NSD	Sham	NR	NR	M	NR	None	Mouse	C57Bl/6-C3H APP/PS1	54	0	Isoflurane	5%	0%	4.25%	0.25%	Meloxicam	1 mg/kg	Closed	Closed	CHIMERA	5 mm	Rubber	NR	NR	NA	NA	NR	NR	0.5	NR	NA	NA	NA	NA	Midline parietal region, perpendicular to the long axis of the head (driving the body to rotate along the sagittal plane)
12	Age at injury and genotype modify acute inflammatory and neurofilamentlight responses to mild CHIMERA traumatic brain injury in wild-type and APP/PS1 mice	Cheng	2018	Protein assay - Insoluble Aβ40	Whole brain	rmTBI	2	1	14	NSD	Sham	NR	NR	M	NR	None	Mouse	C57Bl/6-C3H APP/PS1	54	0	Isoflurane	5%	0%	4.25%	0.25%	Meloxicam	1 mg/kg	Closed	Closed	CHIMERA	5 mm	Rubber	NR	NR	NA	NA	NR	NR	0.5	NR	NA	NA	NA	NA	Midline parietal region, perpendicular to the long axis of the head (driving the body to rotate along the sagittal plane)
12	Age at injury and genotype modify acute inflammatory and neurofilamentlight responses to mild CHIMERA traumatic brain injury in wild-type and APP/PS1 mice	Cheng	2018	Protein assay - Insoluble Aβ42	Whole brain	rmTBI	2	1	0.25	NSD	Sham	NR	NR	M	NR	None	Mouse	C57Bl/6-C3H APP/PS1	24	0	Isoflurane	5%	0%	4.25%	0.25%	Meloxicam	1 mg/kg	Closed	Closed	CHIMERA	5 mm	Rubber	NR	NR	NA	NA	NR	NR	0.5	NR	NA	NA	NA	NA	Midline parietal region, perpendicular to the long axis of the head (driving the body to rotate along the sagittal plane)
12	Age at injury and genotype modify acute inflammatory and neurofilamentlight responses to mild CHIMERA traumatic brain injury in wild-type and APP/PS1 mice	Cheng	2018	Protein assay - Insoluble Aβ42	Whole brain	rmTBI	2	1	0.5	NSD	Sham	NR	NR	M	NR	None	Mouse	C57Bl/6-C3H APP/PS1	24	0	Isoflurane	5%	0%	4.25%	0.25%	Meloxicam	1 mg/kg	Closed	Closed	CHIMERA	5 mm	Rubber	NR	NR	NA	NA	NR	NR	0.5	NR	NA	NA	NA	NA	Midline parietal region, perpendicular to the long axis of the head (driving the body to rotate along the sagittal plane)
12	Age at injury and genotype modify acute inflammatory and neurofilamentlight responses to mild CHIMERA traumatic brain injury in wild-type and APP/PS1 mice	Cheng	2018	Protein assay - Insoluble Aβ42	Whole brain	rmTBI	2	1	2	NSD	Sham	NR	NR	M	NR	None	Mouse	C57Bl/6-C3H APP/PS1	24	0	Isoflurane	5%	0%	4.25%	0.25%	Meloxicam	1 mg/kg	Closed	Closed	CHIMERA	5 mm	Rubber	NR	NR	NA	NA	NR	NR	0.5	NR	NA	NA	NA	NA	Midline parietal region, perpendicular to the long axis of the head (driving the body to rotate along the sagittal plane)
12	Age at injury and genotype modify acute inflammatory and neurofilamentlight responses to mild CHIMERA traumatic brain injury in wild-type and APP/PS1 mice	Cheng	2018	Protein assay - Insoluble Aβ42	Whole brain	rmTBI	2	1	7	NSD	Sham	NR	NR	M	NR	None	Mouse	C57Bl/6-C3H APP/PS1	24	0	Isoflurane	5%	0%	4.25%	0.25%	Meloxicam	1 mg/kg	Closed	Closed	CHIMERA	5 mm	Rubber	NR	NR	NA	NA	NR	NR	0.5	NR	NA	NA	NA	NA	Midline parietal region, perpendicular to the long axis of the head (driving the body to rotate along the sagittal plane)
12	Age at injury and genotype modify acute inflammatory and neurofilamentlight responses to mild CHIMERA traumatic brain injury in wild-type and APP/PS1 mice	Cheng	2018	Protein assay - Insoluble Aβ42	Whole brain	rmTBI	2	1	14	NSD	Sham	NR	NR	M	NR	None	Mouse	C57Bl/6-C3H APP/PS1	24	0	Isoflurane	5%	0%	4.25%	0.25%	Meloxicam	1 mg/kg	Closed	Closed	CHIMERA	5 mm	Rubber	NR	NR	NA	NA	NR	NR	0.5	NR	NA	NA	NA	NA	Midline parietal region, perpendicular to the long axis of the head (driving the body to rotate along the sagittal plane)
12	Age at injury and genotype modify acute inflammatory and neurofilamentlight responses to mild CHIMERA traumatic brain injury in wild-type and APP/PS1 mice	Cheng	2018	Protein assay - Insoluble Aβ42	Whole brain	rmTBI	2	1	0.25	NSD	Sham	NR	NR	M	NR	None	Mouse	C57Bl/6-C3H APP/PS1	54	0	Isoflurane	5%	0%	4.25%	0.25%	Meloxicam	1 mg/kg	Closed	Closed	CHIMERA	5 mm	Rubber	NR	NR	NA	NA	NR	NR	0.5	NR	NA	NA	NA	NA	Midline parietal region, perpendicular to the long axis of the head (driving the body to rotate along the sagittal plane)
12	Age at injury and genotype modify acute inflammatory and neurofilamentlight responses to mild CHIMERA traumatic brain injury in wild-type and APP/PS1 mice	Cheng	2018	Protein assay - Insoluble Aβ42	Whole brain	rmTBI	2	1	0.5	NSD	Sham	NR	NR	M	NR	None	Mouse	C57Bl/6-C3H APP/PS1	54	0	Isoflurane	5%	0%	4.25%	0.25%	Meloxicam	1 mg/kg	Closed	Closed	CHIMERA	5 mm	Rubber	NR	NR	NA	NA	NR	NR	0.5	NR	NA	NA	NA	NA	Midline parietal region, perpendicular to the long axis of the head (driving the body to rotate along the sagittal plane)
12	Age at injury and genotype modify acute inflammatory and neurofilamentlight responses to mild CHIMERA traumatic brain injury in wild-type and APP/PS1 mice	Cheng	2018	Protein assay - Insoluble Aβ42	Whole brain	rmTBI	2	1	2	NSD	Sham	NR	NR	M	NR	None	Mouse	C57Bl/6-C3H APP/PS1	54	0	Isoflurane	5%	0%	4.25%	0.25%	Meloxicam	1 mg/kg	Closed	Closed	CHIMERA	5 mm	Rubber	NR	NR	NA	NA	NR	NR	0.5	NR	NA	NA	NA	NA	Midline parietal region, perpendicular to the long axis of the head (driving the body to rotate along the sagittal plane)
12	Age at injury and genotype modify acute inflammatory and neurofilamentlight responses to mild CHIMERA traumatic brain injury in wild-type and APP/PS1 mice	Cheng	2018	Protein assay - Insoluble Aβ42	Whole brain	rmTBI	2	1	7	NSD	Sham	NR	NR	M	NR	None	Mouse	C57Bl/6-C3H APP/PS1	54	0	Isoflurane	5%	0%	4.25%	0.25%	Meloxicam	1 mg/kg	Closed	Closed	CHIMERA	5 mm	Rubber	NR	NR	NA	NA	NR	NR	0.5	NR	NA	NA	NA	NA	Midline parietal region, perpendicular to the long axis of the head (driving the body to rotate along the sagittal plane)
12	Age at injury and genotype modify acute inflammatory and neurofilamentlight responses to mild CHIMERA traumatic brain injury in wild-type and APP/PS1 mice	Cheng	2018	Protein assay - Insoluble Aβ42	Whole brain	rmTBI	2	1	14	NSD	Sham	NR	NR	M	NR	None	Mouse	C57Bl/6-C3H APP/PS1	54	0	Isoflurane	5%	0%	4.25%	0.25%	Meloxicam	1 mg/kg	Closed	Closed	CHIMERA	5 mm	Rubber	NR	NR	NA	NA	NR	NR	0.5	NR	NA	NA	NA	NA	Midline parietal region, perpendicular to the long axis of the head (driving the body to rotate along the sagittal plane)
12	Age at injury and genotype modify acute inflammatory and neurofilamentlight responses to mild CHIMERA traumatic brain injury in wild-type and APP/PS1 mice	Cheng	2018	Protein assay - NF-L	Whole brain	rmTBI	2	1	0.25	NSD	Sham	NR	NR	M	NR	None	Mouse	C57Bl/6-C3H APP/PS1	24	0	Isoflurane	5%	0%	4.25%	0.25%	Meloxicam	1 mg/kg	Closed	Closed	CHIMERA	5 mm	Rubber	NR	NR	NA	NA	NR	NR	0.5	NR	NA	NA	NA	NA	Midline parietal region, perpendicular to the long axis of the head (driving the body to rotate along the sagittal plane)
12	Age at injury and genotype modify acute inflammatory and neurofilamentlight responses to mild CHIMERA traumatic brain injury in wild-type and APP/PS1 mice	Cheng	2018	Protein assay - NF-L	Whole brain	rmTBI	2	1	7	NSD	Sham	NR	NR	M	NR	None	Mouse	C57Bl/6-C3H APP/PS1	24	0	Isoflurane	5%	0%	4.25%	0.25%	Meloxicam	1 mg/kg	Closed	Closed	CHIMERA	5 mm	Rubber	NR	NR	NA	NA	NR	NR	0.5	NR	NA	NA	NA	NA	Midline parietal region, perpendicular to the long axis of the head (driving the body to rotate along the sagittal plane)
12	Age at injury and genotype modify acute inflammatory and neurofilamentlight responses to mild CHIMERA traumatic brain injury in wild-type and APP/PS1 mice	Cheng	2018	Protein assay - NF-L	Whole brain	rmTBI	2	1	0.25	NSD	Sham	NR	NR	M	NR	None	Mouse	C57Bl/6-C3H APP/PS1	54	0	Isoflurane	5%	0%	4.25%	0.25%	Meloxicam	1 mg/kg	Closed	Closed	CHIMERA	5 mm	Rubber	NR	NR	NA	NA	NR	NR	0.5	NR	NA	NA	NA	NA	Midline parietal region, perpendicular to the long axis of the head (driving the body to rotate along the sagittal plane)
12	Age at injury and genotype modify acute inflammatory and neurofilamentlight responses to mild CHIMERA traumatic brain injury in wild-type and APP/PS1 mice	Cheng	2018	Protein assay - NF-L	Whole brain	rmTBI	2	1	2	NSD	Sham	NR	NR	M	NR	None	Mouse	C57Bl/6-C3H APP/PS1	54	0	Isoflurane	5%	0%	4.25%	0.25%	Meloxicam	1 mg/kg	Closed	Closed	CHIMERA	5 mm	Rubber	NR	NR	NA	NA	NR	NR	0.5	NR	NA	NA	NA	NA	Midline parietal region, perpendicular to the long axis of the head (driving the body to rotate along the sagittal plane)
12	Age at injury and genotype modify acute inflammatory and neurofilamentlight responses to mild CHIMERA traumatic brain injury in wild-type and APP/PS1 mice	Cheng	2018	Protein assay - NF-L	Whole brain	rmTBI	2	1	7	NSD	Sham	NR	NR	M	NR	None	Mouse	C57Bl/6-C3H APP/PS1	54	0	Isoflurane	5%	0%	4.25%	0.25%	Meloxicam	1 mg/kg	Closed	Closed	CHIMERA	5 mm	Rubber	NR	NR	NA	NA	NR	NR	0.5	NR	NA	NA	NA	NA	Midline parietal region, perpendicular to the long axis of the head (driving the body to rotate along the sagittal plane)
12	Age at injury and genotype modify acute inflammatory and neurofilamentlight responses to mild CHIMERA traumatic brain injury in wild-type and APP/PS1 mice	Cheng	2018	Protein assay - NF-L	Whole brain	rmTBI	2	1	0.25	NSD	Sham	NR	NR	M	NR	None	Mouse	C57Bl/6-C3H	24	0	Isoflurane	5%	0%	4.25%	0.25%	Meloxicam	1 mg/kg	Closed	Closed	CHIMERA	5 mm	Rubber	NR	NR	NA	NA	NR	NR	0.5	NR	NA	NA	NA	NA	Midline parietal region, perpendicular to the long axis of the head (driving the body to rotate along the sagittal plane)
12	Age at injury and genotype modify acute inflammatory and neurofilamentlight responses to mild CHIMERA traumatic brain injury in wild-type and APP/PS1 mice	Cheng	2018	Protein assay - NF-L	Whole brain	rmTBI	2	1	2	NSD	Sham	NR	NR	M	NR	None	Mouse	C57Bl/6-C3H	24	0	Isoflurane	5%	0%	4.25%	0.25%	Meloxicam	1 mg/kg	Closed	Closed	CHIMERA	5 mm	Rubber	NR	NR	NA	NA	NR	NR	0.5	NR	NA	NA	NA	NA	Midline parietal region, perpendicular to the long axis of the head (driving the body to rotate along the sagittal plane)
12	Age at injury and genotype modify acute inflammatory and neurofilamentlight responses to mild CHIMERA traumatic brain injury in wild-type and APP/PS1 mice	Cheng	2018	Protein assay - NF-L	Whole brain	rmTBI	2	1	7	NSD	Sham	NR	NR	M	NR	None	Mouse	C57Bl/6-C3H	24	0	Isoflurane	5%	0%	4.25%	0.25%	Meloxicam	1 mg/kg	Closed	Closed	CHIMERA	5 mm	Rubber	NR	NR	NA	NA	NR	NR	0.5	NR	NA	NA	NA	NA	Midline parietal region, perpendicular to the long axis of the head (driving the body to rotate along the sagittal plane)
12	Age at injury and genotype modify acute inflammatory and neurofilamentlight responses to mild CHIMERA traumatic brain injury in wild-type and APP/PS1 mice	Cheng	2018	Protein assay - NF-L	Whole brain	rmTBI	2	1	0.25	NSD	Sham	NR	NR	M	NR	None	Mouse	C57Bl/6-C3H	54	0	Isoflurane	5%	0%	4.25%	0.25%	Meloxicam	1 mg/kg	Closed	Closed	CHIMERA	5 mm	Rubber	NR	NR	NA	NA	NR	NR	0.5	NR	NA	NA	NA	NA	Midline parietal region, perpendicular to the long axis of the head (driving the body to rotate along the sagittal plane)
12	Age at injury and genotype modify acute inflammatory and neurofilamentlight responses to mild CHIMERA traumatic brain injury in wild-type and APP/PS1 mice	Cheng	2018	Protein assay - NF-L	Whole brain	rmTBI	2	1	2	NSD	Sham	NR	NR	M	NR	None	Mouse	C57Bl/6-C3H	54	0	Isoflurane	5%	0%	4.25%	0.25%	Meloxicam	1 mg/kg	Closed	Closed	CHIMERA	5 mm	Rubber	NR	NR	NA	NA	NR	NR	0.5	NR	NA	NA	NA	NA	Midline parietal region, perpendicular to the long axis of the head (driving the body to rotate along the sagittal plane)
12	Age at injury and genotype modify acute inflammatory and neurofilamentlight responses to mild CHIMERA traumatic brain injury in wild-type and APP/PS1 mice	Cheng	2018	Protein assay - NF-L	Whole brain	rmTBI	2	1	7	NSD	Sham	NR	NR	M	NR	None	Mouse	C57Bl/6-C3H	54	0	Isoflurane	5%	0%	4.25%	0.25%	Meloxicam	1 mg/kg	Closed	Closed	CHIMERA	5 mm	Rubber	NR	NR	NA	NA	NR	NR	0.5	NR	NA	NA	NA	NA	Midline parietal region, perpendicular to the long axis of the head (driving the body to rotate along the sagittal plane)
12	Age at injury and genotype modify acute inflammatory and neurofilamentlight responses to mild CHIMERA traumatic brain injury in wild-type and APP/PS1 mice	Cheng	2018	Protein assay - NF-L	Whole brain	rmTBI	2	1	2	SI	Sham	NR	NR	M	NR	None	Mouse	C57Bl/6-C3H APP/PS1	24	0	Isoflurane	5%	0%	4.25%	0.25%	Meloxicam	1 mg/kg	Closed	Closed	CHIMERA	5 mm	Rubber	NR	NR	NA	NA	NR	NR	0.5	NR	NA	NA	NA	NA	Midline parietal region, perpendicular to the long axis of the head (driving the body to rotate along the sagittal plane)
12	Age at injury and genotype modify acute inflammatory and neurofilamentlight responses to mild CHIMERA traumatic brain injury in wild-type and APP/PS1 mice	Cheng	2018	Protein assay - p-tau	Whole brain	rmTBI	2	1	0.25	NSD	Sham	NR	NR	M	NR	None	Mouse	C57Bl/6-C3H APP/PS1	24	0	Isoflurane	5%	0%	4.25%	0.25%	Meloxicam	1 mg/kg	Closed	Closed	CHIMERA	5 mm	Rubber	NR	NR	NA	NA	NR	NR	0.5	NR	NA	NA	NA	NA	Midline parietal region, perpendicular to the long axis of the head (driving the body to rotate along the sagittal plane)
12	Age at injury and genotype modify acute inflammatory and neurofilamentlight responses to mild CHIMERA traumatic brain injury in wild-type and APP/PS1 mice	Cheng	2018	Protein assay - p-tau	Whole brain	rmTBI	2	1	2	NSD	Sham	NR	NR	M	NR	None	Mouse	C57Bl/6-C3H APP/PS1	24	0	Isoflurane	5%	0%	4.25%	0.25%	Meloxicam	1 mg/kg	Closed	Closed	CHIMERA	5 mm	Rubber	NR	NR	NA	NA	NR	NR	0.5	NR	NA	NA	NA	NA	Midline parietal region, perpendicular to the long axis of the head (driving the body to rotate along the sagittal plane)
12	Age at injury and genotype modify acute inflammatory and neurofilamentlight responses to mild CHIMERA traumatic brain injury in wild-type and APP/PS1 mice	Cheng	2018	Protein assay - p-tau	Whole brain	rmTBI	2	1	0.25	NSD	Sham	NR	NR	M	NR	None	Mouse	C57Bl/6-C3H APP/PS1	54	0	Isoflurane	5%	0%	4.25%	0.25%	Meloxicam	1 mg/kg	Closed	Closed	CHIMERA	5 mm	Rubber	NR	NR	NA	NA	NR	NR	0.5	NR	NA	NA	NA	NA	Midline parietal region, perpendicular to the long axis of the head (driving the body to rotate along the sagittal plane)
12	Age at injury and genotype modify acute inflammatory and neurofilamentlight responses to mild CHIMERA traumatic brain injury in wild-type and APP/PS1 mice	Cheng	2018	Protein assay - p-tau	Whole brain	rmTBI	2	1	2	NSD	Sham	NR	NR	M	NR	None	Mouse	C57Bl/6-C3H APP/PS1	54	0	Isoflurane	5%	0%	4.25%	0.25%	Meloxicam	1 mg/kg	Closed	Closed	CHIMERA	5 mm	Rubber	NR	NR	NA	NA	NR	NR	0.5	NR	NA	NA	NA	NA	Midline parietal region, perpendicular to the long axis of the head (driving the body to rotate along the sagittal plane)
12	Age at injury and genotype modify acute inflammatory and neurofilamentlight responses to mild CHIMERA traumatic brain injury in wild-type and APP/PS1 mice	Cheng	2018	Protein assay - p-tau	Whole brain	rmTBI	2	1	0.25	NSD	Sham	NR	NR	M	NR	None	Mouse	C57Bl/6-C3H	24	0	Isoflurane	5%	0%	4.25%	0.25%	Meloxicam	1 mg/kg	Closed	Closed	CHIMERA	5 mm	Rubber	NR	NR	NA	NA	NR	NR	0.5	NR	NA	NA	NA	NA	Midline parietal region, perpendicular to the long axis of the head (driving the body to rotate along the sagittal plane)
12	Age at injury and genotype modify acute inflammatory and neurofilamentlight responses to mild CHIMERA traumatic brain injury in wild-type and APP/PS1 mice	Cheng	2018	Protein assay - p-tau	Whole brain	rmTBI	2	1	2	NSD	Sham	NR	NR	M	NR	None	Mouse	C57Bl/6-C3H	24	0	Isoflurane	5%	0%	4.25%	0.25%	Meloxicam	1 mg/kg	Closed	Closed	CHIMERA	5 mm	Rubber	NR	NR	NA	NA	NR	NR	0.5	NR	NA	NA	NA	NA	Midline parietal region, perpendicular to the long axis of the head (driving the body to rotate along the sagittal plane)
12	Age at injury and genotype modify acute inflammatory and neurofilamentlight responses to mild CHIMERA traumatic brain injury in wild-type and APP/PS1 mice	Cheng	2018	Protein assay - p-tau	Whole brain	rmTBI	2	1	0.25	NSD	Sham	NR	NR	M	NR	None	Mouse	C57Bl/6-C3H	54	0	Isoflurane	5%	0%	4.25%	0.25%	Meloxicam	1 mg/kg	Closed	Closed	CHIMERA	5 mm	Rubber	NR	NR	NA	NA	NR	NR	0.5	NR	NA	NA	NA	NA	Midline parietal region, perpendicular to the long axis of the head (driving the body to rotate along the sagittal plane)
12	Age at injury and genotype modify acute inflammatory and neurofilamentlight responses to mild CHIMERA traumatic brain injury in wild-type and APP/PS1 mice	Cheng	2018	Protein assay - p-tau	Whole brain	rmTBI	2	1	2	NSD	Sham	NR	NR	M	NR	None	Mouse	C57Bl/6-C3H	54	0	Isoflurane	5%	0%	4.25%	0.25%	Meloxicam	1 mg/kg	Closed	Closed	CHIMERA	5 mm	Rubber	NR	NR	NA	NA	NR	NR	0.5	NR	NA	NA	NA	NA	Midline parietal region, perpendicular to the long axis of the head (driving the body to rotate along the sagittal plane)
12	Age at injury and genotype modify acute inflammatory and neurofilamentlight responses to mild CHIMERA traumatic brain injury in wild-type and APP/PS1 mice	Cheng	2018	Protein assay - Soluble Aβ40	Whole brain	rmTBI	2	1	0.25	NSD	Sham	NR	NR	M	NR	None	Mouse	C57Bl/6-C3H APP/PS1	24	0	Isoflurane	5%	0%	4.25%	0.25%	Meloxicam	1 mg/kg	Closed	Closed	CHIMERA	5 mm	Rubber	NR	NR	NA	NA	NR	NR	0.5	NR	NA	NA	NA	NA	Midline parietal region, perpendicular to the long axis of the head (driving the body to rotate along the sagittal plane)
12	Age at injury and genotype modify acute inflammatory and neurofilamentlight responses to mild CHIMERA traumatic brain injury in wild-type and APP/PS1 mice	Cheng	2018	Protein assay - Soluble Aβ40	Whole brain	rmTBI	2	1	0.5	NSD	Sham	NR	NR	M	NR	None	Mouse	C57Bl/6-C3H APP/PS1	24	0	Isoflurane	5%	0%	4.25%	0.25%	Meloxicam	1 mg/kg	Closed	Closed	CHIMERA	5 mm	Rubber	NR	NR	NA	NA	NR	NR	0.5	NR	NA	NA	NA	NA	Midline parietal region, perpendicular to the long axis of the head (driving the body to rotate along the sagittal plane)
12	Age at injury and genotype modify acute inflammatory and neurofilamentlight responses to mild CHIMERA traumatic brain injury in wild-type and APP/PS1 mice	Cheng	2018	Protein assay - Soluble Aβ40	Whole brain	rmTBI	2	1	2	NSD	Sham	NR	NR	M	NR	None	Mouse	C57Bl/6-C3H APP/PS1	24	0	Isoflurane	5%	0%	4.25%	0.25%	Meloxicam	1 mg/kg	Closed	Closed	CHIMERA	5 mm	Rubber	NR	NR	NA	NA	NR	NR	0.5	NR	NA	NA	NA	NA	Midline parietal region, perpendicular to the long axis of the head (driving the body to rotate along the sagittal plane)
12	Age at injury and genotype modify acute inflammatory and neurofilamentlight responses to mild CHIMERA traumatic brain injury in wild-type and APP/PS1 mice	Cheng	2018	Protein assay - Soluble Aβ40	Whole brain	rmTBI	2	1	7	NSD	Sham	NR	NR	M	NR	None	Mouse	C57Bl/6-C3H APP/PS1	24	0	Isoflurane	5%	0%	4.25%	0.25%	Meloxicam	1 mg/kg	Closed	Closed	CHIMERA	5 mm	Rubber	NR	NR	NA	NA	NR	NR	0.5	NR	NA	NA	NA	NA	Midline parietal region, perpendicular to the long axis of the head (driving the body to rotate along the sagittal plane)
12	Age at injury and genotype modify acute inflammatory and neurofilamentlight responses to mild CHIMERA traumatic brain injury in wild-type and APP/PS1 mice	Cheng	2018	Protein assay - Soluble Aβ40	Whole brain	rmTBI	2	1	0.25	NSD	Sham	NR	NR	M	NR	None	Mouse	C57Bl/6-C3H APP/PS1	54	0	Isoflurane	5%	0%	4.25%	0.25%	Meloxicam	1 mg/kg	Closed	Closed	CHIMERA	5 mm	Rubber	NR	NR	NA	NA	NR	NR	0.5	NR	NA	NA	NA	NA	Midline parietal region, perpendicular to the long axis of the head (driving the body to rotate along the sagittal plane)
12	Age at injury and genotype modify acute inflammatory and neurofilamentlight responses to mild CHIMERA traumatic brain injury in wild-type and APP/PS1 mice	Cheng	2018	Protein assay - Soluble Aβ40	Whole brain	rmTBI	2	1	0.5	NSD	Sham	NR	NR	M	NR	None	Mouse	C57Bl/6-C3H APP/PS1	54	0	Isoflurane	5%	0%	4.25%	0.25%	Meloxicam	1 mg/kg	Closed	Closed	CHIMERA	5 mm	Rubber	NR	NR	NA	NA	NR	NR	0.5	NR	NA	NA	NA	NA	Midline parietal region, perpendicular to the long axis of the head (driving the body to rotate along the sagittal plane)
12	Age at injury and genotype modify acute inflammatory and neurofilamentlight responses to mild CHIMERA traumatic brain injury in wild-type and APP/PS1 mice	Cheng	2018	Protein assay - Soluble Aβ40	Whole brain	rmTBI	2	1	2	NSD	Sham	NR	NR	M	NR	None	Mouse	C57Bl/6-C3H APP/PS1	54	0	Isoflurane	5%	0%	4.25%	0.25%	Meloxicam	1 mg/kg	Closed	Closed	CHIMERA	5 mm	Rubber	NR	NR	NA	NA	NR	NR	0.5	NR	NA	NA	NA	NA	Midline parietal region, perpendicular to the long axis of the head (driving the body to rotate along the sagittal plane)
12	Age at injury and genotype modify acute inflammatory and neurofilamentlight responses to mild CHIMERA traumatic brain injury in wild-type and APP/PS1 mice	Cheng	2018	Protein assay - Soluble Aβ40	Whole brain	rmTBI	2	1	7	NSD	Sham	NR	NR	M	NR	None	Mouse	C57Bl/6-C3H APP/PS1	54	0	Isoflurane	5%	0%	4.25%	0.25%	Meloxicam	1 mg/kg	Closed	Closed	CHIMERA	5 mm	Rubber	NR	NR	NA	NA	NR	NR	0.5	NR	NA	NA	NA	NA	Midline parietal region, perpendicular to the long axis of the head (driving the body to rotate along the sagittal plane)
12	Age at injury and genotype modify acute inflammatory and neurofilamentlight responses to mild CHIMERA traumatic brain injury in wild-type and APP/PS1 mice	Cheng	2018	Protein assay - Soluble Aβ40	Whole brain	rmTBI	2	1	14	NSD	Sham	NR	NR	M	NR	None	Mouse	C57Bl/6-C3H APP/PS1	54	0	Isoflurane	5%	0%	4.25%	0.25%	Meloxicam	1 mg/kg	Closed	Closed	CHIMERA	5 mm	Rubber	NR	NR	NA	NA	NR	NR	0.5	NR	NA	NA	NA	NA	Midline parietal region, perpendicular to the long axis of the head (driving the body to rotate along the sagittal plane)
12	Age at injury and genotype modify acute inflammatory and neurofilamentlight responses to mild CHIMERA traumatic brain injury in wild-type and APP/PS1 mice	Cheng	2018	Protein assay - Soluble Aβ40	Whole brain	rmTBI	2	1	14	SD	Sham	NR	NR	M	NR	None	Mouse	C57Bl/6-C3H APP/PS1	24	0	Isoflurane	5%	0%	4.25%	0.25%	Meloxicam	1 mg/kg	Closed	Closed	CHIMERA	5 mm	Rubber	NR	NR	NA	NA	NR	NR	0.5	NR	NA	NA	NA	NA	Midline parietal region, perpendicular to the long axis of the head (driving the body to rotate along the sagittal plane)
12	Age at injury and genotype modify acute inflammatory and neurofilamentlight responses to mild CHIMERA traumatic brain injury in wild-type and APP/PS1 mice	Cheng	2018	Protein assay - Soluble Aβ42	Whole brain	rmTBI	2	1	0.25	NSD	Sham	NR	NR	M	NR	None	Mouse	C57Bl/6-C3H APP/PS1	24	0	Isoflurane	5%	0%	4.25%	0.25%	Meloxicam	1 mg/kg	Closed	Closed	CHIMERA	5 mm	Rubber	NR	NR	NA	NA	NR	NR	0.5	NR	NA	NA	NA	NA	Midline parietal region, perpendicular to the long axis of the head (driving the body to rotate along the sagittal plane)
12	Age at injury and genotype modify acute inflammatory and neurofilamentlight responses to mild CHIMERA traumatic brain injury in wild-type and APP/PS1 mice	Cheng	2018	Protein assay - Soluble Aβ42	Whole brain	rmTBI	2	1	0.5	NSD	Sham	NR	NR	M	NR	None	Mouse	C57Bl/6-C3H APP/PS1	24	0	Isoflurane	5%	0%	4.25%	0.25%	Meloxicam	1 mg/kg	Closed	Closed	CHIMERA	5 mm	Rubber	NR	NR	NA	NA	NR	NR	0.5	NR	NA	NA	NA	NA	Midline parietal region, perpendicular to the long axis of the head (driving the body to rotate along the sagittal plane)
12	Age at injury and genotype modify acute inflammatory and neurofilamentlight responses to mild CHIMERA traumatic brain injury in wild-type and APP/PS1 mice	Cheng	2018	Protein assay - Soluble Aβ42	Whole brain	rmTBI	2	1	2	NSD	Sham	NR	NR	M	NR	None	Mouse	C57Bl/6-C3H APP/PS1	24	0	Isoflurane	5%	0%	4.25%	0.25%	Meloxicam	1 mg/kg	Closed	Closed	CHIMERA	5 mm	Rubber	NR	NR	NA	NA	NR	NR	0.5	NR	NA	NA	NA	NA	Midline parietal region, perpendicular to the long axis of the head (driving the body to rotate along the sagittal plane)
12	Age at injury and genotype modify acute inflammatory and neurofilamentlight responses to mild CHIMERA traumatic brain injury in wild-type and APP/PS1 mice	Cheng	2018	Protein assay - Soluble Aβ42	Whole brain	rmTBI	2	1	7	NSD	Sham	NR	NR	M	NR	None	Mouse	C57Bl/6-C3H APP/PS1	24	0	Isoflurane	5%	0%	4.25%	0.25%	Meloxicam	1 mg/kg	Closed	Closed	CHIMERA	5 mm	Rubber	NR	NR	NA	NA	NR	NR	0.5	NR	NA	NA	NA	NA	Midline parietal region, perpendicular to the long axis of the head (driving the body to rotate along the sagittal plane)
12	Age at injury and genotype modify acute inflammatory and neurofilamentlight responses to mild CHIMERA traumatic brain injury in wild-type and APP/PS1 mice	Cheng	2018	Protein assay - Soluble Aβ42	Whole brain	rmTBI	2	1	14	NSD	Sham	NR	NR	M	NR	None	Mouse	C57Bl/6-C3H APP/PS1	24	0	Isoflurane	5%	0%	4.25%	0.25%	Meloxicam	1 mg/kg	Closed	Closed	CHIMERA	5 mm	Rubber	NR	NR	NA	NA	NR	NR	0.5	NR	NA	NA	NA	NA	Midline parietal region, perpendicular to the long axis of the head (driving the body to rotate along the sagittal plane)
12	Age at injury and genotype modify acute inflammatory and neurofilamentlight responses to mild CHIMERA traumatic brain injury in wild-type and APP/PS1 mice	Cheng	2018	Protein assay - Soluble Aβ42	Whole brain	rmTBI	2	1	0.25	NSD	Sham	NR	NR	M	NR	None	Mouse	C57Bl/6-C3H APP/PS1	54	0	Isoflurane	5%	0%	4.25%	0.25%	Meloxicam	1 mg/kg	Closed	Closed	CHIMERA	5 mm	Rubber	NR	NR	NA	NA	NR	NR	0.5	NR	NA	NA	NA	NA	Midline parietal region, perpendicular to the long axis of the head (driving the body to rotate along the sagittal plane)
12	Age at injury and genotype modify acute inflammatory and neurofilamentlight responses to mild CHIMERA traumatic brain injury in wild-type and APP/PS1 mice	Cheng	2018	Protein assay - Soluble Aβ42	Whole brain	rmTBI	2	1	0.5	NSD	Sham	NR	NR	M	NR	None	Mouse	C57Bl/6-C3H APP/PS1	54	0	Isoflurane	5%	0%	4.25%	0.25%	Meloxicam	1 mg/kg	Closed	Closed	CHIMERA	5 mm	Rubber	NR	NR	NA	NA	NR	NR	0.5	NR	NA	NA	NA	NA	Midline parietal region, perpendicular to the long axis of the head (driving the body to rotate along the sagittal plane)
12	Age at injury and genotype modify acute inflammatory and neurofilamentlight responses to mild CHIMERA traumatic brain injury in wild-type and APP/PS1 mice	Cheng	2018	Protein assay - Soluble Aβ42	Whole brain	rmTBI	2	1	2	NSD	Sham	NR	NR	M	NR	None	Mouse	C57Bl/6-C3H APP/PS1	54	0	Isoflurane	5%	0%	4.25%	0.25%	Meloxicam	1 mg/kg	Closed	Closed	CHIMERA	5 mm	Rubber	NR	NR	NA	NA	NR	NR	0.5	NR	NA	NA	NA	NA	Midline parietal region, perpendicular to the long axis of the head (driving the body to rotate along the sagittal plane)
12	Age at injury and genotype modify acute inflammatory and neurofilamentlight responses to mild CHIMERA traumatic brain injury in wild-type and APP/PS1 mice	Cheng	2018	Protein assay - Soluble Aβ42	Whole brain	rmTBI	2	1	7	NSD	Sham	NR	NR	M	NR	None	Mouse	C57Bl/6-C3H APP/PS1	54	0	Isoflurane	5%	0%	4.25%	0.25%	Meloxicam	1 mg/kg	Closed	Closed	CHIMERA	5 mm	Rubber	NR	NR	NA	NA	NR	NR	0.5	NR	NA	NA	NA	NA	Midline parietal region, perpendicular to the long axis of the head (driving the body to rotate along the sagittal plane)
12	Age at injury and genotype modify acute inflammatory and neurofilamentlight responses to mild CHIMERA traumatic brain injury in wild-type and APP/PS1 mice	Cheng	2018	Protein assay - Soluble Aβ42	Whole brain	rmTBI	2	1	14	NSD	Sham	NR	NR	M	NR	None	Mouse	C57Bl/6-C3H APP/PS1	54	0	Isoflurane	5%	0%	4.25%	0.25%	Meloxicam	1 mg/kg	Closed	Closed	CHIMERA	5 mm	Rubber	NR	NR	NA	NA	NR	NR	0.5	NR	NA	NA	NA	NA	Midline parietal region, perpendicular to the long axis of the head (driving the body to rotate along the sagittal plane)
12	Age at injury and genotype modify acute inflammatory and neurofilamentlight responses to mild CHIMERA traumatic brain injury in wild-type and APP/PS1 mice	Cheng	2018	Protein assay - TNF-α	Whole brain	rmTBI	2	1	0.25	NSD	Sham	NR	NR	M	NR	None	Mouse	C57Bl/6-C3H APP/PS1	24	0	Isoflurane	5%	0%	4.25%	0.25%	Meloxicam	1 mg/kg	Closed	Closed	CHIMERA	5 mm	Rubber	NR	NR	NA	NA	NR	NR	0.5	NR	NA	NA	NA	NA	Midline parietal region, perpendicular to the long axis of the head (driving the body to rotate along the sagittal plane)
12	Age at injury and genotype modify acute inflammatory and neurofilamentlight responses to mild CHIMERA traumatic brain injury in wild-type and APP/PS1 mice	Cheng	2018	Protein assay - TNF-α	Whole brain	rmTBI	2	1	0.25	NSD	Sham	NR	NR	M	NR	None	Mouse	C57Bl/6-C3H APP/PS1	54	0	Isoflurane	5%	0%	4.25%	0.25%	Meloxicam	1 mg/kg	Closed	Closed	CHIMERA	5 mm	Rubber	NR	NR	NA	NA	NR	NR	0.5	NR	NA	NA	NA	NA	Midline parietal region, perpendicular to the long axis of the head (driving the body to rotate along the sagittal plane)
12	Age at injury and genotype modify acute inflammatory and neurofilamentlight responses to mild CHIMERA traumatic brain injury in wild-type and APP/PS1 mice	Cheng	2018	Protein assay - TNF-α	Whole brain	rmTBI	2	1	0.25	NSD	Sham	NR	NR	M	NR	None	Mouse	C57Bl/6-C3H	24	0	Isoflurane	5%	0%	4.25%	0.25%	Meloxicam	1 mg/kg	Closed	Closed	CHIMERA	5 mm	Rubber	NR	NR	NA	NA	NR	NR	0.5	NR	NA	NA	NA	NA	Midline parietal region, perpendicular to the long axis of the head (driving the body to rotate along the sagittal plane)
12	Age at injury and genotype modify acute inflammatory and neurofilamentlight responses to mild CHIMERA traumatic brain injury in wild-type and APP/PS1 mice	Cheng	2018	Protein assay - TNF-α	Whole brain	rmTBI	2	1	0.25	NSD	Sham	NR	NR	M	NR	None	Mouse	C57Bl/6-C3H	54	0	Isoflurane	5%	0%	4.25%	0.25%	Meloxicam	1 mg/kg	Closed	Closed	CHIMERA	5 mm	Rubber	NR	NR	NA	NA	NR	NR	0.5	NR	NA	NA	NA	NA	Midline parietal region, perpendicular to the long axis of the head (driving the body to rotate along the sagittal plane)
12	Age at injury and genotype modify acute inflammatory and neurofilamentlight responses to mild CHIMERA traumatic brain injury in wild-type and APP/PS1 mice	Cheng	2018	Protein assay - t-tau	Whole brain	rmTBI	2	1	0.25	NSD	Sham	NR	NR	M	NR	None	Mouse	C57Bl/6-C3H APP/PS1	24	0	Isoflurane	5%	0%	4.25%	0.25%	Meloxicam	1 mg/kg	Closed	Closed	CHIMERA	5 mm	Rubber	NR	NR	NA	NA	NR	NR	0.5	NR	NA	NA	NA	NA	Midline parietal region, perpendicular to the long axis of the head (driving the body to rotate along the sagittal plane)
12	Age at injury and genotype modify acute inflammatory and neurofilamentlight responses to mild CHIMERA traumatic brain injury in wild-type and APP/PS1 mice	Cheng	2018	Protein assay - t-tau	Whole brain	rmTBI	2	1	2	NSD	Sham	NR	NR	M	NR	None	Mouse	C57Bl/6-C3H APP/PS1	24	0	Isoflurane	5%	0%	4.25%	0.25%	Meloxicam	1 mg/kg	Closed	Closed	CHIMERA	5 mm	Rubber	NR	NR	NA	NA	NR	NR	0.5	NR	NA	NA	NA	NA	Midline parietal region, perpendicular to the long axis of the head (driving the body to rotate along the sagittal plane)
12	Age at injury and genotype modify acute inflammatory and neurofilamentlight responses to mild CHIMERA traumatic brain injury in wild-type and APP/PS1 mice	Cheng	2018	Protein assay - t-tau	Whole brain	rmTBI	2	1	0.25	NSD	Sham	NR	NR	M	NR	None	Mouse	C57Bl/6-C3H APP/PS1	54	0	Isoflurane	5%	0%	4.25%	0.25%	Meloxicam	1 mg/kg	Closed	Closed	CHIMERA	5 mm	Rubber	NR	NR	NA	NA	NR	NR	0.5	NR	NA	NA	NA	NA	Midline parietal region, perpendicular to the long axis of the head (driving the body to rotate along the sagittal plane)
12	Age at injury and genotype modify acute inflammatory and neurofilamentlight responses to mild CHIMERA traumatic brain injury in wild-type and APP/PS1 mice	Cheng	2018	Protein assay - t-tau	Whole brain	rmTBI	2	1	2	NSD	Sham	NR	NR	M	NR	None	Mouse	C57Bl/6-C3H APP/PS1	54	0	Isoflurane	5%	0%	4.25%	0.25%	Meloxicam	1 mg/kg	Closed	Closed	CHIMERA	5 mm	Rubber	NR	NR	NA	NA	NR	NR	0.5	NR	NA	NA	NA	NA	Midline parietal region, perpendicular to the long axis of the head (driving the body to rotate along the sagittal plane)
12	Age at injury and genotype modify acute inflammatory and neurofilamentlight responses to mild CHIMERA traumatic brain injury in wild-type and APP/PS1 mice	Cheng	2018	Protein assay - t-tau	Whole brain	rmTBI	2	1	0.25	NSD	Sham	NR	NR	M	NR	None	Mouse	C57Bl/6-C3H	24	0	Isoflurane	5%	0%	4.25%	0.25%	Meloxicam	1 mg/kg	Closed	Closed	CHIMERA	5 mm	Rubber	NR	NR	NA	NA	NR	NR	0.5	NR	NA	NA	NA	NA	Midline parietal region, perpendicular to the long axis of the head (driving the body to rotate along the sagittal plane)
12	Age at injury and genotype modify acute inflammatory and neurofilamentlight responses to mild CHIMERA traumatic brain injury in wild-type and APP/PS1 mice	Cheng	2018	Protein assay - t-tau	Whole brain	rmTBI	2	1	2	NSD	Sham	NR	NR	M	NR	None	Mouse	C57Bl/6-C3H	24	0	Isoflurane	5%	0%	4.25%	0.25%	Meloxicam	1 mg/kg	Closed	Closed	CHIMERA	5 mm	Rubber	NR	NR	NA	NA	NR	NR	0.5	NR	NA	NA	NA	NA	Midline parietal region, perpendicular to the long axis of the head (driving the body to rotate along the sagittal plane)
12	Age at injury and genotype modify acute inflammatory and neurofilamentlight responses to mild CHIMERA traumatic brain injury in wild-type and APP/PS1 mice	Cheng	2018	Protein assay - t-tau	Whole brain	rmTBI	2	1	0.25	NSD	Sham	NR	NR	M	NR	None	Mouse	C57Bl/6-C3H	54	0	Isoflurane	5%	0%	4.25%	0.25%	Meloxicam	1 mg/kg	Closed	Closed	CHIMERA	5 mm	Rubber	NR	NR	NA	NA	NR	NR	0.5	NR	NA	NA	NA	NA	Midline parietal region, perpendicular to the long axis of the head (driving the body to rotate along the sagittal plane)
12	Age at injury and genotype modify acute inflammatory and neurofilamentlight responses to mild CHIMERA traumatic brain injury in wild-type and APP/PS1 mice	Cheng	2018	Protein assay - t-tau	Whole brain	rmTBI	2	1	2	NSD	Sham	NR	NR	M	NR	None	Mouse	C57Bl/6-C3H	54	0	Isoflurane	5%	0%	4.25%	0.25%	Meloxicam	1 mg/kg	Closed	Closed	CHIMERA	5 mm	Rubber	NR	NR	NA	NA	NR	NR	0.5	NR	NA	NA	NA	NA	Midline parietal region, perpendicular to the long axis of the head (driving the body to rotate along the sagittal plane)
12	Age at injury and genotype modify acute inflammatory and neurofilamentlight responses to mild CHIMERA traumatic brain injury in wild-type and APP/PS1 mice	Cheng	2018	Protein assay - APP C-terminal fragment	Whole brain	rmTBI	2	1	2	NSD	Sham	NR	NR	M	NR	None	Mouse	C57Bl/6-C3H APP/PS1	24	0	Isoflurane	5%	0%	4.25%	0.25%	Meloxicam	1 mg/kg	Closed	Closed	CHIMERA	5 mm	Rubber	NR	NR	NA	NA	NR	NR	0.5	NR	NA	NA	NA	NA	Midline parietal region, perpendicular to the long axis of the head (driving the body to rotate along the sagittal plane)
12	Age at injury and genotype modify acute inflammatory and neurofilamentlight responses to mild CHIMERA traumatic brain injury in wild-type and APP/PS1 mice	Cheng	2018	Protein assay - APP C-terminal fragment	Whole brain	rmTBI	2	1	2	NSD	Sham	NR	NR	M	NR	None	Mouse	C57Bl/6-C3H APP/PS1	54	0	Isoflurane	5%	0%	4.25%	0.25%	Meloxicam	1 mg/kg	Closed	Closed	CHIMERA	5 mm	Rubber	NR	NR	NA	NA	NR	NR	0.5	NR	NA	NA	NA	NA	Midline parietal region, perpendicular to the long axis of the head (driving the body to rotate along the sagittal plane)
12	Age at injury and genotype modify acute inflammatory and neurofilamentlight responses to mild CHIMERA traumatic brain injury in wild-type and APP/PS1 mice	Cheng	2018	Protein assay - APP C-terminal fragment	Whole brain	rmTBI	2	1	2	NSD	Sham	NR	NR	M	NR	None	Mouse	C57Bl/6-C3H	24	0	Isoflurane	5%	0%	4.25%	0.25%	Meloxicam	1 mg/kg	Closed	Closed	CHIMERA	5 mm	Rubber	NR	NR	NA	NA	NR	NR	0.5	NR	NA	NA	NA	NA	Midline parietal region, perpendicular to the long axis of the head (driving the body to rotate along the sagittal plane)
12	Age at injury and genotype modify acute inflammatory and neurofilamentlight responses to mild CHIMERA traumatic brain injury in wild-type and APP/PS1 mice	Cheng	2018	Protein assay - APP C-terminal fragment	Whole brain	rmTBI	2	1	2	NSD	Sham	NR	NR	M	NR	None	Mouse	C57Bl/6-C3H	54	0	Isoflurane	5%	0%	4.25%	0.25%	Meloxicam	1 mg/kg	Closed	Closed	CHIMERA	5 mm	Rubber	NR	NR	NA	NA	NR	NR	0.5	NR	NA	NA	NA	NA	Midline parietal region, perpendicular to the long axis of the head (driving the body to rotate along the sagittal plane)
12	Age at injury and genotype modify acute inflammatory and neurofilamentlight responses to mild CHIMERA traumatic brain injury in wild-type and APP/PS1 mice	Cheng	2018	Protein assay - Soluble APP	Whole brain	rmTBI	2	1	2	NSD	Sham	NR	NR	M	NR	None	Mouse	C57Bl/6-C3H APP/PS1	24	0	Isoflurane	5%	0%	4.25%	0.25%	Meloxicam	1 mg/kg	Closed	Closed	CHIMERA	5 mm	Rubber	NR	NR	NA	NA	NR	NR	0.5	NR	NA	NA	NA	NA	Midline parietal region, perpendicular to the long axis of the head (driving the body to rotate along the sagittal plane)
12	Age at injury and genotype modify acute inflammatory and neurofilamentlight responses to mild CHIMERA traumatic brain injury in wild-type and APP/PS1 mice	Cheng	2018	Protein assay - Soluble APP	Whole brain	rmTBI	2	1	2	NSD	Sham	NR	NR	M	NR	None	Mouse	C57Bl/6-C3H APP/PS1	54	0	Isoflurane	5%	0%	4.25%	0.25%	Meloxicam	1 mg/kg	Closed	Closed	CHIMERA	5 mm	Rubber	NR	NR	NA	NA	NR	NR	0.5	NR	NA	NA	NA	NA	Midline parietal region, perpendicular to the long axis of the head (driving the body to rotate along the sagittal plane)
12	Age at injury and genotype modify acute inflammatory and neurofilamentlight responses to mild CHIMERA traumatic brain injury in wild-type and APP/PS1 mice	Cheng	2018	Protein assay - Soluble APP	Whole brain	rmTBI	2	1	2	NSD	Sham	NR	NR	M	NR	None	Mouse	C57Bl/6-C3H	24	0	Isoflurane	5%	0%	4.25%	0.25%	Meloxicam	1 mg/kg	Closed	Closed	CHIMERA	5 mm	Rubber	NR	NR	NA	NA	NR	NR	0.5	NR	NA	NA	NA	NA	Midline parietal region, perpendicular to the long axis of the head (driving the body to rotate along the sagittal plane)
12	Age at injury and genotype modify acute inflammatory and neurofilamentlight responses to mild CHIMERA traumatic brain injury in wild-type and APP/PS1 mice	Cheng	2018	Protein assay - Soluble APP	Whole brain	rmTBI	2	1	2	NSD	Sham	NR	NR	M	NR	None	Mouse	C57Bl/6-C3H	54	0	Isoflurane	5%	0%	4.25%	0.25%	Meloxicam	1 mg/kg	Closed	Closed	CHIMERA	5 mm	Rubber	NR	NR	NA	NA	NR	NR	0.5	NR	NA	NA	NA	NA	Midline parietal region, perpendicular to the long axis of the head (driving the body to rotate along the sagittal plane)
13	Repetitive mild traumatic brain injury in the developing brain: effects on long-term functional outcome and neuropathology	Fidan	2016	Histology - Iba1 cell density	Cortex	mTBI	1	NA	7	NSD	Sham	NR	NR	M	1	None	Rat	Sprague-Dawley	2.571428571	0	Isoflurane	2%	0%	2%	0%	None	NA	Closed	Open	Controlled piston-driven impact	9.5 mm	Rubber	NR	4 m/s	NA	NA	NR	NR	NR	50 ms	NA	NA	NA	NA	Above the left parietal cortex (1.8 mm caudal to bregma and 3.0 mm left of the midline.
13	Repetitive mild traumatic brain injury in the developing brain: effects on long-term functional outcome and neuropathology	Fidan	2016	Histology - Iba1 cell density	External capsule	mTBI	1	NA	7	NSD	Sham	NR	NR	M	1	None	Rat	Sprague-Dawley	2.571428571	0	Isoflurane	2%	0%	2%	0%	None	NA	Closed	Open	Controlled piston-driven impact	9.5 mm	Rubber	NR	4 m/s	NA	NA	NR	NR	NR	50 ms	NA	NA	NA	NA	Above the left parietal cortex (1.8 mm caudal to bregma and 3.0 mm left of the midline.
13	Repetitive mild traumatic brain injury in the developing brain: effects on long-term functional outcome and neuropathology	Fidan	2016	Histology - Iba1 cell density	Hippocampus	mTBI	1	NA	7	NSD	Sham	NR	NR	M	1	None	Rat	Sprague-Dawley	2.571428571	0	Isoflurane	2%	0%	2%	0%	None	NA	Closed	Open	Controlled piston-driven impact	9.5 mm	Rubber	NR	4 m/s	NA	NA	NR	NR	NR	50 ms	NA	NA	NA	NA	Above the left parietal cortex (1.8 mm caudal to bregma and 3.0 mm left of the midline.
13	Repetitive mild traumatic brain injury in the developing brain: effects on long-term functional outcome and neuropathology	Fidan	2016	Histology - Iba1 cell density	Amygdala	mTBI	1	NA	7	NSD	Sham	NR	NR	M	1	None	Rat	Sprague-Dawley	2.571428571	0	Isoflurane	2%	0%	2%	0%	None	NA	Closed	Open	Controlled piston-driven impact	9.5 mm	Rubber	NR	4 m/s	NA	NA	NR	NR	NR	50 ms	NA	NA	NA	NA	Above the left parietal cortex (1.8 mm caudal to bregma and 3.0 mm left of the midline.
13	Repetitive mild traumatic brain injury in the developing brain: effects on long-term functional outcome and neuropathology	Fidan	2016	Histology - Silver stain	External capsule	mTBI	1	NA	7	NSD	Sham	NR	NR	M	1	None	Rat	Sprague-Dawley	2.571428571	0	Isoflurane	2%	0%	2%	0%	None	NA	Closed	Open	Controlled piston-driven impact	9.5 mm	Rubber	NR	4 m/s	NA	NA	NR	NR	NR	50 ms	NA	NA	NA	NA	Above the left parietal cortex (1.8 mm caudal to bregma and 3.0 mm left of the midline.
13	Repetitive mild traumatic brain injury in the developing brain: effects on long-term functional outcome and neuropathology	Fidan	2016	Histology - Iba1 + arginase-1 cell density	External capsule	rmTBI	2	1	7	NSD	Sham	NR	NR	M	1	None	Rat	Sprague-Dawley	2.571428571	0	Isoflurane	2%	0%	2%	0%	None	NA	Closed	Open	Controlled piston-driven impact	9.5 mm	Rubber	NR	4 m/s	NA	NA	NR	NR	NR	50 ms	NA	NA	NA	NA	Above the left parietal cortex (1.8 mm caudal to bregma and 3.0 mm left of the midline.
13	Repetitive mild traumatic brain injury in the developing brain: effects on long-term functional outcome and neuropathology	Fidan	2016	Histology - Iba1 + iNOS cell density	Amygdala	rmTBI	2	1	7	NSD	Sham	NR	NR	M	1	None	Rat	Sprague-Dawley	2.571428571	0	Isoflurane	2%	0%	2%	0%	None	NA	Closed	Open	Controlled piston-driven impact	9.5 mm	Rubber	NR	4 m/s	NA	NA	NR	NR	NR	50 ms	NA	NA	NA	NA	Above the left parietal cortex (1.8 mm caudal to bregma and 3.0 mm left of the midline.
13	Repetitive mild traumatic brain injury in the developing brain: effects on long-term functional outcome and neuropathology	Fidan	2016	Histology - Iba1 cell density	Cortex	rmTBI	2	1	7	NSD	Sham	NR	NR	M	1	None	Rat	Sprague-Dawley	2.571428571	0	Isoflurane	2%	0%	2%	0%	None	NA	Closed	Open	Controlled piston-driven impact	9.5 mm	Rubber	NR	4 m/s	NA	NA	NR	NR	NR	50 ms	NA	NA	NA	NA	Above the left parietal cortex (1.8 mm caudal to bregma and 3.0 mm left of the midline.
13	Repetitive mild traumatic brain injury in the developing brain: effects on long-term functional outcome and neuropathology	Fidan	2016	Histology - Iba1 cell density	External capsule	rmTBI	2	1	7	NSD	Sham	NR	NR	M	1	None	Rat	Sprague-Dawley	2.571428571	0	Isoflurane	2%	0%	2%	0%	None	NA	Closed	Open	Controlled piston-driven impact	9.5 mm	Rubber	NR	4 m/s	NA	NA	NR	NR	NR	50 ms	NA	NA	NA	NA	Above the left parietal cortex (1.8 mm caudal to bregma and 3.0 mm left of the midline.
13	Repetitive mild traumatic brain injury in the developing brain: effects on long-term functional outcome and neuropathology	Fidan	2016	Histology - Iba1 cell density	Hippocampus	rmTBI	2	1	7	NSD	Sham	NR	NR	M	1	None	Rat	Sprague-Dawley	2.571428571	0	Isoflurane	2%	0%	2%	0%	None	NA	Closed	Open	Controlled piston-driven impact	9.5 mm	Rubber	NR	4 m/s	NA	NA	NR	NR	NR	50 ms	NA	NA	NA	NA	Above the left parietal cortex (1.8 mm caudal to bregma and 3.0 mm left of the midline.
13	Repetitive mild traumatic brain injury in the developing brain: effects on long-term functional outcome and neuropathology	Fidan	2016	Histology - Iba1 cell density	Amygdala	rmTBI	2	1	7	NSD	Sham	NR	NR	M	1	None	Rat	Sprague-Dawley	2.571428571	0	Isoflurane	2%	0%	2%	0%	None	NA	Closed	Open	Controlled piston-driven impact	9.5 mm	Rubber	NR	4 m/s	NA	NA	NR	NR	NR	50 ms	NA	NA	NA	NA	Above the left parietal cortex (1.8 mm caudal to bregma and 3.0 mm left of the midline.
13	Repetitive mild traumatic brain injury in the developing brain: effects on long-term functional outcome and neuropathology	Fidan	2016	Histology - Silver stain	External capsule	rmTBI	2	1	7	SI	Sham	NR	NR	M	1	None	Rat	Sprague-Dawley	2.571428571	0	Isoflurane	2%	0%	2%	0%	None	NA	Closed	Open	Controlled piston-driven impact	9.5 mm	Rubber	NR	4 m/s	NA	NA	NR	NR	NR	50 ms	NA	NA	NA	NA	Above the left parietal cortex (1.8 mm caudal to bregma and 3.0 mm left of the midline.
13	Repetitive mild traumatic brain injury in the developing brain: effects on long-term functional outcome and neuropathology	Fidan	2016	Behaviour - Beam balance	NA	rmTBI	3	1	1	NSD	Sham	NR	NR	M	1	None	Rat	Sprague-Dawley	2.571428571	0	Isoflurane	2%	0%	2%	0%	None	NA	Closed	Open	Controlled piston-driven impact	9.5 mm	Rubber	NR	4 m/s	NA	NA	NR	NR	NR	50 ms	NA	NA	NA	NA	Above the left parietal cortex (1.8 mm caudal to bregma and 3.0 mm left of the midline.
13	Repetitive mild traumatic brain injury in the developing brain: effects on long-term functional outcome and neuropathology	Fidan	2016	Behaviour - Beam balance	NA	rmTBI	3	1	2	NSD	Sham	NR	NR	M	1	None	Rat	Sprague-Dawley	2.571428571	0	Isoflurane	2%	0%	2%	0%	None	NA	Closed	Open	Controlled piston-driven impact	9.5 mm	Rubber	NR	4 m/s	NA	NA	NR	NR	NR	50 ms	NA	NA	NA	NA	Above the left parietal cortex (1.8 mm caudal to bregma and 3.0 mm left of the midline.
13	Repetitive mild traumatic brain injury in the developing brain: effects on long-term functional outcome and neuropathology	Fidan	2016	Behaviour - Beam balance	NA	rmTBI	3	1	3	NSD	Sham	NR	NR	M	1	None	Rat	Sprague-Dawley	2.571428571	0	Isoflurane	2%	0%	2%	0%	None	NA	Closed	Open	Controlled piston-driven impact	9.5 mm	Rubber	NR	4 m/s	NA	NA	NR	NR	NR	50 ms	NA	NA	NA	NA	Above the left parietal cortex (1.8 mm caudal to bregma and 3.0 mm left of the midline.
13	Repetitive mild traumatic brain injury in the developing brain: effects on long-term functional outcome and neuropathology	Fidan	2016	Behaviour - Beam balance	NA	rmTBI	3	1	4	NSD	Sham	NR	NR	M	1	None	Rat	Sprague-Dawley	2.571428571	0	Isoflurane	2%	0%	2%	0%	None	NA	Closed	Open	Controlled piston-driven impact	9.5 mm	Rubber	NR	4 m/s	NA	NA	NR	NR	NR	50 ms	NA	NA	NA	NA	Above the left parietal cortex (1.8 mm caudal to bregma and 3.0 mm left of the midline.
13	Repetitive mild traumatic brain injury in the developing brain: effects on long-term functional outcome and neuropathology	Fidan	2016	Behaviour - Beam balance	NA	rmTBI	3	1	5	NSD	Sham	NR	NR	M	1	None	Rat	Sprague-Dawley	2.571428571	0	Isoflurane	2%	0%	2%	0%	None	NA	Closed	Open	Controlled piston-driven impact	9.5 mm	Rubber	NR	4 m/s	NA	NA	NR	NR	NR	50 ms	NA	NA	NA	NA	Above the left parietal cortex (1.8 mm caudal to bregma and 3.0 mm left of the midline.
13	Repetitive mild traumatic brain injury in the developing brain: effects on long-term functional outcome and neuropathology	Fidan	2016	Behaviour - Elevated plus maze	NA	rmTBI	3	1	90	NSD	Sham	NR	NR	M	1	None	Rat	Sprague-Dawley	2.571428571	0	Isoflurane	2%	0%	2%	0%	None	NA	Closed	Open	Controlled piston-driven impact	9.5 mm	Rubber	NR	4 m/s	NA	NA	NR	NR	NR	50 ms	NA	NA	NA	NA	Above the left parietal cortex (1.8 mm caudal to bregma and 3.0 mm left of the midline.
13	Repetitive mild traumatic brain injury in the developing brain: effects on long-term functional outcome and neuropathology	Fidan	2016	Behaviour - Fear conditioning	NA	rmTBI	3	1	92	SD	Sham	NR	NR	M	1	None	Rat	Sprague-Dawley	2.571428571	0	Isoflurane	2%	0%	2%	0%	None	NA	Closed	Open	Controlled piston-driven impact	9.5 mm	Rubber	NR	4 m/s	NA	NA	NR	NR	NR	50 ms	NA	NA	NA	NA	Above the left parietal cortex (1.8 mm caudal to bregma and 3.0 mm left of the midline.
13	Repetitive mild traumatic brain injury in the developing brain: effects on long-term functional outcome and neuropathology	Fidan	2016	Behaviour - Inclined plane	NA	rmTBI	3	1	1	NSD	Sham	NR	NR	M	1	None	Rat	Sprague-Dawley	2.571428571	0	Isoflurane	2%	0%	2%	0%	None	NA	Closed	Open	Controlled piston-driven impact	9.5 mm	Rubber	NR	4 m/s	NA	NA	NR	NR	NR	50 ms	NA	NA	NA	NA	Above the left parietal cortex (1.8 mm caudal to bregma and 3.0 mm left of the midline.
13	Repetitive mild traumatic brain injury in the developing brain: effects on long-term functional outcome and neuropathology	Fidan	2016	Behaviour - Inclined plane	NA	rmTBI	3	1	4	NSD	Sham	NR	NR	M	1	None	Rat	Sprague-Dawley	2.571428571	0	Isoflurane	2%	0%	2%	0%	None	NA	Closed	Open	Controlled piston-driven impact	9.5 mm	Rubber	NR	4 m/s	NA	NA	NR	NR	NR	50 ms	NA	NA	NA	NA	Above the left parietal cortex (1.8 mm caudal to bregma and 3.0 mm left of the midline.
13	Repetitive mild traumatic brain injury in the developing brain: effects on long-term functional outcome and neuropathology	Fidan	2016	Behaviour - Inclined plane	NA	rmTBI	3	1	5	NSD	Sham	NR	NR	M	1	None	Rat	Sprague-Dawley	2.571428571	0	Isoflurane	2%	0%	2%	0%	None	NA	Closed	Open	Controlled piston-driven impact	9.5 mm	Rubber	NR	4 m/s	NA	NA	NR	NR	NR	50 ms	NA	NA	NA	NA	Above the left parietal cortex (1.8 mm caudal to bregma and 3.0 mm left of the midline.
13	Repetitive mild traumatic brain injury in the developing brain: effects on long-term functional outcome and neuropathology	Fidan	2016	Behaviour - Inclined plane	NA	rmTBI	3	1	2	SD	Sham	NR	NR	M	1	None	Rat	Sprague-Dawley	2.571428571	0	Isoflurane	2%	0%	2%	0%	None	NA	Closed	Open	Controlled piston-driven impact	9.5 mm	Rubber	NR	4 m/s	NA	NA	NR	NR	NR	50 ms	NA	NA	NA	NA	Above the left parietal cortex (1.8 mm caudal to bregma and 3.0 mm left of the midline.
13	Repetitive mild traumatic brain injury in the developing brain: effects on long-term functional outcome and neuropathology	Fidan	2016	Behaviour - Inclined plane	NA	rmTBI	3	1	3	SD	Sham	NR	NR	M	1	None	Rat	Sprague-Dawley	2.571428571	0	Isoflurane	2%	0%	2%	0%	None	NA	Closed	Open	Controlled piston-driven impact	9.5 mm	Rubber	NR	4 m/s	NA	NA	NR	NR	NR	50 ms	NA	NA	NA	NA	Above the left parietal cortex (1.8 mm caudal to bregma and 3.0 mm left of the midline.
13	Repetitive mild traumatic brain injury in the developing brain: effects on long-term functional outcome and neuropathology	Fidan	2016	Behaviour - Morris water maze	NA	rmTBI	3	1	11	NSD	Sham	NR	NR	M	1	None	Rat	Sprague-Dawley	2.571428571	0	Isoflurane	2%	0%	2%	0%	None	NA	Closed	Open	Controlled piston-driven impact	9.5 mm	Rubber	NR	4 m/s	NA	NA	NR	NR	NR	50 ms	NA	NA	NA	NA	Above the left parietal cortex (1.8 mm caudal to bregma and 3.0 mm left of the midline.
13	Repetitive mild traumatic brain injury in the developing brain: effects on long-term functional outcome and neuropathology	Fidan	2016	Behaviour - Morris water maze	NA	rmTBI	3	1	12	NSD	Sham	NR	NR	M	1	None	Rat	Sprague-Dawley	2.571428571	0	Isoflurane	2%	0%	2%	0%	None	NA	Closed	Open	Controlled piston-driven impact	9.5 mm	Rubber	NR	4 m/s	NA	NA	NR	NR	NR	50 ms	NA	NA	NA	NA	Above the left parietal cortex (1.8 mm caudal to bregma and 3.0 mm left of the midline.
13	Repetitive mild traumatic brain injury in the developing brain: effects on long-term functional outcome and neuropathology	Fidan	2016	Behaviour - Morris water maze	NA	rmTBI	3	1	13	NSD	Sham	NR	NR	M	1	None	Rat	Sprague-Dawley	2.571428571	0	Isoflurane	2%	0%	2%	0%	None	NA	Closed	Open	Controlled piston-driven impact	9.5 mm	Rubber	NR	4 m/s	NA	NA	NR	NR	NR	50 ms	NA	NA	NA	NA	Above the left parietal cortex (1.8 mm caudal to bregma and 3.0 mm left of the midline.
13	Repetitive mild traumatic brain injury in the developing brain: effects on long-term functional outcome and neuropathology	Fidan	2016	Behaviour - Morris water maze	NA	rmTBI	3	1	14	NSD	Sham	NR	NR	M	1	None	Rat	Sprague-Dawley	2.571428571	0	Isoflurane	2%	0%	2%	0%	None	NA	Closed	Open	Controlled piston-driven impact	9.5 mm	Rubber	NR	4 m/s	NA	NA	NR	NR	NR	50 ms	NA	NA	NA	NA	Above the left parietal cortex (1.8 mm caudal to bregma and 3.0 mm left of the midline.
13	Repetitive mild traumatic brain injury in the developing brain: effects on long-term functional outcome and neuropathology	Fidan	2016	Behaviour - Morris water maze	NA	rmTBI	3	1	15	NSD	Sham	NR	NR	M	1	None	Rat	Sprague-Dawley	2.571428571	0	Isoflurane	2%	0%	2%	0%	None	NA	Closed	Open	Controlled piston-driven impact	9.5 mm	Rubber	NR	4 m/s	NA	NA	NR	NR	NR	50 ms	NA	NA	NA	NA	Above the left parietal cortex (1.8 mm caudal to bregma and 3.0 mm left of the midline.
13	Repetitive mild traumatic brain injury in the developing brain: effects on long-term functional outcome and neuropathology	Fidan	2016	Behaviour - Morris water maze	NA	rmTBI	3	1	61	NSD	Sham	NR	NR	M	1	None	Rat	Sprague-Dawley	2.571428571	0	Isoflurane	2%	0%	2%	0%	None	NA	Closed	Open	Controlled piston-driven impact	9.5 mm	Rubber	NR	4 m/s	NA	NA	NR	NR	NR	50 ms	NA	NA	NA	NA	Above the left parietal cortex (1.8 mm caudal to bregma and 3.0 mm left of the midline.
13	Repetitive mild traumatic brain injury in the developing brain: effects on long-term functional outcome and neuropathology	Fidan	2016	Behaviour - Novel object recognition	NA	rmTBI	3	1	18	SD	Sham	NR	NR	M	1	None	Rat	Sprague-Dawley	2.571428571	0	Isoflurane	2%	0%	2%	0%	None	NA	Closed	Open	Controlled piston-driven impact	9.5 mm	Rubber	NR	4 m/s	NA	NA	NR	NR	NR	50 ms	NA	NA	NA	NA	Above the left parietal cortex (1.8 mm caudal to bregma and 3.0 mm left of the midline.
14	Chronic Exposure to Androgenic-Anabolic Steroids Exacerbates Axonal Injury and Microgliosis in the CHIMERA Mouse Model of Repetitive Concussion	Namjoshi	2016	Histology - 5-HT1B	Substantia nigra	rmTBI	2	1	7	NSD	Sham	NR	NR	M	NA	None	Mouse	C57BL/6	8	0	Isoflurane	4.50%	0%	2.50%	NR	Meloxicam	1 mg/kg	Closed	Closed	CHIMERA	5	Metal	NA	NR	NA	NA	NR	NR	0.5	NA	NA	NA	NA	NA	Midline parietal region, perpendicular to the long axis of the head
14	Chronic Exposure to Androgenic-Anabolic Steroids Exacerbates Axonal Injury and Microgliosis in the CHIMERA Mouse Model of Repetitive Concussion	Namjoshi	2016	Histology - 5-HT1B	Substantia nigra	rmTBI	2	1	7	NSD	Sham	NR	NR	M	NA	Androgenic-anabolic steroids	Mouse	C57BL/6	8	0	Isoflurane	4.50%	0%	2.50%	NR	Meloxicam	1 mg/kg	Closed	Closed	CHIMERA	5	Metal	NA	NR	NA	NA	NR	NR	0.5	NA	NA	NA	NA	NA	Midline parietal region, perpendicular to the long axis of the head
14	Chronic Exposure to Androgenic-Anabolic Steroids Exacerbates Axonal Injury and Microgliosis in the CHIMERA Mouse Model of Repetitive Concussion	Namjoshi	2016	Histology - Iba1 cell density	Optic tract	rmTBI	2	1	7	SI	Sham	NR	NR	M	NA	None	Mouse	C57BL/6	8	0	Isoflurane	4.50%	0%	2.50%	NR	Meloxicam	1 mg/kg	Closed	Closed	CHIMERA	5	Metal	NA	NR	NA	NA	NR	NR	0.5	NA	NA	NA	NA	NA	Midline parietal region, perpendicular to the long axis of the head
14	Chronic Exposure to Androgenic-Anabolic Steroids Exacerbates Axonal Injury and Microgliosis in the CHIMERA Mouse Model of Repetitive Concussion	Namjoshi	2016	Histology - Iba1 cell density	Optic tract	rmTBI	2	1	7	SI	Sham	NR	NR	M	NA	Androgenic-anabolic steroids	Mouse	C57BL/6	8	0	Isoflurane	4.50%	0%	2.50%	NR	Meloxicam	1 mg/kg	Closed	Closed	CHIMERA	5	Metal	NA	NR	NA	NA	NR	NR	0.5	NA	NA	NA	NA	NA	Midline parietal region, perpendicular to the long axis of the head
14	Chronic Exposure to Androgenic-Anabolic Steroids Exacerbates Axonal Injury and Microgliosis in the CHIMERA Mouse Model of Repetitive Concussion	Namjoshi	2016	Histology - Iba1 cell density	Olfactory nerve layer	rmTBI	2	1	7	SI	Sham	NR	NR	M	NA	None	Mouse	C57BL/6	8	0	Isoflurane	4.50%	0%	2.50%	NR	Meloxicam	1 mg/kg	Closed	Closed	CHIMERA	5	Metal	NA	NR	NA	NA	NR	NR	0.5	NA	NA	NA	NA	NA	Midline parietal region, perpendicular to the long axis of the head
14	Chronic Exposure to Androgenic-Anabolic Steroids Exacerbates Axonal Injury and Microgliosis in the CHIMERA Mouse Model of Repetitive Concussion	Namjoshi	2016	Histology - Iba1 cell density	Olfactory nerve layer	rmTBI	2	1	7	SI	Sham	NR	NR	M	NA	Androgenic-anabolic steroids	Mouse	C57BL/6	8	0	Isoflurane	4.50%	0%	2.50%	NR	Meloxicam	1 mg/kg	Closed	Closed	CHIMERA	5	Metal	NA	NR	NA	NA	NR	NR	0.5	NA	NA	NA	NA	NA	Midline parietal region, perpendicular to the long axis of the head
14	Chronic Exposure to Androgenic-Anabolic Steroids Exacerbates Axonal Injury and Microgliosis in the CHIMERA Mouse Model of Repetitive Concussion	Namjoshi	2016	Histology - Iba1 cell density	Brachium of superior colliculus	rmTBI	2	1	7	SI	Sham	NR	NR	M	NA	None	Mouse	C57BL/6	8	0	Isoflurane	4.50%	0%	2.50%	NR	Meloxicam	1 mg/kg	Closed	Closed	CHIMERA	5	Metal	NA	NR	NA	NA	NR	NR	0.5	NA	NA	NA	NA	NA	Midline parietal region, perpendicular to the long axis of the head
14	Chronic Exposure to Androgenic-Anabolic Steroids Exacerbates Axonal Injury and Microgliosis in the CHIMERA Mouse Model of Repetitive Concussion	Namjoshi	2016	Histology - Iba1 cell density	Brachium of superior colliculus	rmTBI	2	1	7	SI	Sham	NR	NR	M	NA	Androgenic-anabolic steroids	Mouse	C57BL/6	8	0	Isoflurane	4.50%	0%	2.50%	NR	Meloxicam	1 mg/kg	Closed	Closed	CHIMERA	5	Metal	NA	NR	NA	NA	NR	NR	0.5	NA	NA	NA	NA	NA	Midline parietal region, perpendicular to the long axis of the head
14	Chronic Exposure to Androgenic-Anabolic Steroids Exacerbates Axonal Injury and Microgliosis in the CHIMERA Mouse Model of Repetitive Concussion	Namjoshi	2016	Histology - Iba1 cell density	Corpus callosum	rmTBI	2	1	7	SI	Sham	NR	NR	M	NA	None	Mouse	C57BL/6	8	0	Isoflurane	4.50%	0%	2.50%	NR	Meloxicam	1 mg/kg	Closed	Closed	CHIMERA	5	Metal	NA	NR	NA	NA	NR	NR	0.5	NA	NA	NA	NA	NA	Midline parietal region, perpendicular to the long axis of the head
14	Chronic Exposure to Androgenic-Anabolic Steroids Exacerbates Axonal Injury and Microgliosis in the CHIMERA Mouse Model of Repetitive Concussion	Namjoshi	2016	Histology - Iba1 cell density	Corpus callosum	rmTBI	2	1	7	SI	Sham	NR	NR	M	NA	Androgenic-anabolic steroids	Mouse	C57BL/6	8	0	Isoflurane	4.50%	0%	2.50%	NR	Meloxicam	1 mg/kg	Closed	Closed	CHIMERA	5	Metal	NA	NR	NA	NA	NR	NR	0.5	NA	NA	NA	NA	NA	Midline parietal region, perpendicular to the long axis of the head
14	Chronic Exposure to Androgenic-Anabolic Steroids Exacerbates Axonal Injury and Microgliosis in the CHIMERA Mouse Model of Repetitive Concussion	Namjoshi	2016	Histology - Silver stain	Septal fimbrial area	rmTBI	2	1	7	NSD	Sham	NR	NR	M	NA	None	Mouse	C57BL/6	8	0	Isoflurane	4.50%	0%	2.50%	NR	Meloxicam	1 mg/kg	Closed	Closed	CHIMERA	5	Metal	NA	NR	NA	NA	NR	NR	0.5	NA	NA	NA	NA	NA	Midline parietal region, perpendicular to the long axis of the head
14	Chronic Exposure to Androgenic-Anabolic Steroids Exacerbates Axonal Injury and Microgliosis in the CHIMERA Mouse Model of Repetitive Concussion	Namjoshi	2016	Histology - Silver stain	Corpus callosum	rmTBI	2	1	7	SI	Sham	NR	NR	M	NA	None	Mouse	C57BL/6	8	0	Isoflurane	4.50%	0%	2.50%	NR	Meloxicam	1 mg/kg	Closed	Closed	CHIMERA	5	Metal	NA	NR	NA	NA	NR	NR	0.5	NA	NA	NA	NA	NA	Midline parietal region, perpendicular to the long axis of the head
14	Chronic Exposure to Androgenic-Anabolic Steroids Exacerbates Axonal Injury and Microgliosis in the CHIMERA Mouse Model of Repetitive Concussion	Namjoshi	2016	Histology - Silver stain	Corpus callosum	rmTBI	2	1	7	SI	Sham	NR	NR	M	NA	Androgenic-anabolic steroids	Mouse	C57BL/6	8	0	Isoflurane	4.50%	0%	2.50%	NR	Meloxicam	1 mg/kg	Closed	Closed	CHIMERA	5	Metal	NA	NR	NA	NA	NR	NR	0.5	NA	NA	NA	NA	NA	Midline parietal region, perpendicular to the long axis of the head
14	Chronic Exposure to Androgenic-Anabolic Steroids Exacerbates Axonal Injury and Microgliosis in the CHIMERA Mouse Model of Repetitive Concussion	Namjoshi	2016	Histology - Silver stain	External capsule	rmTBI	2	1	7	SI	Sham	NR	NR	M	NA	None	Mouse	C57BL/6	8	0	Isoflurane	4.50%	0%	2.50%	NR	Meloxicam	1 mg/kg	Closed	Closed	CHIMERA	5	Metal	NA	NR	NA	NA	NR	NR	0.5	NA	NA	NA	NA	NA	Midline parietal region, perpendicular to the long axis of the head
14	Chronic Exposure to Androgenic-Anabolic Steroids Exacerbates Axonal Injury and Microgliosis in the CHIMERA Mouse Model of Repetitive Concussion	Namjoshi	2016	Histology - Silver stain	External capsule	rmTBI	2	1	7	SI	Sham	NR	NR	M	NA	Androgenic-anabolic steroids	Mouse	C57BL/6	8	0	Isoflurane	4.50%	0%	2.50%	NR	Meloxicam	1 mg/kg	Closed	Closed	CHIMERA	5	Metal	NA	NR	NA	NA	NR	NR	0.5	NA	NA	NA	NA	NA	Midline parietal region, perpendicular to the long axis of the head
14	Chronic Exposure to Androgenic-Anabolic Steroids Exacerbates Axonal Injury and Microgliosis in the CHIMERA Mouse Model of Repetitive Concussion	Namjoshi	2016	Histology - Silver stain	Septal fimbrial area	rmTBI	2	1	7	SI	Sham	NR	NR	M	NA	Androgenic-anabolic steroids	Mouse	C57BL/6	8	0	Isoflurane	4.50%	0%	2.50%	NR	Meloxicam	1 mg/kg	Closed	Closed	CHIMERA	5	Metal	NA	NR	NA	NA	NR	NR	0.5	NA	NA	NA	NA	NA	Midline parietal region, perpendicular to the long axis of the head
14	Chronic Exposure to Androgenic-Anabolic Steroids Exacerbates Axonal Injury and Microgliosis in the CHIMERA Mouse Model of Repetitive Concussion	Namjoshi	2016	Histology - Silver stain	Optic tract	rmTBI	2	1	7	SI	Sham	NR	NR	M	NA	None	Mouse	C57BL/6	8	0	Isoflurane	4.50%	0%	2.50%	NR	Meloxicam	1 mg/kg	Closed	Closed	CHIMERA	5	Metal	NA	NR	NA	NA	NR	NR	0.5	NA	NA	NA	NA	NA	Midline parietal region, perpendicular to the long axis of the head
14	Chronic Exposure to Androgenic-Anabolic Steroids Exacerbates Axonal Injury and Microgliosis in the CHIMERA Mouse Model of Repetitive Concussion	Namjoshi	2016	Histology - Silver stain	Optic tract	rmTBI	2	1	7	SI	Sham	NR	NR	M	NA	Androgenic-anabolic steroids	Mouse	C57BL/6	8	0	Isoflurane	4.50%	0%	2.50%	NR	Meloxicam	1 mg/kg	Closed	Closed	CHIMERA	5	Metal	NA	NR	NA	NA	NR	NR	0.5	NA	NA	NA	NA	NA	Midline parietal region, perpendicular to the long axis of the head
14	Chronic Exposure to Androgenic-Anabolic Steroids Exacerbates Axonal Injury and Microgliosis in the CHIMERA Mouse Model of Repetitive Concussion	Namjoshi	2016	Protein assay - p-tau	Whole brain	rmTBI	2	1	7	NSD	Sham	NR	NR	M	NA	None	Mouse	C57BL/6	8	0	Isoflurane	4.50%	0%	2.50%	NR	Meloxicam	1 mg/kg	Closed	Closed	CHIMERA	5	Metal	NA	NR	NA	NA	NR	NR	0.5	NA	NA	NA	NA	NA	Midline parietal region, perpendicular to the long axis of the head
14	Chronic Exposure to Androgenic-Anabolic Steroids Exacerbates Axonal Injury and Microgliosis in the CHIMERA Mouse Model of Repetitive Concussion	Namjoshi	2016	Protein assay - p-tau	Whole brain	rmTBI	2	1	7	NSD	Sham	NR	NR	M	NA	Androgenic-anabolic steroids	Mouse	C57BL/6	8	0	Isoflurane	4.50%	0%	2.50%	NR	Meloxicam	1 mg/kg	Closed	Closed	CHIMERA	5	Metal	NA	NR	NA	NA	NR	NR	0.5	NA	NA	NA	NA	NA	Midline parietal region, perpendicular to the long axis of the head
15	Long-Term Anesthetic-Dependent Hypoactivity after Repetitive Mild Traumatic Brain Injuries in Adolescent Mice	Semple	2016	Behaviour - Cylinder test	NA	mTBI	1	NA	90	NSD	Sham	NR	NA	M	0.5 mm	None	Mouse	C57BL/6	5	0	Avertin	2%	0%	NR	NR	None	NA	Closed	Open	Controlled piston-driven impact	3 mm	Rubber	NR	2.5 m/s	NA	NA	NR	NA	NR	100 ms	NA	NA	NA	NA	Left midparietal bone, centered 2 mm posterior to bregma and 2 mm lateral to the midline.
15	Long-Term Anesthetic-Dependent Hypoactivity after Repetitive Mild Traumatic Brain Injuries in Adolescent Mice	Semple	2016	Behaviour - Elevated plus maze	NA	mTBI	1	NA	90	NSD	Sham	NR	NA	M	0.5 mm	None	Mouse	C57BL/6	5	0	Avertin	2%	0%	NR	NR	None	NA	Closed	Open	Controlled piston-driven impact	3 mm	Rubber	NR	2.5 m/s	NA	NA	NR	NA	NR	100 ms	NA	NA	NA	NA	Left midparietal bone, centered 2 mm posterior to bregma and 2 mm lateral to the midline.
15	Long-Term Anesthetic-Dependent Hypoactivity after Repetitive Mild Traumatic Brain Injuries in Adolescent Mice	Semple	2016	Behaviour - Elevated plus maze	NA	mTBI	1	NA	7	SD	Sham	NR	NA	M	0.5 mm	None	Mouse	C57BL/6	5	0	Avertin	2%	0%	NR	NR	None	NA	Closed	Open	Controlled piston-driven impact	3 mm	Rubber	NR	2.5 m/s	NA	NA	NR	NA	NR	100 ms	NA	NA	NA	NA	Left midparietal bone, centered 2 mm posterior to bregma and 2 mm lateral to the midline.
15	Long-Term Anesthetic-Dependent Hypoactivity after Repetitive Mild Traumatic Brain Injuries in Adolescent Mice	Semple	2016	Behaviour - Elevated plus maze	NA	mTBI	1	NA	30	SD	Sham	NR	NA	M	0.5 mm	None	Mouse	C57BL/6	5	0	Avertin	2%	0%	NR	NR	None	NA	Closed	Open	Controlled piston-driven impact	3 mm	Rubber	NR	2.5 m/s	NA	NA	NR	NA	NR	100 ms	NA	NA	NA	NA	Left midparietal bone, centered 2 mm posterior to bregma and 2 mm lateral to the midline.
15	Long-Term Anesthetic-Dependent Hypoactivity after Repetitive Mild Traumatic Brain Injuries in Adolescent Mice	Semple	2016	Behaviour - Novel object recognition	NA	mTBI	1	NA	30	NSD	Sham	NR	NA	M	0.5 mm	None	Mouse	C57BL/6	5	0	Avertin	2%	0%	NR	NR	None	NA	Closed	Open	Controlled piston-driven impact	3 mm	Rubber	NR	2.5 m/s	NA	NA	NR	NA	NR	100 ms	NA	NA	NA	NA	Left midparietal bone, centered 2 mm posterior to bregma and 2 mm lateral to the midline.
15	Long-Term Anesthetic-Dependent Hypoactivity after Repetitive Mild Traumatic Brain Injuries in Adolescent Mice	Semple	2016	Behaviour - Open field	NA	mTBI	1	NA	7	SD	Sham	NR	NA	M	0.5 mm	None	Mouse	C57BL/6	5	0	Avertin	2%	0%	NR	NR	None	NA	Closed	Open	Controlled piston-driven impact	3 mm	Rubber	NR	2.5 m/s	NA	NA	NR	NA	NR	100 ms	NA	NA	NA	NA	Left midparietal bone, centered 2 mm posterior to bregma and 2 mm lateral to the midline.
15	Long-Term Anesthetic-Dependent Hypoactivity after Repetitive Mild Traumatic Brain Injuries in Adolescent Mice	Semple	2016	Behaviour - Open field	NA	mTBI	1	NA	30	SD	Sham	NR	NA	M	0.5 mm	None	Mouse	C57BL/6	5	0	Avertin	2%	0%	NR	NR	None	NA	Closed	Open	Controlled piston-driven impact	3 mm	Rubber	NR	2.5 m/s	NA	NA	NR	NA	NR	100 ms	NA	NA	NA	NA	Left midparietal bone, centered 2 mm posterior to bregma and 2 mm lateral to the midline.
15	Long-Term Anesthetic-Dependent Hypoactivity after Repetitive Mild Traumatic Brain Injuries in Adolescent Mice	Semple	2016	Behaviour - Open field	NA	mTBI	1	NA	90	SD	Sham	NR	NA	M	0.5 mm	None	Mouse	C57BL/6	5	0	Avertin	2%	0%	NR	NR	None	NA	Closed	Open	Controlled piston-driven impact	3 mm	Rubber	NR	2.5 m/s	NA	NA	NR	NA	NR	100 ms	NA	NA	NA	NA	Left midparietal bone, centered 2 mm posterior to bregma and 2 mm lateral to the midline.
15	Long-Term Anesthetic-Dependent Hypoactivity after Repetitive Mild Traumatic Brain Injuries in Adolescent Mice	Semple	2016	Behaviour - Radial arm water maze	NA	mTBI	1	NA	30	NSD	Sham	NR	NA	M	0.5 mm	None	Mouse	C57BL/6	5	0	Avertin	2%	0%	NR	NR	None	NA	Closed	Open	Controlled piston-driven impact	3 mm	Rubber	NR	2.5 m/s	NA	NA	NR	NA	NR	100 ms	NA	NA	NA	NA	Left midparietal bone, centered 2 mm posterior to bregma and 2 mm lateral to the midline.
15	Long-Term Anesthetic-Dependent Hypoactivity after Repetitive Mild Traumatic Brain Injuries in Adolescent Mice	Semple	2016	Behaviour - Rotarod	NA	mTBI	1	NA	7	NSD	Sham	NR	NA	M	0.5 mm	None	Mouse	C57BL/6	5	0	Avertin	2%	0%	NR	NR	None	NA	Closed	Open	Controlled piston-driven impact	3 mm	Rubber	NR	2.5 m/s	NA	NA	NR	NA	NR	100 ms	NA	NA	NA	NA	Left midparietal bone, centered 2 mm posterior to bregma and 2 mm lateral to the midline.
15	Long-Term Anesthetic-Dependent Hypoactivity after Repetitive Mild Traumatic Brain Injuries in Adolescent Mice	Semple	2016	Behaviour - Rotarod	NA	mTBI	1	NA	30	NSD	Sham	NR	NA	M	0.5 mm	None	Mouse	C57BL/6	5	0	Avertin	2%	0%	NR	NR	None	NA	Closed	Open	Controlled piston-driven impact	3 mm	Rubber	NR	2.5 m/s	NA	NA	NR	NA	NR	100 ms	NA	NA	NA	NA	Left midparietal bone, centered 2 mm posterior to bregma and 2 mm lateral to the midline.
15	Long-Term Anesthetic-Dependent Hypoactivity after Repetitive Mild Traumatic Brain Injuries in Adolescent Mice	Semple	2016	Behaviour - Rotarod	NA	mTBI	1	NA	90	NSD	Sham	NR	NA	M	0.5 mm	None	Mouse	C57BL/6	5	0	Avertin	2%	0%	NR	NR	None	NA	Closed	Open	Controlled piston-driven impact	3 mm	Rubber	NR	2.5 m/s	NA	NA	NR	NA	NR	100 ms	NA	NA	NA	NA	Left midparietal bone, centered 2 mm posterior to bregma and 2 mm lateral to the midline.
15	Long-Term Anesthetic-Dependent Hypoactivity after Repetitive Mild Traumatic Brain Injuries in Adolescent Mice	Semple	2016	Edema	Whole brain	mTBI	1	NA	1	NSD	Sham	NR	NA	M	0.5 mm	None	Mouse	C57BL/6	5	0	Avertin	2%	0%	NR	NR	None	NA	Closed	Open	Controlled piston-driven impact	3 mm	Rubber	NR	2.5 m/s	NA	NA	NR	NA	NR	100 ms	NA	NA	NA	NA	Left midparietal bone, centered 2 mm posterior to bregma and 2 mm lateral to the midline.
15	Long-Term Anesthetic-Dependent Hypoactivity after Repetitive Mild Traumatic Brain Injuries in Adolescent Mice	Semple	2016	Histology - GFAP	Corpus callosum	mTBI	1	NA	1	NSD	Sham	NR	NA	M	0.5 mm	None	Mouse	C57BL/6	5	0	Avertin	2%	0%	NR	NR	None	NA	Closed	Open	Controlled piston-driven impact	3 mm	Rubber	NR	2.5 m/s	NA	NA	NR	NA	NR	100 ms	NA	NA	NA	NA	Left midparietal bone, centered 2 mm posterior to bregma and 2 mm lateral to the midline.
15	Long-Term Anesthetic-Dependent Hypoactivity after Repetitive Mild Traumatic Brain Injuries in Adolescent Mice	Semple	2016	Histology - Iba1 cell count	Dorsal cortex	mTBI	1	NA	1	NSD	Sham	NR	NA	M	0.5 mm	None	Mouse	C57BL/6	5	0	Avertin	2%	0%	NR	NR	None	NA	Closed	Open	Controlled piston-driven impact	3 mm	Rubber	NR	2.5 m/s	NA	NA	NR	NA	NR	100 ms	NA	NA	NA	NA	Left midparietal bone, centered 2 mm posterior to bregma and 2 mm lateral to the midline.
15	Long-Term Anesthetic-Dependent Hypoactivity after Repetitive Mild Traumatic Brain Injuries in Adolescent Mice	Semple	2016	Histology - Iba1 cell count	Dorsal cortex	mTBI	1	NA	90	NSD	Sham	NR	NA	M	0.5 mm	None	Mouse	C57BL/6	5	0	Avertin	2%	0%	NR	NR	None	NA	Closed	Open	Controlled piston-driven impact	3 mm	Rubber	NR	2.5 m/s	NA	NA	NR	NA	NR	100 ms	NA	NA	NA	NA	Left midparietal bone, centered 2 mm posterior to bregma and 2 mm lateral to the midline.
15	Long-Term Anesthetic-Dependent Hypoactivity after Repetitive Mild Traumatic Brain Injuries in Adolescent Mice	Semple	2016	Histology - Iba1 cell count	Corpus callosum	mTBI	1	NA	90	NSD	Sham	NR	NA	M	0.5 mm	None	Mouse	C57BL/6	5	0	Avertin	2%	0%	NR	NR	None	NA	Closed	Open	Controlled piston-driven impact	3 mm	Rubber	NR	2.5 m/s	NA	NA	NR	NA	NR	100 ms	NA	NA	NA	NA	Left midparietal bone, centered 2 mm posterior to bregma and 2 mm lateral to the midline.
15	Long-Term Anesthetic-Dependent Hypoactivity after Repetitive Mild Traumatic Brain Injuries in Adolescent Mice	Semple	2016	Histology - Iba1 cell count	Corpus callosum	mTBI	1	NA	1	SI	Sham	NR	NA	M	0.5 mm	None	Mouse	C57BL/6	5	0	Avertin	2%	0%	NR	NR	None	NA	Closed	Open	Controlled piston-driven impact	3 mm	Rubber	NR	2.5 m/s	NA	NA	NR	NA	NR	100 ms	NA	NA	NA	NA	Left midparietal bone, centered 2 mm posterior to bregma and 2 mm lateral to the midline.
15	Long-Term Anesthetic-Dependent Hypoactivity after Repetitive Mild Traumatic Brain Injuries in Adolescent Mice	Semple	2016	Behaviour - Cylinder test	NA	rmTBI	2	2	90	NSD	Sham	NR	NA	M	0.5 mm	None	Mouse	C57BL/6	5	0	Avertin	2%	0%	NR	NR	None	NA	Closed	Open	Controlled piston-driven impact	3 mm	Rubber	NR	2.5 m/s	NA	NA	NR	NA	NR	100 ms	NA	NA	NA	NA	Left midparietal bone, centered 2 mm posterior to bregma and 2 mm lateral to the midline.
15	Long-Term Anesthetic-Dependent Hypoactivity after Repetitive Mild Traumatic Brain Injuries in Adolescent Mice	Semple	2016	Behaviour - Elevated plus maze	NA	rmTBI	2	2	90	NSD	Sham	NR	NA	M	0.5 mm	None	Mouse	C57BL/6	5	0	Avertin	2%	0%	NR	NR	None	NA	Closed	Open	Controlled piston-driven impact	3 mm	Rubber	NR	2.5 m/s	NA	NA	NR	NA	NR	100 ms	NA	NA	NA	NA	Left midparietal bone, centered 2 mm posterior to bregma and 2 mm lateral to the midline.
15	Long-Term Anesthetic-Dependent Hypoactivity after Repetitive Mild Traumatic Brain Injuries in Adolescent Mice	Semple	2016	Behaviour - Elevated plus maze	NA	rmTBI	2	2	7	SD	Sham	NR	NA	M	0.5 mm	None	Mouse	C57BL/6	5	0	Avertin	2%	0%	NR	NR	None	NA	Closed	Open	Controlled piston-driven impact	3 mm	Rubber	NR	2.5 m/s	NA	NA	NR	NA	NR	100 ms	NA	NA	NA	NA	Left midparietal bone, centered 2 mm posterior to bregma and 2 mm lateral to the midline.
15	Long-Term Anesthetic-Dependent Hypoactivity after Repetitive Mild Traumatic Brain Injuries in Adolescent Mice	Semple	2016	Behaviour - Elevated plus maze	NA	rmTBI	2	2	30	SD	Sham	NR	NA	M	0.5 mm	None	Mouse	C57BL/6	5	0	Avertin	2%	0%	NR	NR	None	NA	Closed	Open	Controlled piston-driven impact	3 mm	Rubber	NR	2.5 m/s	NA	NA	NR	NA	NR	100 ms	NA	NA	NA	NA	Left midparietal bone, centered 2 mm posterior to bregma and 2 mm lateral to the midline.
15	Long-Term Anesthetic-Dependent Hypoactivity after Repetitive Mild Traumatic Brain Injuries in Adolescent Mice	Semple	2016	Behaviour - Novel object recognition	NA	rmTBI	2	2	30	NSD	Sham	NR	NA	M	0.5 mm	None	Mouse	C57BL/6	5	0	Avertin	2%	0%	NR	NR	None	NA	Closed	Open	Controlled piston-driven impact	3 mm	Rubber	NR	2.5 m/s	NA	NA	NR	NA	NR	100 ms	NA	NA	NA	NA	Left midparietal bone, centered 2 mm posterior to bregma and 2 mm lateral to the midline.
15	Long-Term Anesthetic-Dependent Hypoactivity after Repetitive Mild Traumatic Brain Injuries in Adolescent Mice	Semple	2016	Behaviour - Open field	NA	rmTBI	2	2	7	SD	Sham	NR	NA	M	0.5 mm	None	Mouse	C57BL/6	5	0	Avertin	2%	0%	NR	NR	None	NA	Closed	Open	Controlled piston-driven impact	3 mm	Rubber	NR	2.5 m/s	NA	NA	NR	NA	NR	100 ms	NA	NA	NA	NA	Left midparietal bone, centered 2 mm posterior to bregma and 2 mm lateral to the midline.
15	Long-Term Anesthetic-Dependent Hypoactivity after Repetitive Mild Traumatic Brain Injuries in Adolescent Mice	Semple	2016	Behaviour - Open field	NA	rmTBI	2	2	30	SD	Sham	NR	NA	M	0.5 mm	None	Mouse	C57BL/6	5	0	Avertin	2%	0%	NR	NR	None	NA	Closed	Open	Controlled piston-driven impact	3 mm	Rubber	NR	2.5 m/s	NA	NA	NR	NA	NR	100 ms	NA	NA	NA	NA	Left midparietal bone, centered 2 mm posterior to bregma and 2 mm lateral to the midline.
15	Long-Term Anesthetic-Dependent Hypoactivity after Repetitive Mild Traumatic Brain Injuries in Adolescent Mice	Semple	2016	Behaviour - Open field	NA	rmTBI	2	2	90	SD	Sham	NR	NA	M	0.5 mm	None	Mouse	C57BL/6	5	0	Avertin	2%	0%	NR	NR	None	NA	Closed	Open	Controlled piston-driven impact	3 mm	Rubber	NR	2.5 m/s	NA	NA	NR	NA	NR	100 ms	NA	NA	NA	NA	Left midparietal bone, centered 2 mm posterior to bregma and 2 mm lateral to the midline.
15	Long-Term Anesthetic-Dependent Hypoactivity after Repetitive Mild Traumatic Brain Injuries in Adolescent Mice	Semple	2016	Behaviour - Radial arm water maze	NA	rmTBI	2	2	30	NSD	Sham	NR	NA	M	0.5 mm	None	Mouse	C57BL/6	5	0	Avertin	2%	0%	NR	NR	None	NA	Closed	Open	Controlled piston-driven impact	3 mm	Rubber	NR	2.5 m/s	NA	NA	NR	NA	NR	100 ms	NA	NA	NA	NA	Left midparietal bone, centered 2 mm posterior to bregma and 2 mm lateral to the midline.
15	Long-Term Anesthetic-Dependent Hypoactivity after Repetitive Mild Traumatic Brain Injuries in Adolescent Mice	Semple	2016	Behaviour - Rotarod	NA	rmTBI	2	2	7	NSD	Sham	NR	NA	M	0.5 mm	None	Mouse	C57BL/6	5	0	Avertin	2%	0%	NR	NR	None	NA	Closed	Open	Controlled piston-driven impact	3 mm	Rubber	NR	2.5 m/s	NA	NA	NR	NA	NR	100 ms	NA	NA	NA	NA	Left midparietal bone, centered 2 mm posterior to bregma and 2 mm lateral to the midline.
15	Long-Term Anesthetic-Dependent Hypoactivity after Repetitive Mild Traumatic Brain Injuries in Adolescent Mice	Semple	2016	Behaviour - Rotarod	NA	rmTBI	2	2	30	NSD	Sham	NR	NA	M	0.5 mm	None	Mouse	C57BL/6	5	0	Avertin	2%	0%	NR	NR	None	NA	Closed	Open	Controlled piston-driven impact	3 mm	Rubber	NR	2.5 m/s	NA	NA	NR	NA	NR	100 ms	NA	NA	NA	NA	Left midparietal bone, centered 2 mm posterior to bregma and 2 mm lateral to the midline.
15	Long-Term Anesthetic-Dependent Hypoactivity after Repetitive Mild Traumatic Brain Injuries in Adolescent Mice	Semple	2016	Behaviour - Rotarod	NA	rmTBI	2	2	90	NSD	Sham	NR	NA	M	0.5 mm	None	Mouse	C57BL/6	5	0	Avertin	2%	0%	NR	NR	None	NA	Closed	Open	Controlled piston-driven impact	3 mm	Rubber	NR	2.5 m/s	NA	NA	NR	NA	NR	100 ms	NA	NA	NA	NA	Left midparietal bone, centered 2 mm posterior to bregma and 2 mm lateral to the midline.
15	Long-Term Anesthetic-Dependent Hypoactivity after Repetitive Mild Traumatic Brain Injuries in Adolescent Mice	Semple	2016	Edema	Whole brain	rmTBI	2	2	1	NSD	Sham	NR	NA	M	0.5 mm	None	Mouse	C57BL/6	5	0	Avertin	2%	0%	NR	NR	None	NA	Closed	Open	Controlled piston-driven impact	3 mm	Rubber	NR	2.5 m/s	NA	NA	NR	NA	NR	100 ms	NA	NA	NA	NA	Left midparietal bone, centered 2 mm posterior to bregma and 2 mm lateral to the midline.
15	Long-Term Anesthetic-Dependent Hypoactivity after Repetitive Mild Traumatic Brain Injuries in Adolescent Mice	Semple	2016	Histology - GFAP	Corpus callosum	rmTBI	2	2	1	NSD	Sham	NR	NA	M	0.5 mm	None	Mouse	C57BL/6	5	0	Avertin	2%	0%	NR	NR	None	NA	Closed	Open	Controlled piston-driven impact	3 mm	Rubber	NR	2.5 m/s	NA	NA	NR	NA	NR	100 ms	NA	NA	NA	NA	Left midparietal bone, centered 2 mm posterior to bregma and 2 mm lateral to the midline.
15	Long-Term Anesthetic-Dependent Hypoactivity after Repetitive Mild Traumatic Brain Injuries in Adolescent Mice	Semple	2016	Histology - Iba1 cell count	Dorsal cortex	rmTBI	2	2	1	NSD	Sham	NR	NA	M	0.5 mm	None	Mouse	C57BL/6	5	0	Avertin	2%	0%	NR	NR	None	NA	Closed	Open	Controlled piston-driven impact	3 mm	Rubber	NR	2.5 m/s	NA	NA	NR	NA	NR	100 ms	NA	NA	NA	NA	Left midparietal bone, centered 2 mm posterior to bregma and 2 mm lateral to the midline.
15	Long-Term Anesthetic-Dependent Hypoactivity after Repetitive Mild Traumatic Brain Injuries in Adolescent Mice	Semple	2016	Histology - Iba1 cell count	Dorsal cortex	rmTBI	2	2	90	NSD	Sham	NR	NA	M	0.5 mm	None	Mouse	C57BL/6	5	0	Avertin	2%	0%	NR	NR	None	NA	Closed	Open	Controlled piston-driven impact	3 mm	Rubber	NR	2.5 m/s	NA	NA	NR	NA	NR	100 ms	NA	NA	NA	NA	Left midparietal bone, centered 2 mm posterior to bregma and 2 mm lateral to the midline.
15	Long-Term Anesthetic-Dependent Hypoactivity after Repetitive Mild Traumatic Brain Injuries in Adolescent Mice	Semple	2016	Histology - Iba1 cell count	Corpus callosum	rmTBI	2	2	90	NSD	Sham	NR	NA	M	0.5 mm	None	Mouse	C57BL/6	5	0	Avertin	2%	0%	NR	NR	None	NA	Closed	Open	Controlled piston-driven impact	3 mm	Rubber	NR	2.5 m/s	NA	NA	NR	NA	NR	100 ms	NA	NA	NA	NA	Left midparietal bone, centered 2 mm posterior to bregma and 2 mm lateral to the midline.
15	Long-Term Anesthetic-Dependent Hypoactivity after Repetitive Mild Traumatic Brain Injuries in Adolescent Mice	Semple	2016	Histology - Iba1 cell count	Corpus callosum	rmTBI	2	2	1	SI	Sham	NR	NA	M	0.5 mm	None	Mouse	C57BL/6	5	0	Avertin	2%	0%	NR	NR	None	NA	Closed	Open	Controlled piston-driven impact	3 mm	Rubber	NR	2.5 m/s	NA	NA	NR	NA	NR	100 ms	NA	NA	NA	NA	Left midparietal bone, centered 2 mm posterior to bregma and 2 mm lateral to the midline.
16	Repetitive closed-skull traumatic brain injury In mice causes persistent multifocal axonal injury and microglial reactivity	Shitaka	2011	Behaviour - Morris water maze	NA	rmTBI	2	1	49	NSD	Sham	NR	NA	M	3.3 mm	None	Mouse	C57BL/6J	10	2	Isoflurane	5%	0%	2%	0%	None	NA	Closed	Open	Controlled piston-driven impact	9 mm	Rubber	3.01 N/mm	5 m/s	NA	NA	NR	NA	NR	100 ms	NA	NA	NA	NA	1.8 mm caudal to bregma and 3.0 mm left of midline.
16	Repetitive closed-skull traumatic brain injury In mice causes persistent multifocal axonal injury and microglial reactivity	Shitaka	2011	Behaviour - Morris water maze	NA	rmTBI	2	1	2	SD	Sham	NR	NA	M	3.3 mm	None	Mouse	C57BL/6J	10	2	Isoflurane	5%	0%	2%	0%	None	NA	Closed	Open	Controlled piston-driven impact	9 mm	Rubber	3.01 N/mm	5 m/s	NA	NA	NR	NA	NR	100 ms	NA	NA	NA	NA	1.8 mm caudal to bregma and 3.0 mm left of midline.
16	Repetitive closed-skull traumatic brain injury In mice causes persistent multifocal axonal injury and microglial reactivity	Shitaka	2011	Behaviour - Morris water maze	NA	rmTBI	2	1	3	SD	Sham	NR	NA	M	3.3 mm	None	Mouse	C57BL/6J	10	2	Isoflurane	5%	0%	2%	0%	None	NA	Closed	Open	Controlled piston-driven impact	9 mm	Rubber	3.01 N/mm	5 m/s	NA	NA	NR	NA	NR	100 ms	NA	NA	NA	NA	1.8 mm caudal to bregma and 3.0 mm left of midline.
16	Repetitive closed-skull traumatic brain injury In mice causes persistent multifocal axonal injury and microglial reactivity	Shitaka	2011	Behaviour - Morris water maze	NA	rmTBI	2	1	4	SD	Sham	NR	NA	M	3.3 mm	None	Mouse	C57BL/6J	10	2	Isoflurane	5%	0%	2%	0%	None	NA	Closed	Open	Controlled piston-driven impact	9 mm	Rubber	3.01 N/mm	5 m/s	NA	NA	NR	NA	NR	100 ms	NA	NA	NA	NA	1.8 mm caudal to bregma and 3.0 mm left of midline.
16	Repetitive closed-skull traumatic brain injury In mice causes persistent multifocal axonal injury and microglial reactivity	Shitaka	2011	Behaviour - Morris water maze	NA	rmTBI	2	1	5	SD	Sham	NR	NA	M	3.3 mm	None	Mouse	C57BL/6J	10	2	Isoflurane	5%	0%	2%	0%	None	NA	Closed	Open	Controlled piston-driven impact	9 mm	Rubber	3.01 N/mm	5 m/s	NA	NA	NR	NA	NR	100 ms	NA	NA	NA	NA	1.8 mm caudal to bregma and 3.0 mm left of midline.
16	Repetitive closed-skull traumatic brain injury In mice causes persistent multifocal axonal injury and microglial reactivity	Shitaka	2011	Histology - Iba1 cell density	Cortex	rmTBI	2	1	2	NSD	Sham	NR	NA	M	3.3 mm	None	Mouse	C57BL/6J	10	2	Isoflurane	5%	0%	2%	0%	None	NA	Closed	Open	Controlled piston-driven impact	9 mm	Rubber	3.01 N/mm	5 m/s	NA	NA	NR	NA	NR	100 ms	NA	NA	NA	NA	1.8 mm caudal to bregma and 3.0 mm left of midline.
16	Repetitive closed-skull traumatic brain injury In mice causes persistent multifocal axonal injury and microglial reactivity	Shitaka	2011	Histology - Iba1 cell density	Cortex	rmTBI	2	1	49	NSD	Sham	NR	NA	M	3.3 mm	None	Mouse	C57BL/6J	10	2	Isoflurane	5%	0%	2%	0%	None	NA	Closed	Open	Controlled piston-driven impact	9 mm	Rubber	3.01 N/mm	5 m/s	NA	NA	NR	NA	NR	100 ms	NA	NA	NA	NA	1.8 mm caudal to bregma and 3.0 mm left of midline.
16	Repetitive closed-skull traumatic brain injury In mice causes persistent multifocal axonal injury and microglial reactivity	Shitaka	2011	Histology - Iba1 cell density	Thalamus	rmTBI	2	1	2	NSD	Sham	NR	NA	M	3.3 mm	None	Mouse	C57BL/6J	10	2	Isoflurane	5%	0%	2%	0%	None	NA	Closed	Open	Controlled piston-driven impact	9 mm	Rubber	3.01 N/mm	5 m/s	NA	NA	NR	NA	NR	100 ms	NA	NA	NA	NA	1.8 mm caudal to bregma and 3.0 mm left of midline.
16	Repetitive closed-skull traumatic brain injury In mice causes persistent multifocal axonal injury and microglial reactivity	Shitaka	2011	Histology - Iba1 cell density	Thalamus	rmTBI	2	1	49	NSD	Sham	NR	NA	M	3.3 mm	None	Mouse	C57BL/6J	10	2	Isoflurane	5%	0%	2%	0%	None	NA	Closed	Open	Controlled piston-driven impact	9 mm	Rubber	3.01 N/mm	5 m/s	NA	NA	NR	NA	NR	100 ms	NA	NA	NA	NA	1.8 mm caudal to bregma and 3.0 mm left of midline.
16	Repetitive closed-skull traumatic brain injury In mice causes persistent multifocal axonal injury and microglial reactivity	Shitaka	2011	Histology - Iba1 cell density	Corpus callosum	rmTBI	2	1	2	NSD	Sham	NR	NA	M	3.3 mm	None	Mouse	C57BL/6J	10	2	Isoflurane	5%	0%	2%	0%	None	NA	Closed	Open	Controlled piston-driven impact	9 mm	Rubber	3.01 N/mm	5 m/s	NA	NA	NR	NA	NR	100 ms	NA	NA	NA	NA	1.8 mm caudal to bregma and 3.0 mm left of midline.
16	Repetitive closed-skull traumatic brain injury In mice causes persistent multifocal axonal injury and microglial reactivity	Shitaka	2011	Histology - Iba1 cell density	Hippocampus	rmTBI	2	1	14	NSD	Sham	NR	NA	M	3.3 mm	None	Mouse	C57BL/6J	10	2	Isoflurane	5%	0%	2%	0%	None	NA	Closed	Open	Controlled piston-driven impact	9 mm	Rubber	3.01 N/mm	5 m/s	NA	NA	NR	NA	NR	100 ms	NA	NA	NA	NA	1.8 mm caudal to bregma and 3.0 mm left of midline.
16	Repetitive closed-skull traumatic brain injury In mice causes persistent multifocal axonal injury and microglial reactivity	Shitaka	2011	Histology - Iba1 cell density	Hippocampus	rmTBI	2	1	28	NSD	Sham	NR	NA	M	3.3 mm	None	Mouse	C57BL/6J	10	2	Isoflurane	5%	0%	2%	0%	None	NA	Closed	Open	Controlled piston-driven impact	9 mm	Rubber	3.01 N/mm	5 m/s	NA	NA	NR	NA	NR	100 ms	NA	NA	NA	NA	1.8 mm caudal to bregma and 3.0 mm left of midline.
16	Repetitive closed-skull traumatic brain injury In mice causes persistent multifocal axonal injury and microglial reactivity	Shitaka	2011	Histology - Iba1 cell density	Hippocampus	rmTBI	2	1	49	NSD	Sham	NR	NA	M	3.3 mm	None	Mouse	C57BL/6J	10	2	Isoflurane	5%	0%	2%	0%	None	NA	Closed	Open	Controlled piston-driven impact	9 mm	Rubber	3.01 N/mm	5 m/s	NA	NA	NR	NA	NR	100 ms	NA	NA	NA	NA	1.8 mm caudal to bregma and 3.0 mm left of midline.
16	Repetitive closed-skull traumatic brain injury In mice causes persistent multifocal axonal injury and microglial reactivity	Shitaka	2011	Histology - Iba1 cell density	Cortex	rmTBI	2	1	4	SI	Sham	NR	NA	M	3.3 mm	None	Mouse	C57BL/6J	10	2	Isoflurane	5%	0%	2%	0%	None	NA	Closed	Open	Controlled piston-driven impact	9 mm	Rubber	3.01 N/mm	5 m/s	NA	NA	NR	NA	NR	100 ms	NA	NA	NA	NA	1.8 mm caudal to bregma and 3.0 mm left of midline.
16	Repetitive closed-skull traumatic brain injury In mice causes persistent multifocal axonal injury and microglial reactivity	Shitaka	2011	Histology - Iba1 cell density	Cortex	rmTBI	2	1	7	SI	Sham	NR	NA	M	3.3 mm	None	Mouse	C57BL/6J	10	2	Isoflurane	5%	0%	2%	0%	None	NA	Closed	Open	Controlled piston-driven impact	9 mm	Rubber	3.01 N/mm	5 m/s	NA	NA	NR	NA	NR	100 ms	NA	NA	NA	NA	1.8 mm caudal to bregma and 3.0 mm left of midline.
16	Repetitive closed-skull traumatic brain injury In mice causes persistent multifocal axonal injury and microglial reactivity	Shitaka	2011	Histology - Iba1 cell density	Cortex	rmTBI	2	1	14	SI	Sham	NR	NA	M	3.3 mm	None	Mouse	C57BL/6J	10	2	Isoflurane	5%	0%	2%	0%	None	NA	Closed	Open	Controlled piston-driven impact	9 mm	Rubber	3.01 N/mm	5 m/s	NA	NA	NR	NA	NR	100 ms	NA	NA	NA	NA	1.8 mm caudal to bregma and 3.0 mm left of midline.
16	Repetitive closed-skull traumatic brain injury In mice causes persistent multifocal axonal injury and microglial reactivity	Shitaka	2011	Histology - Iba1 cell density	Cortex	rmTBI	2	1	28	SI	Sham	NR	NA	M	3.3 mm	None	Mouse	C57BL/6J	10	2	Isoflurane	5%	0%	2%	0%	None	NA	Closed	Open	Controlled piston-driven impact	9 mm	Rubber	3.01 N/mm	5 m/s	NA	NA	NR	NA	NR	100 ms	NA	NA	NA	NA	1.8 mm caudal to bregma and 3.0 mm left of midline.
16	Repetitive closed-skull traumatic brain injury In mice causes persistent multifocal axonal injury and microglial reactivity	Shitaka	2011	Histology - Iba1 cell density	Thalamus	rmTBI	2	1	4	SI	Sham	NR	NA	M	3.3 mm	None	Mouse	C57BL/6J	10	2	Isoflurane	5%	0%	2%	0%	None	NA	Closed	Open	Controlled piston-driven impact	9 mm	Rubber	3.01 N/mm	5 m/s	NA	NA	NR	NA	NR	100 ms	NA	NA	NA	NA	1.8 mm caudal to bregma and 3.0 mm left of midline.
16	Repetitive closed-skull traumatic brain injury In mice causes persistent multifocal axonal injury and microglial reactivity	Shitaka	2011	Histology - Iba1 cell density	Thalamus	rmTBI	2	1	7	SI	Sham	NR	NA	M	3.3 mm	None	Mouse	C57BL/6J	10	2	Isoflurane	5%	0%	2%	0%	None	NA	Closed	Open	Controlled piston-driven impact	9 mm	Rubber	3.01 N/mm	5 m/s	NA	NA	NR	NA	NR	100 ms	NA	NA	NA	NA	1.8 mm caudal to bregma and 3.0 mm left of midline.
16	Repetitive closed-skull traumatic brain injury In mice causes persistent multifocal axonal injury and microglial reactivity	Shitaka	2011	Histology - Iba1 cell density	Thalamus	rmTBI	2	1	14	SI	Sham	NR	NA	M	3.3 mm	None	Mouse	C57BL/6J	10	2	Isoflurane	5%	0%	2%	0%	None	NA	Closed	Open	Controlled piston-driven impact	9 mm	Rubber	3.01 N/mm	5 m/s	NA	NA	NR	NA	NR	100 ms	NA	NA	NA	NA	1.8 mm caudal to bregma and 3.0 mm left of midline.
16	Repetitive closed-skull traumatic brain injury In mice causes persistent multifocal axonal injury and microglial reactivity	Shitaka	2011	Histology - Iba1 cell density	Thalamus	rmTBI	2	1	28	SI	Sham	NR	NA	M	3.3 mm	None	Mouse	C57BL/6J	10	2	Isoflurane	5%	0%	2%	0%	None	NA	Closed	Open	Controlled piston-driven impact	9 mm	Rubber	3.01 N/mm	5 m/s	NA	NA	NR	NA	NR	100 ms	NA	NA	NA	NA	1.8 mm caudal to bregma and 3.0 mm left of midline.
16	Repetitive closed-skull traumatic brain injury In mice causes persistent multifocal axonal injury and microglial reactivity	Shitaka	2011	Histology - Iba1 cell density	Corpus callosum	rmTBI	2	1	4	SI	Sham	NR	NA	M	3.3 mm	None	Mouse	C57BL/6J	10	2	Isoflurane	5%	0%	2%	0%	None	NA	Closed	Open	Controlled piston-driven impact	9 mm	Rubber	3.01 N/mm	5 m/s	NA	NA	NR	NA	NR	100 ms	NA	NA	NA	NA	1.8 mm caudal to bregma and 3.0 mm left of midline.
16	Repetitive closed-skull traumatic brain injury In mice causes persistent multifocal axonal injury and microglial reactivity	Shitaka	2011	Histology - Iba1 cell density	Corpus callosum	rmTBI	2	1	7	SI	Sham	NR	NA	M	3.3 mm	None	Mouse	C57BL/6J	10	2	Isoflurane	5%	0%	2%	0%	None	NA	Closed	Open	Controlled piston-driven impact	9 mm	Rubber	3.01 N/mm	5 m/s	NA	NA	NR	NA	NR	100 ms	NA	NA	NA	NA	1.8 mm caudal to bregma and 3.0 mm left of midline.
16	Repetitive closed-skull traumatic brain injury In mice causes persistent multifocal axonal injury and microglial reactivity	Shitaka	2011	Histology - Iba1 cell density	Corpus callosum	rmTBI	2	1	14	SI	Sham	NR	NA	M	3.3 mm	None	Mouse	C57BL/6J	10	2	Isoflurane	5%	0%	2%	0%	None	NA	Closed	Open	Controlled piston-driven impact	9 mm	Rubber	3.01 N/mm	5 m/s	NA	NA	NR	NA	NR	100 ms	NA	NA	NA	NA	1.8 mm caudal to bregma and 3.0 mm left of midline.
16	Repetitive closed-skull traumatic brain injury In mice causes persistent multifocal axonal injury and microglial reactivity	Shitaka	2011	Histology - Iba1 cell density	Corpus callosum	rmTBI	2	1	28	SI	Sham	NR	NA	M	3.3 mm	None	Mouse	C57BL/6J	10	2	Isoflurane	5%	0%	2%	0%	None	NA	Closed	Open	Controlled piston-driven impact	9 mm	Rubber	3.01 N/mm	5 m/s	NA	NA	NR	NA	NR	100 ms	NA	NA	NA	NA	1.8 mm caudal to bregma and 3.0 mm left of midline.
16	Repetitive closed-skull traumatic brain injury In mice causes persistent multifocal axonal injury and microglial reactivity	Shitaka	2011	Histology - Iba1 cell density	Corpus callosum	rmTBI	2	1	49	SI	Sham	NR	NA	M	3.3 mm	None	Mouse	C57BL/6J	10	2	Isoflurane	5%	0%	2%	0%	None	NA	Closed	Open	Controlled piston-driven impact	9 mm	Rubber	3.01 N/mm	5 m/s	NA	NA	NR	NA	NR	100 ms	NA	NA	NA	NA	1.8 mm caudal to bregma and 3.0 mm left of midline.
16	Repetitive closed-skull traumatic brain injury In mice causes persistent multifocal axonal injury and microglial reactivity	Shitaka	2011	Histology - Iba1 cell density	Hippocampus	rmTBI	2	1	2	SI	Sham	NR	NA	M	3.3 mm	None	Mouse	C57BL/6J	10	2	Isoflurane	5%	0%	2%	0%	None	NA	Closed	Open	Controlled piston-driven impact	9 mm	Rubber	3.01 N/mm	5 m/s	NA	NA	NR	NA	NR	100 ms	NA	NA	NA	NA	1.8 mm caudal to bregma and 3.0 mm left of midline.
16	Repetitive closed-skull traumatic brain injury In mice causes persistent multifocal axonal injury and microglial reactivity	Shitaka	2011	Histology - Iba1 cell density	Hippocampus	rmTBI	2	1	4	SI	Sham	NR	NA	M	3.3 mm	None	Mouse	C57BL/6J	10	2	Isoflurane	5%	0%	2%	0%	None	NA	Closed	Open	Controlled piston-driven impact	9 mm	Rubber	3.01 N/mm	5 m/s	NA	NA	NR	NA	NR	100 ms	NA	NA	NA	NA	1.8 mm caudal to bregma and 3.0 mm left of midline.
16	Repetitive closed-skull traumatic brain injury In mice causes persistent multifocal axonal injury and microglial reactivity	Shitaka	2011	Histology - Iba1 cell density	Hippocampus	rmTBI	2	1	7	SI	Sham	NR	NA	M	3.3 mm	None	Mouse	C57BL/6J	10	2	Isoflurane	5%	0%	2%	0%	None	NA	Closed	Open	Controlled piston-driven impact	9 mm	Rubber	3.01 N/mm	5 m/s	NA	NA	NR	NA	NR	100 ms	NA	NA	NA	NA	1.8 mm caudal to bregma and 3.0 mm left of midline.
16	Repetitive closed-skull traumatic brain injury In mice causes persistent multifocal axonal injury and microglial reactivity	Shitaka	2011	Histology - Silver stain	Cortex	rmTBI	2	1	2	NSD	Sham	NR	NA	M	3.3 mm	None	Mouse	C57BL/6J	10	2	Isoflurane	5%	0%	2%	0%	None	NA	Closed	Open	Controlled piston-driven impact	9 mm	Rubber	3.01 N/mm	5 m/s	NA	NA	NR	NA	NR	100 ms	NA	NA	NA	NA	1.8 mm caudal to bregma and 3.0 mm left of midline.
16	Repetitive closed-skull traumatic brain injury In mice causes persistent multifocal axonal injury and microglial reactivity	Shitaka	2011	Histology - Silver stain	Cortex	rmTBI	2	1	4	NSD	Sham	NR	NA	M	3.3 mm	None	Mouse	C57BL/6J	10	2	Isoflurane	5%	0%	2%	0%	None	NA	Closed	Open	Controlled piston-driven impact	9 mm	Rubber	3.01 N/mm	5 m/s	NA	NA	NR	NA	NR	100 ms	NA	NA	NA	NA	1.8 mm caudal to bregma and 3.0 mm left of midline.
16	Repetitive closed-skull traumatic brain injury In mice causes persistent multifocal axonal injury and microglial reactivity	Shitaka	2011	Histology - Silver stain	Cortex	rmTBI	2	1	49	NSD	Sham	NR	NA	M	3.3 mm	None	Mouse	C57BL/6J	10	2	Isoflurane	5%	0%	2%	0%	None	NA	Closed	Open	Controlled piston-driven impact	9 mm	Rubber	3.01 N/mm	5 m/s	NA	NA	NR	NA	NR	100 ms	NA	NA	NA	NA	1.8 mm caudal to bregma and 3.0 mm left of midline.
16	Repetitive closed-skull traumatic brain injury In mice causes persistent multifocal axonal injury and microglial reactivity	Shitaka	2011	Histology - Silver stain	Thalamus	rmTBI	2	1	2	NSD	Sham	NR	NA	M	3.3 mm	None	Mouse	C57BL/6J	10	2	Isoflurane	5%	0%	2%	0%	None	NA	Closed	Open	Controlled piston-driven impact	9 mm	Rubber	3.01 N/mm	5 m/s	NA	NA	NR	NA	NR	100 ms	NA	NA	NA	NA	1.8 mm caudal to bregma and 3.0 mm left of midline.
16	Repetitive closed-skull traumatic brain injury In mice causes persistent multifocal axonal injury and microglial reactivity	Shitaka	2011	Histology - Silver stain	Thalamus	rmTBI	2	1	4	NSD	Sham	NR	NA	M	3.3 mm	None	Mouse	C57BL/6J	10	2	Isoflurane	5%	0%	2%	0%	None	NA	Closed	Open	Controlled piston-driven impact	9 mm	Rubber	3.01 N/mm	5 m/s	NA	NA	NR	NA	NR	100 ms	NA	NA	NA	NA	1.8 mm caudal to bregma and 3.0 mm left of midline.
16	Repetitive closed-skull traumatic brain injury In mice causes persistent multifocal axonal injury and microglial reactivity	Shitaka	2011	Histology - Silver stain	Thalamus	rmTBI	2	1	28	NSD	Sham	NR	NA	M	3.3 mm	None	Mouse	C57BL/6J	10	2	Isoflurane	5%	0%	2%	0%	None	NA	Closed	Open	Controlled piston-driven impact	9 mm	Rubber	3.01 N/mm	5 m/s	NA	NA	NR	NA	NR	100 ms	NA	NA	NA	NA	1.8 mm caudal to bregma and 3.0 mm left of midline.
16	Repetitive closed-skull traumatic brain injury In mice causes persistent multifocal axonal injury and microglial reactivity	Shitaka	2011	Histology - Silver stain	Thalamus	rmTBI	2	1	49	NSD	Sham	NR	NA	M	3.3 mm	None	Mouse	C57BL/6J	10	2	Isoflurane	5%	0%	2%	0%	None	NA	Closed	Open	Controlled piston-driven impact	9 mm	Rubber	3.01 N/mm	5 m/s	NA	NA	NR	NA	NR	100 ms	NA	NA	NA	NA	1.8 mm caudal to bregma and 3.0 mm left of midline.
16	Repetitive closed-skull traumatic brain injury In mice causes persistent multifocal axonal injury and microglial reactivity	Shitaka	2011	Histology - Silver stain	Corpus callosum	rmTBI	2	1	2	NSD	Sham	NR	NA	M	3.3 mm	None	Mouse	C57BL/6J	10	2	Isoflurane	5%	0%	2%	0%	None	NA	Closed	Open	Controlled piston-driven impact	9 mm	Rubber	3.01 N/mm	5 m/s	NA	NA	NR	NA	NR	100 ms	NA	NA	NA	NA	1.8 mm caudal to bregma and 3.0 mm left of midline.
16	Repetitive closed-skull traumatic brain injury In mice causes persistent multifocal axonal injury and microglial reactivity	Shitaka	2011	Histology - Silver stain	Hippocampus	rmTBI	2	1	2	NSD	Sham	NR	NA	M	3.3 mm	None	Mouse	C57BL/6J	10	2	Isoflurane	5%	0%	2%	0%	None	NA	Closed	Open	Controlled piston-driven impact	9 mm	Rubber	3.01 N/mm	5 m/s	NA	NA	NR	NA	NR	100 ms	NA	NA	NA	NA	1.8 mm caudal to bregma and 3.0 mm left of midline.
16	Repetitive closed-skull traumatic brain injury In mice causes persistent multifocal axonal injury and microglial reactivity	Shitaka	2011	Histology - Silver stain	Hippocampus	rmTBI	2	1	4	NSD	Sham	NR	NA	M	3.3 mm	None	Mouse	C57BL/6J	10	2	Isoflurane	5%	0%	2%	0%	None	NA	Closed	Open	Controlled piston-driven impact	9 mm	Rubber	3.01 N/mm	5 m/s	NA	NA	NR	NA	NR	100 ms	NA	NA	NA	NA	1.8 mm caudal to bregma and 3.0 mm left of midline.
16	Repetitive closed-skull traumatic brain injury In mice causes persistent multifocal axonal injury and microglial reactivity	Shitaka	2011	Histology - Silver stain	Hippocampus	rmTBI	2	1	14	NSD	Sham	NR	NA	M	3.3 mm	None	Mouse	C57BL/6J	10	2	Isoflurane	5%	0%	2%	0%	None	NA	Closed	Open	Controlled piston-driven impact	9 mm	Rubber	3.01 N/mm	5 m/s	NA	NA	NR	NA	NR	100 ms	NA	NA	NA	NA	1.8 mm caudal to bregma and 3.0 mm left of midline.
16	Repetitive closed-skull traumatic brain injury In mice causes persistent multifocal axonal injury and microglial reactivity	Shitaka	2011	Histology - Silver stain	Hippocampus	rmTBI	2	1	28	NSD	Sham	NR	NA	M	3.3 mm	None	Mouse	C57BL/6J	10	2	Isoflurane	5%	0%	2%	0%	None	NA	Closed	Open	Controlled piston-driven impact	9 mm	Rubber	3.01 N/mm	5 m/s	NA	NA	NR	NA	NR	100 ms	NA	NA	NA	NA	1.8 mm caudal to bregma and 3.0 mm left of midline.
16	Repetitive closed-skull traumatic brain injury In mice causes persistent multifocal axonal injury and microglial reactivity	Shitaka	2011	Histology - Silver stain	Hippocampus	rmTBI	2	1	49	NSD	Sham	NR	NA	M	3.3 mm	None	Mouse	C57BL/6J	10	2	Isoflurane	5%	0%	2%	0%	None	NA	Closed	Open	Controlled piston-driven impact	9 mm	Rubber	3.01 N/mm	5 m/s	NA	NA	NR	NA	NR	100 ms	NA	NA	NA	NA	1.8 mm caudal to bregma and 3.0 mm left of midline.
16	Repetitive closed-skull traumatic brain injury In mice causes persistent multifocal axonal injury and microglial reactivity	Shitaka	2011	Histology - Silver stain	Cortex	rmTBI	2	1	7	SI	Sham	NR	NA	M	3.3 mm	None	Mouse	C57BL/6J	10	2	Isoflurane	5%	0%	2%	0%	None	NA	Closed	Open	Controlled piston-driven impact	9 mm	Rubber	3.01 N/mm	5 m/s	NA	NA	NR	NA	NR	100 ms	NA	NA	NA	NA	1.8 mm caudal to bregma and 3.0 mm left of midline.
16	Repetitive closed-skull traumatic brain injury In mice causes persistent multifocal axonal injury and microglial reactivity	Shitaka	2011	Histology - Silver stain	Cortex	rmTBI	2	1	14	SI	Sham	NR	NA	M	3.3 mm	None	Mouse	C57BL/6J	10	2	Isoflurane	5%	0%	2%	0%	None	NA	Closed	Open	Controlled piston-driven impact	9 mm	Rubber	3.01 N/mm	5 m/s	NA	NA	NR	NA	NR	100 ms	NA	NA	NA	NA	1.8 mm caudal to bregma and 3.0 mm left of midline.
16	Repetitive closed-skull traumatic brain injury In mice causes persistent multifocal axonal injury and microglial reactivity	Shitaka	2011	Histology - Silver stain	Cortex	rmTBI	2	1	28	SI	Sham	NR	NA	M	3.3 mm	None	Mouse	C57BL/6J	10	2	Isoflurane	5%	0%	2%	0%	None	NA	Closed	Open	Controlled piston-driven impact	9 mm	Rubber	3.01 N/mm	5 m/s	NA	NA	NR	NA	NR	100 ms	NA	NA	NA	NA	1.8 mm caudal to bregma and 3.0 mm left of midline.
16	Repetitive closed-skull traumatic brain injury In mice causes persistent multifocal axonal injury and microglial reactivity	Shitaka	2011	Histology - Silver stain	Thalamus	rmTBI	2	1	7	SI	Sham	NR	NA	M	3.3 mm	None	Mouse	C57BL/6J	10	2	Isoflurane	5%	0%	2%	0%	None	NA	Closed	Open	Controlled piston-driven impact	9 mm	Rubber	3.01 N/mm	5 m/s	NA	NA	NR	NA	NR	100 ms	NA	NA	NA	NA	1.8 mm caudal to bregma and 3.0 mm left of midline.
16	Repetitive closed-skull traumatic brain injury In mice causes persistent multifocal axonal injury and microglial reactivity	Shitaka	2011	Histology - Silver stain	Thalamus	rmTBI	2	1	14	SI	Sham	NR	NA	M	3.3 mm	None	Mouse	C57BL/6J	10	2	Isoflurane	5%	0%	2%	0%	None	NA	Closed	Open	Controlled piston-driven impact	9 mm	Rubber	3.01 N/mm	5 m/s	NA	NA	NR	NA	NR	100 ms	NA	NA	NA	NA	1.8 mm caudal to bregma and 3.0 mm left of midline.
16	Repetitive closed-skull traumatic brain injury In mice causes persistent multifocal axonal injury and microglial reactivity	Shitaka	2011	Histology - Silver stain	Corpus callosum	rmTBI	2	1	4	SI	Sham	NR	NA	M	3.3 mm	None	Mouse	C57BL/6J	10	2	Isoflurane	5%	0%	2%	0%	None	NA	Closed	Open	Controlled piston-driven impact	9 mm	Rubber	3.01 N/mm	5 m/s	NA	NA	NR	NA	NR	100 ms	NA	NA	NA	NA	1.8 mm caudal to bregma and 3.0 mm left of midline.
16	Repetitive closed-skull traumatic brain injury In mice causes persistent multifocal axonal injury and microglial reactivity	Shitaka	2011	Histology - Silver stain	Corpus callosum	rmTBI	2	1	7	SI	Sham	NR	NA	M	3.3 mm	None	Mouse	C57BL/6J	10	2	Isoflurane	5%	0%	2%	0%	None	NA	Closed	Open	Controlled piston-driven impact	9 mm	Rubber	3.01 N/mm	5 m/s	NA	NA	NR	NA	NR	100 ms	NA	NA	NA	NA	1.8 mm caudal to bregma and 3.0 mm left of midline.
16	Repetitive closed-skull traumatic brain injury In mice causes persistent multifocal axonal injury and microglial reactivity	Shitaka	2011	Histology - Silver stain	Corpus callosum	rmTBI	2	1	14	SI	Sham	NR	NA	M	3.3 mm	None	Mouse	C57BL/6J	10	2	Isoflurane	5%	0%	2%	0%	None	NA	Closed	Open	Controlled piston-driven impact	9 mm	Rubber	3.01 N/mm	5 m/s	NA	NA	NR	NA	NR	100 ms	NA	NA	NA	NA	1.8 mm caudal to bregma and 3.0 mm left of midline.
16	Repetitive closed-skull traumatic brain injury In mice causes persistent multifocal axonal injury and microglial reactivity	Shitaka	2011	Histology - Silver stain	Corpus callosum	rmTBI	2	1	28	SI	Sham	NR	NA	M	3.3 mm	None	Mouse	C57BL/6J	10	2	Isoflurane	5%	0%	2%	0%	None	NA	Closed	Open	Controlled piston-driven impact	9 mm	Rubber	3.01 N/mm	5 m/s	NA	NA	NR	NA	NR	100 ms	NA	NA	NA	NA	1.8 mm caudal to bregma and 3.0 mm left of midline.
16	Repetitive closed-skull traumatic brain injury In mice causes persistent multifocal axonal injury and microglial reactivity	Shitaka	2011	Histology - Silver stain	Corpus callosum	rmTBI	2	1	49	SI	Sham	NR	NA	M	3.3 mm	None	Mouse	C57BL/6J	10	2	Isoflurane	5%	0%	2%	0%	None	NA	Closed	Open	Controlled piston-driven impact	9 mm	Rubber	3.01 N/mm	5 m/s	NA	NA	NR	NA	NR	100 ms	NA	NA	NA	NA	1.8 mm caudal to bregma and 3.0 mm left of midline.
16	Repetitive closed-skull traumatic brain injury In mice causes persistent multifocal axonal injury and microglial reactivity	Shitaka	2011	Histology - Silver stain	Hippocampus	rmTBI	2	1	7	SI	Sham	NR	NA	M	3.3 mm	None	Mouse	C57BL/6J	10	2	Isoflurane	5%	0%	2%	0%	None	NA	Closed	Open	Controlled piston-driven impact	9 mm	Rubber	3.01 N/mm	5 m/s	NA	NA	NR	NA	NR	100 ms	NA	NA	NA	NA	1.8 mm caudal to bregma and 3.0 mm left of midline.
17	Differential responses to increasing numbers of mild traumatic brain injury in a rodent closed-head injury model	Fehily	2019	Behaviour - Ladder test	NA	mTBI	1	NA	90	NSD	Sham	180 g	20 g	F	NA	None	Rat	PVG	22.5	0	Isoflurane	4.50%	0%	None	NA	None	NA	Closed	Closed	Weight drop	NA	NR	NA	4.43 m/s	NA	NA	450	24	NR	NR	250 g	1 m	NA	NA	Along the midline of the skull, approximately at lambda
17	Differential responses to increasing numbers of mild traumatic brain injury in a rodent closed-head injury model	Fehily	2019	Behaviour - Morris water maze	NA	mTBI	1	NA	90	NSD	Sham	180 g	20 g	F	NA	None	Rat	PVG	22.5	0	Isoflurane	4.50%	0%	None	NA	None	NA	Closed	Closed	Weight drop	NA	NR	NA	4.43 m/s	NA	NA	450	24	NR	NR	250 g	1 m	NA	NA	Along the midline of the skull, approximately at lambda
17	Differential responses to increasing numbers of mild traumatic brain injury in a rodent closed-head injury model	Fehily	2019	Behaviour - Neurological severity score	NA	mTBI	1	NA	90	NSD	Sham	180 g	20 g	F	NA	None	Rat	PVG	22.5	0	Isoflurane	4.50%	0%	None	NA	None	NA	Closed	Closed	Weight drop	NA	NR	NA	4.43 m/s	NA	NA	450	24	NR	NR	250 g	1 m	NA	NA	Along the midline of the skull, approximately at lambda
17	Differential responses to increasing numbers of mild traumatic brain injury in a rodent closed-head injury model	Fehily	2019	EM - White matter integrity	Corpus callosum	mTBI	1	NA	90	NSD	Sham	180 g	20 g	F	NA	None	Rat	PVG	22.5	0	Isoflurane	4.50%	0%	None	NA	None	NA	Closed	Closed	Weight drop	NA	NR	NA	4.43 m/s	NA	NA	450	24	NR	NR	250 g	1 m	NA	NA	Along the midline of the skull, approximately at lambda
17	Differential responses to increasing numbers of mild traumatic brain injury in a rodent closed-head injury model	Fehily	2019	Histology - 8OHdG	Hippocampus	mTBI	1	NA	90	NSD	Sham	180 g	20 g	F	NA	None	Rat	PVG	22.5	0	Isoflurane	4.50%	0%	None	NA	None	NA	Closed	Closed	Weight drop	NA	NR	NA	4.43 m/s	NA	NA	450	24	NR	NR	250 g	1 m	NA	NA	Along the midline of the skull, approximately at lambda
17	Differential responses to increasing numbers of mild traumatic brain injury in a rodent closed-head injury model	Fehily	2019	Histology - 8OHdG	Corpus callosum	mTBI	1	NA	90	NSD	Sham	180 g	20 g	F	NA	None	Rat	PVG	22.5	0	Isoflurane	4.50%	0%	None	NA	None	NA	Closed	Closed	Weight drop	NA	NR	NA	4.43 m/s	NA	NA	450	24	NR	NR	250 g	1 m	NA	NA	Along the midline of the skull, approximately at lambda
17	Differential responses to increasing numbers of mild traumatic brain injury in a rodent closed-head injury model	Fehily	2019	Histology - GFAP	Hippocampus	mTBI	1	NA	90	NSD	Sham	180 g	20 g	F	NA	None	Rat	PVG	22.5	0	Isoflurane	4.50%	0%	None	NA	None	NA	Closed	Closed	Weight drop	NA	NR	NA	4.43 m/s	NA	NA	450	24	NR	NR	250 g	1 m	NA	NA	Along the midline of the skull, approximately at lambda
17	Differential responses to increasing numbers of mild traumatic brain injury in a rodent closed-head injury model	Fehily	2019	Histology - GFAP	Corpus callosum	mTBI	1	NA	90	NSD	Sham	180 g	20 g	F	NA	None	Rat	PVG	22.5	0	Isoflurane	4.50%	0%	None	NA	None	NA	Closed	Closed	Weight drop	NA	NR	NA	4.43 m/s	NA	NA	450	24	NR	NR	250 g	1 m	NA	NA	Along the midline of the skull, approximately at lambda
17	Differential responses to increasing numbers of mild traumatic brain injury in a rodent closed-head injury model	Fehily	2019	Histology - Iba1 size	Corpus callosum	mTBI	1	NA	90	NSD	Sham	180 g	20 g	F	NA	None	Rat	PVG	22.5	0	Isoflurane	4.50%	0%	None	NA	None	NA	Closed	Closed	Weight drop	NA	NR	NA	4.43 m/s	NA	NA	450	24	NR	NR	250 g	1 m	NA	NA	Along the midline of the skull, approximately at lambda
17	Differential responses to increasing numbers of mild traumatic brain injury in a rodent closed-head injury model	Fehily	2019	Histology - Iba1 size	Hippocampus	mTBI	1	NA	90	NSD	Sham	180 g	20 g	F	NA	None	Rat	PVG	22.5	0	Isoflurane	4.50%	0%	None	NA	None	NA	Closed	Closed	Weight drop	NA	NR	NA	4.43 m/s	NA	NA	450	24	NR	NR	250 g	1 m	NA	NA	Along the midline of the skull, approximately at lambda
17	Differential responses to increasing numbers of mild traumatic brain injury in a rodent closed-head injury model	Fehily	2019	Histology - Iba1 size	Cortex	mTBI	1	NA	90	SI	Sham	180 g	20 g	F	NA	None	Rat	PVG	22.5	0	Isoflurane	4.50%	0%	None	NA	None	NA	Closed	Closed	Weight drop	NA	NR	NA	4.43 m/s	NA	NA	450	24	NR	NR	250 g	1 m	NA	NA	Along the midline of the skull, approximately at lambda
17	Differential responses to increasing numbers of mild traumatic brain injury in a rodent closed-head injury model	Fehily	2019	Behaviour - Ladder test	NA	rmTBI	2	1	90	NSD	Sham	180 g	20 g	F	NA	None	Rat	PVG	22.5	0	Isoflurane	4.50%	0%	None	NA	None	NA	Closed	Closed	Weight drop	NA	NR	NA	4.43 m/s	NA	NA	450	24	NR	NR	250 g	1 m	NA	NA	Along the midline of the skull, approximately at lambda
[truncated: 467 more rows]
