# Supplementary material for: Temporal patterns of microglial activation in white matter following experimental mild traumatic brain injury: a systematic literature review
Source: Acta Neuropathol Commun. 2021 Dec 19;9:197. doi: 10.1186/s40478-021-01297-1 (PMC8684664; doi:10.1186/s40478-021-01297-1)
Supplement: Supplementary file 4 — Additional file 4: Pooled extractions for microglial activation timecourses. Data items relevant to timecourses of microglial activation in white matter regions. [file 40478_2021_1297_MOESM4_ESM.csv]

NSD = No significant difference; SD = significant decrease; SI = significant increase
Study ID	Impact model	Title	First Author	Year of Publication	Assessment	Region assessed	Injury group	NOI	Max NOI	rmTBI	Inter-injury interval of the injured group (d)	DPFI	Outcome	Reference group (sham / naïve / some other form of control)	Weight of injured group animals (g)	Deviation in weight of the main group (if applicable)	Sex	Impact depth of injured group (mm)	Intervention	Animal	Main animal strain	Injured group age on impact (w)	Deviation in age of injured group	Anesthesia for injured group	Anesthesia induction dosage (injured)	Induction dosage deviation (injured)	Anesthesia maintenance dosage (injured group)	Anesthesia maintenance dosage deviation (injured group)	Analgesia (injured)	Analgesia dosage (injured)	Skull status	Scalp status	Impactor tip diameter	Impactor tip material	Impactor spring constant	Impact velocity	Impact pressure (kPa)	Pressure deviation (kPa)	Impact force (N)	Impact force deviation (N)	Impact energy (J)	Impact dwell time	Weight drop mass	Weight drop height	Ultrasound duration	Ultrasound amplitude	Impact region
01a	Controlled tip-driven impact	Resveratrol decreases inflammation in the brain of mice with mild traumatic brain injury	Gatson	2013	Histology - Iba1 cell count	Corpus callosum	mTBI	1	1	FALSE	NA	3	NSD	Sham	23.5	1.5	M	2	Resveratrol	Mouse	C57/BL6	NR	NA	Isoflurane	0.05	0	NR	NR	Buprenorphine	0.05 mg/kg (5 mins and 12 hours following injury)	Closed	Open	4 mm	NR	NA	4 m/s	NA	NA	NR	NR	NR	100 ms	NA	NA	NA	NA	Sagittal suture midway between bregma and lambda
01b	Controlled tip-driven impact	Resveratrol decreases inflammation in the brain of mice with mild traumatic brain injury	Gatson	2013	Histology - Iba1 cell count	Corpus callosum	mTBI	1	1	FALSE	NA	3	SI	Sham	23.5	1.5	M	2	None	Mouse	C57/BL6	NR	NA	Isoflurane	0.05	0	NR	NR	Buprenorphine	0.05 mg/kg (5 mins and 12 hours following injury)	Closed	Open	4 mm	NR	NA	4 m/s	NA	NA	NR	NR	NR	100 ms	NA	NA	NA	NA	Sagittal suture midway between bregma and lambda
02a	Controlled tip-driven impact	Leukemia inhibitory factor haplodeficiency desynchronizes glial reactivity and exacerbates damage and functional deficits after a concussive brain injury	Goodus	2016	Histology - Iba1 cell count	Corpus callosum	mTBI	1	1	FALSE	NA	14	NSD	Sham	NR	NA	MIXED	1.0 mm	None	Mouse	CD1	2.571428571	0	Isoflurane	0.03	0	0.03	0	None	NA	Closed	Open	5 mm	Metal	NA	5 m/s	NA	NA	NR	NR	NR	150 ms	NA	NA	NA	NA	Midline, halfway between bregma and lambda
02a	Controlled tip-driven impact	Leukemia inhibitory factor haplodeficiency desynchronizes glial reactivity and exacerbates damage and functional deficits after a concussive brain injury	Goodus	2016	Histology - Iba1 cell count	Corpus callosum	mTBI	1	1	FALSE	NA	7	NSD	Sham	NR	NA	MIXED	1.0 mm	None	Mouse	CD1	2.571428571	0	Isoflurane	0.03	0	0.03	0	None	NA	Closed	Open	5 mm	Metal	NA	5 m/s	NA	NA	NR	NR	NR	150 ms	NA	NA	NA	NA	Midline, halfway between bregma and lambda
02a	Controlled tip-driven impact	Leukemia inhibitory factor haplodeficiency desynchronizes glial reactivity and exacerbates damage and functional deficits after a concussive brain injury	Goodus	2016	Histology - Iba1 cell count	Corpus callosum	mTBI	1	1	FALSE	NA	2	SI	Sham	NR	NA	MIXED	1.0 mm	None	Mouse	CD1	2.571428571	0	Isoflurane	0.03	0	0.03	0	None	NA	Closed	Open	5 mm	Metal	NA	5 m/s	NA	NA	NR	NR	NR	150 ms	NA	NA	NA	NA	Midline, halfway between bregma and lambda
02b	Controlled tip-driven impact	Leukemia inhibitory factor haplodeficiency desynchronizes glial reactivity and exacerbates damage and functional deficits after a concussive brain injury	Goodus	2016	Histology - Iba1 cell count	Corpus callosum	mTBI	1	1	FALSE	NA	14	SI	Sham	NR	NA	MIXED	1.0 mm	None	Mouse	LIF-(+/-) CD1	2.571428571	0	Isoflurane	0.03	0	0.03	0	None	NA	Closed	Open	5 mm	Metal	NA	5 m/s	NA	NA	NR	NR	NR	150 ms	NA	NA	NA	NA	Midline, halfway between bregma and lambda
02b	Controlled tip-driven impact	Leukemia inhibitory factor haplodeficiency desynchronizes glial reactivity and exacerbates damage and functional deficits after a concussive brain injury	Goodus	2016	Histology - Iba1 cell count	Corpus callosum	mTBI	1	1	FALSE	NA	7	NSD	Sham	NR	NA	MIXED	1.0 mm	None	Mouse	LIF-(+/-) CD1	2.571428571	0	Isoflurane	0.03	0	0.03	0	None	NA	Closed	Open	5 mm	Metal	NA	5 m/s	NA	NA	NR	NR	NR	150 ms	NA	NA	NA	NA	Midline, halfway between bregma and lambda
02b	Controlled tip-driven impact	Leukemia inhibitory factor haplodeficiency desynchronizes glial reactivity and exacerbates damage and functional deficits after a concussive brain injury	Goodus	2016	Histology - Iba1 cell count	Corpus callosum	mTBI	1	1	FALSE	NA	2	NSD	Sham	NR	NA	MIXED	1.0 mm	None	Mouse	LIF-(+/-) CD1	2.571428571	0	Isoflurane	0.03	0	0.03	0	None	NA	Closed	Open	5 mm	Metal	NA	5 m/s	NA	NA	NR	NR	NR	150 ms	NA	NA	NA	NA	Midline, halfway between bregma and lambda
03a	Controlled tip-driven impact	Minocycline plus N-acetylcysteine synergize to modulate inflammation and prevent cognitive and memory deficits in a rat model of mild traumatic brain injury	Haber	2013	Histology - Iba1 area and CD68 area	Corpus callosum	mTBI	1	1	FALSE	NA	2	SI	Sham	275 g	25 g	NR	1.5 mm	None	Rat	Sprague-Dawley	NR	NA	Isoflurane	0.04	0.01	0.04	0.01	None	NA	Open	Open	3.0 mm	Metal	NA	4 m/s	NA	NA	NR	NR	NR	NR	NA	NA	NA	NA	Midway between lambda and bregma.
04a	Controlled tip-driven impact	Minocycline plus N-acteylcysteine induces remyelination, synergistically protects oligodendrocytes, and modifies neuroinflammation in a rat model of mild traumatic brain injury	Haber	2018	Histology - CD68 area and Iba1 area and CD68 qPCR	Corpus callosum	mTBI	1	1	FALSE	NA	14	NSD	Sham	275 g	25 g	M	1.5 mm	None	Rat	Sprague-Dawley	10.71428571	2.142857143	Isoflurane	0.05	0	0.03	0	None	NA	Open	Open	3.0 mm	Metal	NA	4 m/s	NA	NA	NR	NR	NR	NR	NA	NA	NA	NA	Right parietal lobe midway betewen lambda and bregma.
04a	Controlled tip-driven impact	Minocycline plus N-acteylcysteine induces remyelination, synergistically protects oligodendrocytes, and modifies neuroinflammation in a rat model of mild traumatic brain injury	Haber	2018	Histology - Iba1 area and CD68 area	Corpus callosum	mTBI	1	1	FALSE	NA	7	NSD	Sham	275 g	25 g	M	1.5 mm	None	Rat	Sprague-Dawley	10.71428571	2.142857143	Isoflurane	0.05	0	0.03	0	None	NA	Open	Open	3.0 mm	Metal	NA	4 m/s	NA	NA	NR	NR	NR	NR	NA	NA	NA	NA	Right parietal lobe midway betewen lambda and bregma.
04a	Controlled tip-driven impact	Minocycline plus N-acteylcysteine induces remyelination, synergistically protects oligodendrocytes, and modifies neuroinflammation in a rat model of mild traumatic brain injury	Haber	2018	Histology - Iba1 area and CD68 area	Corpus callosum	mTBI	1	1	FALSE	NA	4	SI	Sham	275 g	25 g	M	1.5 mm	None	Rat	Sprague-Dawley	10.71428571	2.142857143	Isoflurane	0.05	0	0.03	0	None	NA	Open	Open	3.0 mm	Metal	NA	4 m/s	NA	NA	NR	NR	NR	NR	NA	NA	NA	NA	Right parietal lobe midway betewen lambda and bregma.
04a	Controlled tip-driven impact	Minocycline plus N-acteylcysteine induces remyelination, synergistically protects oligodendrocytes, and modifies neuroinflammation in a rat model of mild traumatic brain injury	Haber	2018	Histology - Iba1 area and CD68 area and qPCR	Corpus callosum	mTBI	1	1	FALSE	NA	2	SI	Sham	275 g	25 g	M	1.5 mm	None	Rat	Sprague-Dawley	10.71428571	2.142857143	Isoflurane	0.05	0	0.03	0	None	NA	Open	Open	3.0 mm	Metal	NA	4 m/s	NA	NA	NR	NR	NR	NR	NA	NA	NA	NA	Right parietal lobe midway betewen lambda and bregma.
05a	Blast injury	Exposure to mild blast forces induces neuropathological effects, neurophysiological deficits and biochemical changes	Hernandez	2018	Histology - Iba1 intensity	Striatum	mTBI	1	1	FALSE	NA	21	NSD	Sham	325	25	M	NA	None	Rat	Sprague-Dawley	12	0	Isoflurane	0.04	0	NR	NR	None	NA	Closed	Closed	NA	NA	NA	NA	103	0	NR	NR	NR	NA	NA	NA	NA	NA	Left side of the head
05a	Blast injury	Exposure to mild blast forces induces neuropathological effects, neurophysiological deficits and biochemical changes	Hernandez	2018	Histology - Iba1 intensity	Striatum	mTBI	1	1	FALSE	NA	7	SI	Sham	325	25	M	NA	None	Rat	Sprague-Dawley	12	0	Isoflurane	0.04	0	NR	NR	None	NA	Closed	Closed	NA	NA	NA	NA	103	0	NR	NR	NR	NA	NA	NA	NA	NA	Left side of the head
05a	Blast injury	Exposure to mild blast forces induces neuropathological effects, neurophysiological deficits and biochemical changes	Hernandez	2018	Histology - Iba1 intensity	Striatum	mTBI	1	1	FALSE	NA	3	SI	Sham	325	25	M	NA	None	Rat	Sprague-Dawley	12	0	Isoflurane	0.04	0	NR	NR	None	NA	Closed	Closed	NA	NA	NA	NA	103	0	NR	NR	NR	NA	NA	NA	NA	NA	Left side of the head
05a	Blast injury	Exposure to mild blast forces induces neuropathological effects, neurophysiological deficits and biochemical changes	Hernandez	2018	Histology - Iba1 intensity	Striatum	mTBI	1	1	FALSE	NA	1	SI	Sham	325	25	M	NA	None	Rat	Sprague-Dawley	12	0	Isoflurane	0.04	0	NR	NR	None	NA	Closed	Closed	NA	NA	NA	NA	103	0	NR	NR	NR	NA	NA	NA	NA	NA	Left side of the head
06a	HIFU	Application of high-intensity focused ultrasound to the study of mild traumatic brain injury	McCabe	2014	Histology - Iba1 intensity	Corpus callosum	mTBI	1	1	FALSE	NA	1	SI	Sham	NR	NA	M	NA	None	Mouse	C57BL/6	7.5	0.5	Isoflurane	0.05	0	0.02	0	None	NA	Closed	Closed	NA	NA	NA	NA	NA	NA	NR	NR	NR	NA	NA	NA	1 ms	400 mV	Entire top of skull
06a	HIFU	Application of high-intensity focused ultrasound to the study of mild traumatic brain injury	McCabe	2014	Histology - Iba1 intensity	Corpus callosum	mTBI	1	1	FALSE	NA	0.083333333	SI	Sham	NR	NA	M	NA	None	Mouse	C57BL/6	7.5	0.5	Isoflurane	0.05	0	0.02	0	None	NA	Closed	Closed	NA	NA	NA	NA	NA	NA	NR	NR	NR	NA	NA	NA	1 ms	400 mV	Entire top of skull
07a	CHIMERA	Defining the biomechanical and biological threshold of murine mild traumatic brain injury using CHIMERA (Closed Head Impact Model of Engineered Rotational Acceleration)	Namjoshi	2017	Histology - Iba1 cell density	Brachium of superior colliculus and CC and ONL and OT	mTBI	1	1	FALSE	NA	14	SI	Sham	33.05	3.63	M	NA	None	Mouse	C57BL/6	18	2	Isoflurane	0.045	0	0.025	NR	Meloxicam	1 mg/kg	Closed	Closed	5	Metal	NA	NR	NA	NA	NR	NR	0.65	NA	NA	NA	NA	NA	Midline parietal region, perpendicular to the long axis of the head
07a	CHIMERA	Defining the biomechanical and biological threshold of murine mild traumatic brain injury using CHIMERA (Closed Head Impact Model of Engineered Rotational Acceleration)	Namjoshi	2017	Histology - Iba1 cell density	Brachium of superior colliculus and CC and ONL and OT	mTBI	1	1	FALSE	NA	7	SI	Sham	33.05	3.63	M	NA	None	Mouse	C57BL/6	18	2	Isoflurane	0.045	0	0.025	NR	Meloxicam	1 mg/kg	Closed	Closed	5	Metal	NA	NR	NA	NA	NR	NR	0.65	NA	NA	NA	NA	NA	Midline parietal region, perpendicular to the long axis of the head
07a	CHIMERA	Defining the biomechanical and biological threshold of murine mild traumatic brain injury using CHIMERA (Closed Head Impact Model of Engineered Rotational Acceleration)	Namjoshi	2017	Histology - Iba1 cell density	Brachium of superior colliculus and CC and ONL and OT	mTBI	1	1	FALSE	NA	2	SI	Sham	33.05	3.63	M	NA	None	Mouse	C57BL/6	18	2	Isoflurane	0.045	0	0.025	NR	Meloxicam	1 mg/kg	Closed	Closed	5	Metal	NA	NR	NA	NA	NR	NR	0.65	NA	NA	NA	NA	NA	Midline parietal region, perpendicular to the long axis of the head
07a	CHIMERA	Defining the biomechanical and biological threshold of murine mild traumatic brain injury using CHIMERA (Closed Head Impact Model of Engineered Rotational Acceleration)	Namjoshi	2017	Histology - Iba1 cell density	Brachium of superior colliculus and CC and ONL and OT	mTBI	1	1	FALSE	NA	1	SI	Sham	33.05	3.63	M	NA	None	Mouse	C57BL/6	18	2	Isoflurane	0.045	0	0.025	NR	Meloxicam	1 mg/kg	Closed	Closed	5	Metal	NA	NR	NA	NA	NR	NR	0.65	NA	NA	NA	NA	NA	Midline parietal region, perpendicular to the long axis of the head
07a	CHIMERA	Defining the biomechanical and biological threshold of murine mild traumatic brain injury using CHIMERA (Closed Head Impact Model of Engineered Rotational Acceleration)	Namjoshi	2017	Histology - Iba1 cell density	Brachium of superior colliculus and CC and ONL and OT	mTBI	1	1	FALSE	NA	0.25	NSD	Sham	33.05	3.63	M	NA	None	Mouse	C57BL/6	18	2	Isoflurane	0.045	0	0.025	NR	Meloxicam	1 mg/kg	Closed	Closed	5	Metal	NA	NR	NA	NA	NR	NR	0.65	NA	NA	NA	NA	NA	Midline parietal region, perpendicular to the long axis of the head
08a	Controlled tip-driven impact	Progression of histopathological and behavioral abnormalities following mild traumatic brain injury in the male ferret	Schwerin	2018	Histology - Iba1 area	Internal capsule and SCWM	mTBI	1	1	FALSE	NA	112	SI	Sham	1750	250	M	2 mm	None	Ferret	NA	30	6	Isoflurane	0.045	0.005	0.025	0.005	Buprenorphine and Cefazolin	20 mg/kg and 0.02 mg/kg respctively	Open	Open	3 mm	Metal	NA	5 m/s	NA	NA	NR	NA	NR	100 ms	NA	NA	NA	NA	Left primary somatosensory cortex
08a	Controlled tip-driven impact	Progression of histopathological and behavioral abnormalities following mild traumatic brain injury in the male ferret	Schwerin	2018	Histology - Iba1 area	Internal capsule and SCWM	mTBI	1	1	FALSE	NA	28	SI	Sham	1750	250	M	2 mm	None	Ferret	NA	30	6	Isoflurane	0.045	0.005	0.025	0.005	Buprenorphine and Cefazolin	20 mg/kg and 0.02 mg/kg respctively	Open	Open	3 mm	Metal	NA	5 m/s	NA	NA	NR	NA	NR	100 ms	NA	NA	NA	NA	Left primary somatosensory cortex
08a	Controlled tip-driven impact	Progression of histopathological and behavioral abnormalities following mild traumatic brain injury in the male ferret	Schwerin	2018	Histology - Iba1 area and clustering	Internal capsule and SCWM	mTBI	1	1	FALSE	NA	7	SI	Sham	1750	250	M	2 mm	None	Ferret	NA	30	6	Isoflurane	0.045	0.005	0.025	0.005	Buprenorphine and Cefazolin	20 mg/kg and 0.02 mg/kg respctively	Open	Open	3 mm	Metal	NA	5 m/s	NA	NA	NR	NA	NR	100 ms	NA	NA	NA	NA	Left primary somatosensory cortex
08a	Controlled tip-driven impact	Progression of histopathological and behavioral abnormalities following mild traumatic brain injury in the male ferret	Schwerin	2018	Histology - Iba1 area and clustering	Internal capsule and SCWM	mTBI	1	1	FALSE	NA	1	SI	Sham	1750	250	M	2 mm	None	Ferret	NA	30	6	Isoflurane	0.045	0.005	0.025	0.005	Buprenorphine and Cefazolin	20 mg/kg and 0.02 mg/kg respctively	Open	Open	3 mm	Metal	NA	5 m/s	NA	NA	NR	NA	NR	100 ms	NA	NA	NA	NA	Left primary somatosensory cortex
09a	Controlled tip-driven impact	Adult obese mice suffer from chronic secondary brain injury after mild TBI	Sherman	2016	Histology - Iba1 (ramified to bushy ratio)	Corpus callosum	mTBI	1	1	FALSE	NA	30	SI	Sham	37.5	7.5	Both (M)	1.25 mm	None	Mouse	C57BL/6	24	0	Isoflurane	0.03	0	0.03	0	Buprenorphine	0.05 mg/kg	Closed	Open	4 mm	Metal	NA	3 m/s	NA	NA	NR	NA	NR	100 ms	NA	NA	NA	NA	A/P -0.8 mm of bregma after aligning on sagittal suture midway betewen bregma and lambda
09b	Controlled tip-driven impact	Adult obese mice suffer from chronic secondary brain injury after mild TBI	Sherman	2016	Histology - Iba1 (ramified to bushy ratio)	Corpus callosum	mTBI	1	1	FALSE	NA	30	SI	Sham	52.5	7.5	Both (M)	1.25 mm	None	Mouse	C57BL/6	24	0	Isoflurane	0.03	0	0.03	0	Buprenorphine	0.05 mg/kg	Closed	Open	4 mm	Metal	NA	3 m/s	NA	NA	NR	NA	NR	100 ms	NA	NA	NA	NA	A/P -0.8 mm of bregma after aligning on sagittal suture midway betewen bregma and lambda
09c	Controlled tip-driven impact	Adult obese mice suffer from chronic secondary brain injury after mild TBI	Sherman	2016	Histology - Iba1 (ramified to bushy ratio)	Corpus callosum	mTBI	1	1	FALSE	NA	30	NSD	Sham	52.5	7.5	Both (F)	1.25 mm	None	Mouse	C57BL/6	24	0	Isoflurane	0.03	0	0.03	0	Buprenorphine	0.05 mg/kg	Closed	Open	4 mm	Metal	NA	3 m/s	NA	NA	NR	NA	NR	100 ms	NA	NA	NA	NA	A/P -0.8 mm of bregma after aligning on sagittal suture midway betewen bregma and lambda
10a	Weight drop	Abnormal Injury Response in Spontaneous Mild Ventriculomegaly Wistar Rat Brains: A Pathological Correlation Study of Diffusion Tensor and Magnetization Transfer Imaging in Mild Traumatic Brain Injury	Tu	2017	Histology - Iba1 area	Corpus callosum	mTBI	1	1	FALSE	NA	8	SI	Sham	NR	NR	F	NA	None	Rat	Wistar	8	0	Isoflurane	0.0475	0.0025	0.0175	0.0025	None	NA	Closed	Closed	NR	NR	NA	NR	NA	NA	NR	NR	NR	NA	450 g	2 m	NA	NA	Top of head
10a	Weight drop	Abnormal Injury Response in Spontaneous Mild Ventriculomegaly Wistar Rat Brains: A Pathological Correlation Study of Diffusion Tensor and Magnetization Transfer Imaging in Mild Traumatic Brain Injury	Tu	2017	Histology - Iba1 area	Corpus callosum	mTBI	1	1	FALSE	NA	1	SI	Sham	NR	NR	F	NA	None	Rat	Wistar	8	0	Isoflurane	0.0475	0.0025	0.0175	0.0025	None	NA	Closed	Closed	NR	NR	NA	NR	NA	NA	NR	NR	NR	NA	450 g	2 m	NA	NA	Top of head
10b	Weight drop	Abnormal Injury Response in Spontaneous Mild Ventriculomegaly Wistar Rat Brains: A Pathological Correlation Study of Diffusion Tensor and Magnetization Transfer Imaging in Mild Traumatic Brain Injury	Tu	2017	Histology - Iba1 area	Corpus callosum	mTBI	1	1	FALSE	NA	8	SI	Sham	NR	NR	F	NA	None	Rat	Wistar with MVM	8	0	Isoflurane	0.0475	0.0025	0.0175	0.0025	None	NA	Closed	Closed	NR	NR	NA	NR	NA	NA	NR	NR	NR	NA	450 g	2 m	NA	NA	Top of head
10b	Weight drop	Abnormal Injury Response in Spontaneous Mild Ventriculomegaly Wistar Rat Brains: A Pathological Correlation Study of Diffusion Tensor and Magnetization Transfer Imaging in Mild Traumatic Brain Injury	Tu	2017	Histology - Iba1 area	Corpus callosum	mTBI	1	1	FALSE	NA	1	SI	Sham	NR	NR	F	NA	None	Rat	Wistar with MVM	8	0	Isoflurane	0.0475	0.0025	0.0175	0.0025	None	NA	Closed	Closed	NR	NR	NA	NR	NA	NA	NR	NR	NR	NA	450 g	2 m	NA	NA	Top of head
11a	Controlled tip-driven impact	Diffusion tensor imaging detects axonal injury in a mouse model of repetitive closed-skull traumatic brain injury	Bennett	2012	Histology - Iba1 cell density	Corpus callosum and external capsule	rmTBI	2	2	TRUE	1	7	SI	Sham	NR	NR	M	3.3	None	Mouse	C57BL/6j	7	1	Isoflurane	0.05	0	0.02	0	None	NA	Closed	Open	9 mm	Rubber	3.01 N/mm	5 m/s	NA	NA	NR	NR	NR	100 ms	NA	NA	NA	NA	Relative to bregma, A/P: -1.8 mm and M/L: -3.0 mm
12a	CHIMERA	Age at injury and genotype modify acute inflammatory and neurofilamentlight responses to mild CHIMERA traumatic brain injury in wild-type and APP/PS1 mice	Cheng	2018	Histology - Iba1 cell count	Optic tract	rmTBI	2	2	TRUE	1	7	SI	Sham	NR	NR	M	NR	None	Mouse	C57Bl/6-C3H APP/PS1	24	0	Isoflurane	0.05	0	0.0425	0.0025	Meloxicam	1 mg/kg	Closed	Closed	5 mm	Rubber	NR	NR	NA	NA	NR	NR	0.5	NR	NA	NA	NA	NA	Midline parietal region, perpendicular to the long axis of the head (driving the body to rotate along the sagittal plane)
12a	CHIMERA	Age at injury and genotype modify acute inflammatory and neurofilamentlight responses to mild CHIMERA traumatic brain injury in wild-type and APP/PS1 mice	Cheng	2018	Histology - Iba1 cell count	Optic tract	rmTBI	2	2	TRUE	1	2	NSD	Sham	NR	NR	M	NR	None	Mouse	C57Bl/6-C3H APP/PS1	24	0	Isoflurane	0.05	0	0.0425	0.0025	Meloxicam	1 mg/kg	Closed	Closed	5 mm	Rubber	NR	NR	NA	NA	NR	NR	0.5	NR	NA	NA	NA	NA	Midline parietal region, perpendicular to the long axis of the head (driving the body to rotate along the sagittal plane)
12b	CHIMERA	Age at injury and genotype modify acute inflammatory and neurofilamentlight responses to mild CHIMERA traumatic brain injury in wild-type and APP/PS1 mice	Cheng	2018	Histology - Iba1 cell count	Optic tract	rmTBI	2	2	TRUE	1	7	NSD	Sham	NR	NR	M	NR	None	Mouse	C57Bl/6-C3H APP/PS1	54	0	Isoflurane	0.05	0	0.0425	0.0025	Meloxicam	1 mg/kg	Closed	Closed	5 mm	Rubber	NR	NR	NA	NA	NR	NR	0.5	NR	NA	NA	NA	NA	Midline parietal region, perpendicular to the long axis of the head (driving the body to rotate along the sagittal plane)
12b	CHIMERA	Age at injury and genotype modify acute inflammatory and neurofilamentlight responses to mild CHIMERA traumatic brain injury in wild-type and APP/PS1 mice	Cheng	2018	Histology - Iba1 cell count	Optic tract	rmTBI	2	2	TRUE	1	2	NSD	Sham	NR	NR	M	NR	None	Mouse	C57Bl/6-C3H APP/PS1	54	0	Isoflurane	0.05	0	0.0425	0.0025	Meloxicam	1 mg/kg	Closed	Closed	5 mm	Rubber	NR	NR	NA	NA	NR	NR	0.5	NR	NA	NA	NA	NA	Midline parietal region, perpendicular to the long axis of the head (driving the body to rotate along the sagittal plane)
12c	CHIMERA	Age at injury and genotype modify acute inflammatory and neurofilamentlight responses to mild CHIMERA traumatic brain injury in wild-type and APP/PS1 mice	Cheng	2018	Histology - Iba1 cell count	Optic tract	rmTBI	2	2	TRUE	1	7	NSD	Sham	NR	NR	M	NR	None	Mouse	C57Bl/6-C3H	24	0	Isoflurane	0.05	0	0.0425	0.0025	Meloxicam	1 mg/kg	Closed	Closed	5 mm	Rubber	NR	NR	NA	NA	NR	NR	0.5	NR	NA	NA	NA	NA	Midline parietal region, perpendicular to the long axis of the head (driving the body to rotate along the sagittal plane)
12c	CHIMERA	Age at injury and genotype modify acute inflammatory and neurofilamentlight responses to mild CHIMERA traumatic brain injury in wild-type and APP/PS1 mice	Cheng	2018	Histology - Iba1 cell count	Optic tract	rmTBI	2	2	TRUE	1	2	NSD	Sham	NR	NR	M	NR	None	Mouse	C57Bl/6-C3H	24	0	Isoflurane	0.05	0	0.0425	0.0025	Meloxicam	1 mg/kg	Closed	Closed	5 mm	Rubber	NR	NR	NA	NA	NR	NR	0.5	NR	NA	NA	NA	NA	Midline parietal region, perpendicular to the long axis of the head (driving the body to rotate along the sagittal plane)
12d	CHIMERA	Age at injury and genotype modify acute inflammatory and neurofilamentlight responses to mild CHIMERA traumatic brain injury in wild-type and APP/PS1 mice	Cheng	2018	Histology - Iba1 cell count	Optic tract	rmTBI	2	2	TRUE	1	7	SI	Sham	NR	NR	M	NR	None	Mouse	C57Bl/6-C3H	54	0	Isoflurane	0.05	0	0.0425	0.0025	Meloxicam	1 mg/kg	Closed	Closed	5 mm	Rubber	NR	NR	NA	NA	NR	NR	0.5	NR	NA	NA	NA	NA	Midline parietal region, perpendicular to the long axis of the head (driving the body to rotate along the sagittal plane)
12d	CHIMERA	Age at injury and genotype modify acute inflammatory and neurofilamentlight responses to mild CHIMERA traumatic brain injury in wild-type and APP/PS1 mice	Cheng	2018	Histology - Iba1 cell count	Optic tract	rmTBI	2	2	TRUE	1	2	NSD	Sham	NR	NR	M	NR	None	Mouse	C57Bl/6-C3H	54	0	Isoflurane	0.05	0	0.0425	0.0025	Meloxicam	1 mg/kg	Closed	Closed	5 mm	Rubber	NR	NR	NA	NA	NR	NR	0.5	NR	NA	NA	NA	NA	Midline parietal region, perpendicular to the long axis of the head (driving the body to rotate along the sagittal plane)
13a	Controlled tip-driven impact	Repetitive mild traumatic brain injury in the developing brain: effects on long-term functional outcome and neuropathology	Fidan	2016	Histology - Iba1 cell density	External capsule	mTBI	1	2	FALSE	NA	7	NSD	Sham	NR	NR	M	1	None	Rat	Sprague-Dawley	2.571428571	0	Isoflurane	0.02	0	0.02	0	None	NA	Closed	Open	9.5 mm	Rubber	NR	4 m/s	NA	NA	NR	NR	NR	50 ms	NA	NA	NA	NA	Above the left parietal cortex (1.8 mm caudal to bregma and 3.0 mm left of the midline.
13b	Controlled tip-driven impact	Repetitive mild traumatic brain injury in the developing brain: effects on long-term functional outcome and neuropathology	Fidan	2016	Histology - Iba1 + arginase-1 cell density / Iba1 cell density	External capsule	rmTBI	2	2	TRUE	1	7	NSD	Sham	NR	NR	M	1	None	Rat	Sprague-Dawley	2.571428571	0	Isoflurane	0.02	0	0.02	0	None	NA	Closed	Open	9.5 mm	Rubber	NR	4 m/s	NA	NA	NR	NR	NR	50 ms	NA	NA	NA	NA	Above the left parietal cortex (1.8 mm caudal to bregma and 3.0 mm left of the midline.
14a	CHIMERA	Chronic Exposure to Androgenic-Anabolic Steroids Exacerbates Axonal Injury and Microgliosis in the CHIMERA Mouse Model of Repetitive Concussion	Namjoshi	2016	Histology - Iba1 cell density	Brachium of superior colliculus and CC and ONL and OT	rmTBI	2	2	TRUE	1	7	SI	Sham	NR	NR	M	NA	None	Mouse	C57BL/6	8	0	Isoflurane	0.045	0	0.025	NR	Meloxicam	1 mg/kg	Closed	Closed	5	Metal	NA	NR	NA	NA	NR	NR	0.5	NA	NA	NA	NA	NA	Midline parietal region, perpendicular to the long axis of the head
14b	CHIMERA	Chronic Exposure to Androgenic-Anabolic Steroids Exacerbates Axonal Injury and Microgliosis in the CHIMERA Mouse Model of Repetitive Concussion	Namjoshi	2016	Histology - Iba1 cell density	Brachium of superior colliculus and CC and ONL and OT	rmTBI	2	2	TRUE	1	7	SI	Sham	NR	NR	M	NA	Androgenic-anabolic steroids	Mouse	C57BL/6	8	0	Isoflurane	0.045	0	0.025	NR	Meloxicam	1 mg/kg	Closed	Closed	5	Metal	NA	NR	NA	NA	NR	NR	0.5	NA	NA	NA	NA	NA	Midline parietal region, perpendicular to the long axis of the head
15a	Controlled tip-driven impact	Long-Term Anesthetic-Dependent Hypoactivity after Repetitive Mild Traumatic Brain Injuries in Adolescent Mice	Semple	2016	Histology - Iba1 cell count	Corpus callosum	mTBI	1	2	FALSE	NA	90	NSD	Sham	NR	NA	M	0.5 mm	None	Mouse	C57BL/6	5	0	Avertin	0.02	0	NR	NR	None	NA	Closed	Open	3 mm	Rubber	NR	2.5 m/s	NA	NA	NR	NA	NR	100 ms	NA	NA	NA	NA	Left midparietal bone, centered 2 mm posterior to bregma and 2 mm lateral to the midline.
15a	Controlled tip-driven impact	Long-Term Anesthetic-Dependent Hypoactivity after Repetitive Mild Traumatic Brain Injuries in Adolescent Mice	Semple	2016	Histology - Iba1 cell count	Corpus callosum	mTBI	1	2	FALSE	NA	1	SI	Sham	NR	NA	M	0.5 mm	None	Mouse	C57BL/6	5	0	Avertin	0.02	0	NR	NR	None	NA	Closed	Open	3 mm	Rubber	NR	2.5 m/s	NA	NA	NR	NA	NR	100 ms	NA	NA	NA	NA	Left midparietal bone, centered 2 mm posterior to bregma and 2 mm lateral to the midline.
15b	Controlled tip-driven impact	Long-Term Anesthetic-Dependent Hypoactivity after Repetitive Mild Traumatic Brain Injuries in Adolescent Mice	Semple	2016	Histology - Iba1 cell count	Corpus callosum	rmTBI	2	2	TRUE	2	90	NSD	Sham	NR	NA	M	0.5 mm	None	Mouse	C57BL/6	5	0	Avertin	0.02	0	NR	NR	None	NA	Closed	Open	3 mm	Rubber	NR	2.5 m/s	NA	NA	NR	NA	NR	100 ms	NA	NA	NA	NA	Left midparietal bone, centered 2 mm posterior to bregma and 2 mm lateral to the midline.
15b	Controlled tip-driven impact	Long-Term Anesthetic-Dependent Hypoactivity after Repetitive Mild Traumatic Brain Injuries in Adolescent Mice	Semple	2016	Histology - Iba1 cell count	Corpus callosum	rmTBI	2	2	TRUE	2	1	SI	Sham	NR	NA	M	0.5 mm	None	Mouse	C57BL/6	5	0	Avertin	0.02	0	NR	NR	None	NA	Closed	Open	3 mm	Rubber	NR	2.5 m/s	NA	NA	NR	NA	NR	100 ms	NA	NA	NA	NA	Left midparietal bone, centered 2 mm posterior to bregma and 2 mm lateral to the midline.
16a	Controlled tip-driven impact	Repetitive closed-skull traumatic brain injury In mice causes persistent multifocal axonal injury and microglial reactivity	Shitaka	2011	Histology - Iba1 cell density	Corpus callosum	rmTBI	2	2	TRUE	1	49	SI	Sham	NR	NA	M	3.3 mm	None	Mouse	C57BL/6J	10	2	Isoflurane	0.05	0	0.02	0	None	NA	Closed	Open	9 mm	Rubber	3.01 N/mm	5 m/s	NA	NA	NR	NA	NR	100 ms	NA	NA	NA	NA	1.8 mm caudal to bregma and 3.0 mm left of midline.
16a	Controlled tip-driven impact	Repetitive closed-skull traumatic brain injury In mice causes persistent multifocal axonal injury and microglial reactivity	Shitaka	2011	Histology - Iba1 cell density	Corpus callosum	rmTBI	2	2	TRUE	1	28	SI	Sham	NR	NA	M	3.3 mm	None	Mouse	C57BL/6J	10	2	Isoflurane	0.05	0	0.02	0	None	NA	Closed	Open	9 mm	Rubber	3.01 N/mm	5 m/s	NA	NA	NR	NA	NR	100 ms	NA	NA	NA	NA	1.8 mm caudal to bregma and 3.0 mm left of midline.
16a	Controlled tip-driven impact	Repetitive closed-skull traumatic brain injury In mice causes persistent multifocal axonal injury and microglial reactivity	Shitaka	2011	Histology - Iba1 cell density	Corpus callosum	rmTBI	2	2	TRUE	1	14	SI	Sham	NR	NA	M	3.3 mm	None	Mouse	C57BL/6J	10	2	Isoflurane	0.05	0	0.02	0	None	NA	Closed	Open	9 mm	Rubber	3.01 N/mm	5 m/s	NA	NA	NR	NA	NR	100 ms	NA	NA	NA	NA	1.8 mm caudal to bregma and 3.0 mm left of midline.
16a	Controlled tip-driven impact	Repetitive closed-skull traumatic brain injury In mice causes persistent multifocal axonal injury and microglial reactivity	Shitaka	2011	Histology - Iba1 cell density	Corpus callosum	rmTBI	2	2	TRUE	1	7	SI	Sham	NR	NA	M	3.3 mm	None	Mouse	C57BL/6J	10	2	Isoflurane	0.05	0	0.02	0	None	NA	Closed	Open	9 mm	Rubber	3.01 N/mm	5 m/s	NA	NA	NR	NA	NR	100 ms	NA	NA	NA	NA	1.8 mm caudal to bregma and 3.0 mm left of midline.
16a	Controlled tip-driven impact	Repetitive closed-skull traumatic brain injury In mice causes persistent multifocal axonal injury and microglial reactivity	Shitaka	2011	Histology - Iba1 cell density	Corpus callosum	rmTBI	2	2	TRUE	1	4	SI	Sham	NR	NA	M	3.3 mm	None	Mouse	C57BL/6J	10	2	Isoflurane	0.05	0	0.02	0	None	NA	Closed	Open	9 mm	Rubber	3.01 N/mm	5 m/s	NA	NA	NR	NA	NR	100 ms	NA	NA	NA	NA	1.8 mm caudal to bregma and 3.0 mm left of midline.
16a	Controlled tip-driven impact	Repetitive closed-skull traumatic brain injury In mice causes persistent multifocal axonal injury and microglial reactivity	Shitaka	2011	Histology - Iba1 cell density	Corpus callosum	rmTBI	2	2	TRUE	1	2	NSD	Sham	NR	NA	M	3.3 mm	None	Mouse	C57BL/6J	10	2	Isoflurane	0.05	0	0.02	0	None	NA	Closed	Open	9 mm	Rubber	3.01 N/mm	5 m/s	NA	NA	NR	NA	NR	100 ms	NA	NA	NA	NA	1.8 mm caudal to bregma and 3.0 mm left of midline.
17a	Weight drop	Differential responses to increasing numbers of mild traumatic brain injury in a rodent closed-head injury model	Fehily	2019	Histology - Iba1 cell size	Corpus callosum	mTBI	1	3	FALSE	NA	90	NSD	Sham	180 g	20 g	F	NA	None	Rat	PVG	22.5	0	Isoflurane	0.045	0	None	NA	None	NA	Closed	Closed	NA	NR	NA	4.43 m/s	NA	NA	450	24	NR	NR	250 g	1 m	NA	NA	Along the midline of the skull, approximately at lambda
17b	Weight drop	Differential responses to increasing numbers of mild traumatic brain injury in a rodent closed-head injury model	Fehily	2019	Histology - Iba1 cell size	Corpus callosum	rmTBI	2	3	TRUE	1	90	SI	Sham	180 g	20 g	F	NA	None	Rat	PVG	22.5	0	Isoflurane	0.045	0	None	NA	None	NA	Closed	Closed	NA	NR	NA	4.43 m/s	NA	NA	450	24	NR	NR	250 g	1 m	NA	NA	Along the midline of the skull, approximately at lambda
17c	Weight drop	Differential responses to increasing numbers of mild traumatic brain injury in a rodent closed-head injury model	Fehily	2019	Histology - Iba1 cell size	Corpus callosum	rmTBI	3	3	TRUE	1	90	NSD	Sham	180 g	20 g	F	NA	None	Rat	PVG	22.5	0	Isoflurane	0.045	0	None	NA	None	NA	Closed	Closed	NA	NR	NA	4.43 m/s	NA	NA	450	24	NR	NR	250 g	1 m	NA	NA	Along the midline of the skull, approximately at lambda
18a	Weight drop	Carnosic Acid Improves Outcome after Repetitive Mild Traumatic Brain Injury	Maynard	2019	Histology - Iba1 intensity	Corpus callosum	rmTBI	3	3	TRUE	3	60	SI	Sham	NR	NR	M	NA	None	Mouse	C57BL/6	14	2	Isoflurane	0.05	0	0.025	None	None	NA	Closed	Closed	5	Rubber	NR	NR	NA	NA	NR	NR	NR	NA	9.8	1.2	NA	NA	Top of head
19a	Fluid pulse injury	Multiple mild traumatic brain injury in the rat produces persistent pathological alterations in the brain	Brooks	2017	Histology - CD68 intensity	Corpus callosum and internal capsule	rmTBI	4	4	TRUE	7	90	SI	Sham	425	75	M	NA	None	Rat	Wistar	NA	NA	Isoflurane	0.03	0.01	0.03	0.01	None	NA	Open	Open	NA	NA	NA	NA	110	12	NR	NR	NR	20 ms	NA	NA	NA	NA	Within a 5 mm trepination made over the right hemisphere equidistant from the lambda and bregma
20a	Controlled tip-driven impact	Sarm1 loss reduces axonal damage and improves cognitive outcome after repetitive mild closed head injury	Maynard	2020	Histology - Iba1 intensity	Alveus and Cingulum and Corpus callosum and Fimbria	rmTBI	4	4	TRUE	1	180	SI	Sham	NR	NR	M	1	None	Mouse	C57BL/6J	24	0	Isoflurane	0.05	0	0.025	None	None	NA	Closed	Open	5	NR	NA	5	NA	NA	NR	NR	NR	NR	NA	NA	NA	NA	Along midline between lambda and bregma
20b	Controlled tip-driven impact	Sarm1 loss reduces axonal damage and improves cognitive outcome after repetitive mild closed head injury	Maynard	2020	Histology - Iba1 intensity	Alveus and Cingulum and Corpus callosum and Fimbria	rmTBI	4	4	TRUE	1	180	SI	Sham	NR	NR	M	1	None	Mouse	B6.129 × 1-Sarm1tm1Aidi/J	24	0	Isoflurane	0.05	0	0.025	None	None	NA	Closed	Open	5	NR	NA	5	NA	NA	NR	NR	NR	NR	NA	NA	NA	NA	Along midline between lambda and bregma
21a	Controlled tip-driven impact	Repeated Closed Head Injury in Mice Results in Sustained Motor and Memory Deficits and Chronic Cellular Changes	Bolton Hall	2016	Histology - CD68 area	Optic tract	mTBI	1	5	FALSE	NA	9	SI	Sham	NR	NA	M	2	None	Mouse	C57BL6	10	2	Isoflurane	0.025	0	0.025	None	Bupivacaine and epinephrine	0.2 mL 1:200,000 epinephrine and 0.5% bupivacaine	Closed	Open	5	Metal	NA	3.5	NA	NA	NR	NR	NR	500	NA	NA	NA	NA	Along the midline between bregma and lambda
21a	Controlled tip-driven impact	Repeated Closed Head Injury in Mice Results in Sustained Motor and Memory Deficits and Chronic Cellular Changes	Bolton Hall	2016	Histology - CD68 area	Optic tract	mTBI	1	5	FALSE	NA	5	SI	Sham	NR	NA	M	2	None	Mouse	C57BL6	10	2	Isoflurane	0.025	0	0.025	None	Bupivacaine and epinephrine	0.2 mL 1:200,000 epinephrine and 0.5% bupivacaine	Closed	Open	5	Metal	NA	3.5	NA	NA	NR	NR	NR	500	NA	NA	NA	NA	Along the midline between bregma and lambda
21a	Controlled tip-driven impact	Repeated Closed Head Injury in Mice Results in Sustained Motor and Memory Deficits and Chronic Cellular Changes	Bolton Hall	2016	Histology - CD68 area	Optic tract	mTBI	1	5	FALSE	NA	1	NSD	Sham	NR	NA	M	2	None	Mouse	C57BL6	10	2	Isoflurane	0.025	0	0.025	None	Bupivacaine and epinephrine	0.2 mL 1:200,000 epinephrine and 0.5% bupivacaine	Closed	Open	5	Metal	NA	3.5	NA	NA	NR	NR	NR	500	NA	NA	NA	NA	Along the midline between bregma and lambda
21b	Controlled tip-driven impact	Repeated Closed Head Injury in Mice Results in Sustained Motor and Memory Deficits and Chronic Cellular Changes	Bolton Hall	2016	Histology - CD68 area	Optic nerve and optic tract and pyramidal tract	rmTBI	5	5	TRUE	1	70	SI	Sham	NR	NA	M	2	None	Mouse	C57BL6	10	2	Isoflurane	0.025	0	0.025	None	Bupivacaine and epinephrine	0.2 mL 1:200,000 epinephrine and 0.5% bupivacaine	Closed	Open	5	Metal	NA	3.5	NA	NA	NR	NR	NR	500	NA	NA	NA	NA	Along the midline between bregma and lambda
21b	Controlled tip-driven impact	Repeated Closed Head Injury in Mice Results in Sustained Motor and Memory Deficits and Chronic Cellular Changes	Bolton Hall	2016	Histology - CD68 area	Optic tract	rmTBI	5	5	TRUE	1	1	SI	Sham	NR	NA	M	2	None	Mouse	C57BL6	10	2	Isoflurane	0.025	0	0.025	None	Bupivacaine and epinephrine	0.2 mL 1:200,000 epinephrine and 0.5% bupivacaine	Closed	Open	5	Metal	NA	3.5	NA	NA	NR	NR	NR	500	NA	NA	NA	NA	Along the midline between bregma and lambda
21c	Controlled tip-driven impact	Repeated Closed Head Injury in Mice Results in Sustained Motor and Memory Deficits and Chronic Cellular Changes	Bolton Hall	2016	Histology - CD68 area	Optic nerve and optic tract and pyramidal tract	rmTBI	5	5	TRUE	2	70	SI	Sham	NR	NA	M	2	None	Mouse	C57BL6	10	2	Isoflurane	0.025	0	0.025	None	Bupivacaine and epinephrine	0.2 mL 1:200,000 epinephrine and 0.5% bupivacaine	Closed	Open	5	Metal	NA	3.5	NA	NA	NR	NR	NR	500	NA	NA	NA	NA	Along the midline between bregma and lambda
21c	Controlled tip-driven impact	Repeated Closed Head Injury in Mice Results in Sustained Motor and Memory Deficits and Chronic Cellular Changes	Bolton Hall	2016	Histology - CD68 area	Optic tract	rmTBI	5	5	TRUE	2	1	SI	Sham	NR	NA	M	2	None	Mouse	C57BL6	10	2	Isoflurane	0.025	0	0.025	None	Bupivacaine and epinephrine	0.2 mL 1:200,000 epinephrine and 0.5% bupivacaine	Closed	Open	5	Metal	NA	3.5	NA	NA	NR	NR	NR	500	NA	NA	NA	NA	Along the midline between bregma and lambda
22a	Lateral impct model	Repetitive Mild Traumatic Brain Injuries in Mice during Adolescence Cause Sexually Dimorphic Behavioral Deficits and Neuroinflammatory Dynamics	Eric Eyolfson	2020	Histology - Iba1 cell density	Corpus callosum	rmTBI	5	5	TRUE	1	5	NSD	Sham	NR	NR	M	NA	None	Mouse	C57Bl/6	6.857142857	NR	Isoflurane	0.05	0	NA	NA	None	NA	Closed	Closed	NA	NR	NA	5.05	NA	NA	NR	NR	NR	NA	NA	NA	NA	NA	Lateral surface of mouse head
22b	Lateral impct model	Repetitive Mild Traumatic Brain Injuries in Mice during Adolescence Cause Sexually Dimorphic Behavioral Deficits and Neuroinflammatory Dynamics	Eric Eyolfson	2020	Histology - Iba1 cell density	Corpus callosum	rmTBI	5	5	TRUE	1	5	NSD	Sham	NR	NR	F	NA	None	Mouse	C57Bl/6	6.857142857	NR	Isoflurane	0.05	0	NA	NA	None	NA	Closed	Closed	NA	NR	NA	5.05	NA	NA	NR	NR	NR	NA	NA	NA	NA	NA	Lateral surface of mouse head
22c	Lateral impct model	Repetitive Mild Traumatic Brain Injuries in Mice during Adolescence Cause Sexually Dimorphic Behavioral Deficits and Neuroinflammatory Dynamics	Eric Eyolfson	2020	Histology - Iba1 cell density	Corpus callosum	rmTBI	5	5	TRUE	1	5	NSD	Sham	NR	NR	Mixed	NA	None	Mouse	C57Bl/6	6.857142857	NR	Isoflurane	0.05	0	NA	NA	None	NA	Closed	Closed	NA	NR	NA	5.05	NA	NA	NR	NR	NR	NA	NA	NA	NA	NA	Lateral surface of mouse head
23a	Controlled tip-driven impact	Acute or delayed treatment with anatabine improves spatial memory and reduces pathological sequelae at late time-points after repetitive mild traumatic brain injury	Ferguson	2017	Histology - Iba1 area	Corpus callosum	rmTBI	5	5	TRUE	2	270	SI	Sham	NR	NR	M	1	None	Mouse	C57BL/6J	10	0	Isoflurane	0.03	0	0.03	0	None	NA	Closed	Closed	5.0 mm	NR	NA	5 m/s	NA	NA	NR	NR	NR	200 ms	NA	NA	NA	NA	Along midline
24a	Controlled tip-driven impact	Impact of age on acute post-TBI neuropathology in mice expressing humanized tau: a Chronic Effects of Neurotrauma Consortium study	Mouzon	2018	Histology - Iba1 area	Corpus callosum	rmTBI	5	5	TRUE	2	1	SI	Sham	NR	NR	M	1	None	Mouse	C57BL/6 - hTau	12	0	Isoflurane	0.03	0	NR	NR	None	NA	Closed	Open	5	Metal	NA	5	NA	NA	NR	NR	NR	NR	NA	NA	NA	NA	Along midline between lambda and bregma
24b	Controlled tip-driven impact	Impact of age on acute post-TBI neuropathology in mice expressing humanized tau: a Chronic Effects of Neurotrauma Consortium study	Mouzon	2018	Histology - Iba1 area	Corpus callosum	rmTBI	5	5	TRUE	2	1	SI	Sham	NR	NR	M	1	None	Mouse	C57BL/6 - hTau	50	2	Isoflurane	0.03	0	NR	NR	None	NA	Closed	Open	5	Metal	NA	5	NA	NA	NR	NR	NR	NR	NA	NA	NA	NA	Along midline between lambda and bregma
24c	Controlled tip-driven impact	Impact of age on acute post-TBI neuropathology in mice expressing humanized tau: a Chronic Effects of Neurotrauma Consortium study	Mouzon	2018	Histology - Iba1 area	Corpus callosum	rmTBI	5	5	TRUE	2	1	SI	Sham	NR	NR	F	1	None	Mouse	C57BL/6 - hTau	12	0	Isoflurane	0.03	0	NR	NR	None	NA	Closed	Open	5	Metal	NA	5	NA	NA	NR	NR	NR	NR	NA	NA	NA	NA	Along midline between lambda and bregma
24d	Controlled tip-driven impact	Impact of age on acute post-TBI neuropathology in mice expressing humanized tau: a Chronic Effects of Neurotrauma Consortium study	Mouzon	2018	Histology - Iba1 area	Corpus callosum	rmTBI	5	5	TRUE	2	1	SI	Sham	NR	NR	F	1	None	Mouse	C57BL/6 - hTau	50	2	Isoflurane	0.03	0	NR	NR	None	NA	Closed	Open	5	Metal	NA	5	NA	NA	NR	NR	NR	NR	NA	NA	NA	NA	Along midline between lambda and bregma
25a	Controlled tip-driven impact	Chronic White Matter Degeneration, but No Tau Pathology at One-Year Post-Repetitive Mild Traumatic Brain Injury in a Tau Transgenic Model	Mouzon	2019	Histology - Iba1 area	Corpus callosum	mTBI	1	5	FALSE	NA	360	SI	Sham	22	2	M	1	None	Mouse	C57BL/6: hTau	11	1	Isoflurane	0.03	0	NR	NR	None	NA	Closed	Closed	5	Metal	NA	5	NA	NA	NR	NR	NR	200	NA	NA	NA	NA	Midway relative to sagittal suture
25a	Controlled tip-driven impact	Chronic White Matter Degeneration, but No Tau Pathology at One-Year Post-Repetitive Mild Traumatic Brain Injury in a Tau Transgenic Model	Mouzon	2019	Histology - Iba1 area	Corpus callosum	mTBI	1	5	FALSE	NA	1	SI	Sham	22	2	M	1	None	Mouse	C57BL/6: hTau	11	1	Isoflurane	0.03	0	NR	NR	None	NA	Closed	Closed	5	Metal	NA	5	NA	NA	NR	NR	NR	200	NA	NA	NA	NA	Midway relative to sagittal suture
25b	Controlled tip-driven impact	Chronic White Matter Degeneration, but No Tau Pathology at One-Year Post-Repetitive Mild Traumatic Brain Injury in a Tau Transgenic Model	Mouzon	2019	Histology - Iba1 area	Corpus callosum	rmTBI	5	5	TRUE	2	360	SI	Sham	22	2	M	1	None	Mouse	C57BL/6: hTau	11	1	Isoflurane	0.03	0	NR	NR	None	NA	Closed	Closed	5	Metal	NA	5	NA	NA	NR	NR	NR	200	NA	NA	NA	NA	Midway relative to sagittal suture
25b	Controlled tip-driven impact	Chronic White Matter Degeneration, but No Tau Pathology at One-Year Post-Repetitive Mild Traumatic Brain Injury in a Tau Transgenic Model	Mouzon	2019	Histology - Iba1 area	Corpus callosum	rmTBI	5	5	TRUE	2	1	SI	Sham	22	2	M	1	None	Mouse	C57BL/6: hTau	11	1	Isoflurane	0.03	0	NR	NR	None	NA	Closed	Closed	5	Metal	NA	5	NA	NA	NR	NR	NR	200	NA	NA	NA	NA	Midway relative to sagittal suture
26a	Controlled tip-driven impact	Ultrastructural Changes in the White and Gray Matter of Mice at Chronic Time Points After Repeated Concussive Head Injury	Ojo	2015	EM - Number of microglia	Corpus callosum	rmTBI	5	5	TRUE	2	180	NSD	Sham	NR	NA	M	1.0 mm	None	Mouse	C57BL/6	10	2	Isoflurane	0.03	0	None	NA	None	NA	Closed	Closed	5 mm	Metal	NA	5 m/s	NR	NA	72	0	NR	200 ms	NA	NA	NA	NA	Midway along the sagittal suture.
26a	Controlled tip-driven impact	Ultrastructural Changes in the White and Gray Matter of Mice at Chronic Time Points After Repeated Concussive Head Injury	Ojo	2015	EM - Number of microglia	Corpus callosum	rmTBI	5	5	TRUE	2	90	SI	Sham	NR	NA	M	1.0 mm	None	Mouse	C57BL/6	10	2	Isoflurane	0.03	0	None	NA	None	NA	Closed	Closed	5 mm	Metal	NA	5 m/s	NR	NA	72	0	NR	200 ms	NA	NA	NA	NA	Midway along the sagittal suture.
27a	Controlled tip-driven impact	Repetitive Model of Mild Traumatic Brain Injury Produces Cortical Abnormalities Detectable by Magnetic Resonance Diffusion Imaging, Histopathology, and Behavior	Yu	2017	Histology - Cd11b area and activation	Corpus callosum	rmTBI	5	5	TRUE	1	42	SI	Sham	NR	NR	M	3 mm	None	Mouse	C57BL/6	8	0	Isoflurane	0.02	0	0.02	0	None	NA	Closed	Closed	3 mm	NR	NA	4.0 m/s	NA	NA	NR	NR	NR	200 ms	NA	NA	NA	NA	Over bregma
27a	Controlled tip-driven impact	Repetitive Model of Mild Traumatic Brain Injury Produces Cortical Abnormalities Detectable by Magnetic Resonance Diffusion Imaging, Histopathology, and Behavior	Yu	2017	Histology - Cd11b area and activation	Corpus callosum	rmTBI	5	5	TRUE	1	7	SI	Sham	NR	NR	M	3 mm	None	Mouse	C57BL/6	8	0	Isoflurane	0.02	0	0.02	0	None	NA	Closed	Closed	3 mm	NR	NA	4.0 m/s	NA	NA	NR	NR	NR	200 ms	NA	NA	NA	NA	Over bregma
27a	Controlled tip-driven impact	Repetitive Model of Mild Traumatic Brain Injury Produces Cortical Abnormalities Detectable by Magnetic Resonance Diffusion Imaging, Histopathology, and Behavior	Yu	2017	Histology - Cd11b area and activation	Corpus callosum	rmTBI	5	5	TRUE	1	1	SI	Sham	NR	NR	M	3 mm	None	Mouse	C57BL/6	8	0	Isoflurane	0.02	0	0.02	0	None	NA	Closed	Closed	3 mm	NR	NA	4.0 m/s	NA	NA	NR	NR	NR	200 ms	NA	NA	NA	NA	Over bregma
27a	Controlled tip-driven impact	Repetitive Model of Mild Traumatic Brain Injury Produces Cortical Abnormalities Detectable by Magnetic Resonance Diffusion Imaging, Histopathology, and Behavior	Yu	2017	Histology - Cd11b area and activation	Corpus callosum	rmTBI	5	5	TRUE	1	0.083333333	SI	Sham	NR	NR	M	3 mm	None	Mouse	C57BL/6	8	0	Isoflurane	0.02	0	0.02	0	None	NA	Closed	Closed	3 mm	NR	NA	4.0 m/s	NA	NA	NR	NR	NR	200 ms	NA	NA	NA	NA	Over bregma
28a	Weight drop	Microstructural and microglial changes after repetitive mild traumatic brain injury in mice	Robinson	2017	Histology - Iba1 intensity and CD68 intensity	Fimbria	rmTBI	7	7	TRUE	5 daily injuries, 2 day break, 2 daily injuries	7	SI	Sham	NR	NA	M	NA	None	Mouse	C57BL/6	8	0	Isoflurane	0.04	0	None	NA	None	NA	Closed	Closed	NA	Metal	NA	NR	NA	NA	NR	NR	NR	NA	54 g	71	NA	NA	Dorsal aspect of the head
28a	Weight drop	Microstructural and microglial changes after repetitive mild traumatic brain injury in mice	Robinson	2017	Histology - Iba1 intensity and CD68 intensity	Fimbria	rmTBI	7	7	TRUE	5 daily injuries, 2 day break, 2 daily injuries	1	SI	Sham	NR	NA	M	NA	None	Mouse	C57BL/6	8	0	Isoflurane	0.04	0	None	NA	None	NA	Closed	Closed	NA	Metal	NA	NR	NA	NA	NR	NR	NR	NA	54 g	71	NA	NA	Dorsal aspect of the head
29a	Weight drop	Repetitive, mild traumatic brain injury results in a progressive white matter pathology, cognitive deterioration, and a transient gut microbiota dysbiosis	Angoa-Pérez	2020	Histology - Iba1 intensity	Optic tract	rmTBI	20	20	TRUE	variable: 1 or 3 (weekends off)	90	SI	Sham	NR	NA	M	NA	None	Mouse	C57BL6/J	8	NR	Isoflurane	NR	0	NR	None	None	NA	Closed	Closed	19	Brass	NA	NR	NA	NA	NR	NR	NR	NA	30	1 m	NA	NA	Along the midline between bregma and lambda
29a	Weight drop	Repetitive, mild traumatic brain injury results in a progressive white matter pathology, cognitive deterioration, and a transient gut microbiota dysbiosis	Angoa-Pérez	2020	Histology - Iba1 intensity	Optic tract	rmTBI	20	20	TRUE	variable: 1 or 3 (weekends off)	45	SI	Sham	NR	NA	M	NA	None	Mouse	C57BL6/J	8	NR	Isoflurane	NR	0	NR	None	None	NA	Closed	Closed	19	Brass	NA	NR	NA	NA	NR	NR	NR	NA	30	1 m	NA	NA	Along the midline between bregma and lambda
29a	Weight drop	Repetitive, mild traumatic brain injury results in a progressive white matter pathology, cognitive deterioration, and a transient gut microbiota dysbiosis	Angoa-Pérez	2020	Histology - Iba1 intensity	Optic tract	rmTBI	20	20	TRUE	variable: 1 or 3 (weekends off)	0	SI	Sham	NR	NA	M	NA	None	Mouse	C57BL6/J	8	NR	Isoflurane	NR	0	NR	None	None	NA	Closed	Closed	19	Brass	NA	NR	NA	NA	NR	NR	NR	NA	30	1 m	NA	NA	Along the midline between bregma and lambda
30a	Controlled tip-driven impact	Dendritic Spine Loss and Chronic White Matter Inflammation in a Mouse Model of Highly Repetitive Head Trauma	Winston	2016	Histology - Iba1 cell density	Optic tract	rmTBI	30	30	TRUE	5 daily hits with 2 rests	365	SI	Sham	NR	NR	M	NR	None	Mouse	C57BL/6	16	4	Isoflurane	0.03	0	0.03	0	None	NA	Closed	Closed	10 mm	Teflon	NA	2.35 m/s	6300	0	NR	NA	NR	31.5 ms	NA	NA	NA	NA	"Top of head"
30a	Controlled tip-driven impact	Dendritic Spine Loss and Chronic White Matter Inflammation in a Mouse Model of Highly Repetitive Head Trauma	Winston	2016	Histology - Iba1 cell density	Optic tract	rmTBI	30	30	TRUE	5 daily hits with 2 rests	60	SI	Sham	NR	NR	M	NR	None	Mouse	C57BL/6	16	4	Isoflurane	0.03	0	0.03	0	None	NA	Closed	Closed	10 mm	Teflon	NA	2.35 m/s	6300	0	NR	NA	NR	31.5 ms	NA	NA	NA	NA	"Top of head"
30a	Controlled tip-driven impact	Dendritic Spine Loss and Chronic White Matter Inflammation in a Mouse Model of Highly Repetitive Head Trauma	Winston	2016	Histology - Iba1 cell density	Optic tract	rmTBI	30	30	TRUE	5 daily hits with 2 rests	1	SI	Sham	NR	NR	M	NR	None	Mouse	C57BL/6	16	4	Isoflurane	0.03	0	0.03	0	None	NA	Closed	Closed	10 mm	Teflon	NA	2.35 m/s	6300	0	NR	NA	NR	31.5 ms	NA	NA	NA	NA	"Top of head"
