# Supplementary material for: Temporal patterns of microglial activation in white matter following experimental mild traumatic brain injury: a systematic literature review
Source: Acta Neuropathol Commun. 2021 Dec 19;9:197. doi: 10.1186/s40478-021-01297-1 (PMC8684664; doi:10.1186/s40478-021-01297-1)
Supplement: Supplementary file 5 — Additional file 5: Summary of major study parameters. File containing the parameters of each study that contributed to Figure 2. [file 40478_2021_1297_MOESM5_ESM.xlsx]

## Sheet: main tallies
Study	First Author	Year	Sexes used	Analgesia	Animal	Microglia detection methods			White matter structures				Injury model	Analgesic		NOIs
1	Gatson	2013	Males only	Isoflurane	Mouse	Iba1 cell density / count			Corpus callosum				Controlled tip-driven impact [C]	Buprenorphine		1
2	Goodus	2016	Mixed	Isoflurane	Mouse	Iba1 cell density / count			Corpus callosum				Controlled tip-driven impact [C]	None		1
3	Haber	2013	Not reported	Isoflurane	Rat	CD68 area	Iba1 area		Corpus callosum				Controlled tip-driven impact [O]	None		1
4	Haber	2018	Males only	Isoflurane	Rat	CD68 area	Iba1 area	CD68 qPCR	Corpus callosum				Controlled tip-driven impact [O]	None		1
5	Hernandez	2018	Males only	Isoflurane	Rat	Iba1 intensity			Striatum				Blast injury [C]	None		1
6	McCabe	2014	Males only	Isoflurane	Mouse	Iba1 intensity			Corpus callosum				High intensity focused ultrasound [C]	None		1
7	Namjoshi	2017	Males only	Isoflurane	Mouse	Iba1 cell density / count			Brachium of superior colliculus	Corpus callosum	Olfactory nerve layer	Optic tract	CHIMERA [C]	Meloxicam		1
8	Schwerin	2018	Males only	Isoflurane	Ferret	Iba1 area	Iba1 clustering		Internal capsule	Subcortical white matter			Controlled tip-driven impact [O]	Buprenorphine	Cefazolin	1
9	Sherman	2016	Both	Isoflurane	Mouse	Iba1 ramified to bushy ratio			Corpus callosum				Controlled tip-driven impact [C]	Buprenorphine		1
10	Tu	2017	Females only	Isoflurane	Rat	Iba1 area			Corpus callosum				Weight drop [C]	None		1
11	Bennett	2012	Males only	Isoflurane	Mouse	Iba1 cell density / count			Corpus callosum	External capsule			Controlled tip-driven impact [C]	None		2
12	Cheng	2018	Males only	Isoflurane	Mouse	Iba1 cell density / count			Optic tract				CHIMERA [C]	Meloxicam		2
13	Fidan	2016	Males only	Isoflurane	Rat	Iba1 cell density / count	Iba1 + arginase-1 cell density / count	Iba1 + iNOS cell density / count	External capsule				Controlled tip-driven impact [C]	None		2	1
14	Namjoshi	2016	Males only	Isoflurane	Mouse	Iba1 cell density / count			Brachium of superior colliculus	Corpus callosum	Olfactory nerve layer	Optic tract	CHIMERA [C]	Meloxicam		2
15	Semple	2016	Males only	Avertin	Mouse	Iba1 cell density / count			Corpus callosum	External capsule			Controlled tip-driven impact [C]	None		1	2
16	Shitaka	2011	Males only	Isoflurane	Mouse	Iba1 cell density / count			Corpus callosum				Controlled tip-driven impact [C]	None		2
17	Fehily	2019	Females only	Isoflurane	Rat	Iba1 cell size			Corpus callosum				Weight drop [C]	None		1	2	3
18	Maynard	2019	Males only	Isoflurane	Mouse	Iba1 intensity			Corpus callosum				Weight drop [C]	None		3
19	Brooks	2017	Males only	Isoflurane	Rat	CD68 intensity			Corpus callosum	Internal capsule			Fluid pulse injury [O]	None		4
20	Maynard	2020	Males only	Isoflurane	Mouse	Iba1 intensity			Alveus	Cingulum	Corpus callosum	Fimbria	Controlled tip-driven impact [C]	None		4
21	Bolton Hall	2016	Males only	Isoflurane	Mouse	CD68 area			Optic nerve	Optic tract	Pyramidal tract		Controlled tip-driven impact [C]	Bupivicaine	Epinephrine	5	1
22	Eyolfson	2020	Mixed and both	Isoflurane	Mouse	Iba1 cell density / count			Corpus callosum				Lateral impact model [C]	None		5
23	Ferguson	2017	Males only	Isoflurane	Mouse	Iba1 area			Corpus callosum				Controlled tip-driven impact [C]	None		5
24	Mouzon	2018	Both	Isoflurane	Mouse	Iba1 area			Corpus callosum				Controlled tip-driven impact [C]	None		5
25	Mouzon	2019	Males only	Isoflurane	Mouse	Iba1 area			Corpus callosum				Controlled tip-driven impact [C]	None		1	5
26	Ojo	2015	Males only	Isoflurane	Mouse	EM - Microglia density / count			Corpus callosum				Controlled tip-driven impact [C]	None		5
27	Yu	2017	Males only	Isoflurane	Mouse	Cd11b activation	Cd11b area		Corpus callosum				Controlled tip-driven impact [C]	None		5
28	Robinson	2017	Males only	Isoflurane	Mouse	CD68 intensity	Iba1 intensity		Fimbria				Weight drop [C]	None		7
29	Angoa-Perez	2020	Males only	Isoflurane	Mouse	Iba1 intensity			Optic tract				Weight drop [C]	None		20
30	Winston	2016	Males only	Isoflurane	Mouse	Iba1 cell density / count			Optic tract				Controlled tip-driven impact [C]	None		30
