# Supplementary material for: Temporal patterns of microglial activation in white matter following experimental mild traumatic brain injury: a systematic literature review
Source: Acta Neuropathol Commun. 2021 Dec 19;9:197. doi: 10.1186/s40478-021-01297-1 (PMC8684664; doi:10.1186/s40478-021-01297-1)
Supplement: Supplementary file 7 — Additional file 7: Tallies to contextualize microglial activation. Tab 1: Evaluations of the relative order of the resolution of microglial activation in the white matter compared to the resolution of other included assessments for included studies. Tab 2: Descriptions of included assessments. [file 40478_2021_1297_MOESM7_ESM.xlsx]

## Sheet: Assessment tallies
Groups displaying delayed activation in Fig. 3	Range of delay to activation
07a	NSD at day 0, but activation starts between day 0 and day 1
12a and 12d	NSD at day 2, but activation starts between day 2 and day 7
16a	NSD at day 2, but activation starts between day 2 and day 4
21a	NSD at day 1, but activation starts between day 1 and day 5
Groups excluded for potentially atypical timecourses	Reason
01b	Resveratrol
02b	LIF-(+/-) CD1
10b	MVM
12a and 12b	APP/PS1
14b	Androgenic-anabolic steroids
20b	B6.129 × 1-Sarm1tm1Aidi/J
24a - 25b	C57BL/6: hTau
Additional notes
Studies that exclusively examine timepoints prior to 7 days may not distinguish between absent or delayed microglial activation.
Assumptions used: (1) Microglial activation follows a unimodal timecourse and (2) all other assessments have no delay before deficits are apparent.
Tallies to contextualize activation
Group	Date of microglial resolution	Behaviour - Barnes maze	Behaviour - Beam balance	Behaviour - Complex wheel running	Behaviour - Conflict active place avoidance	Behaviour - Cylinder test	Behaviour - Elevated plus maze	Behaviour - Foot fault	Behaviour - Forced swim	Behaviour - Gait analysis	Behaviour - Ladder test	Behaviour - Light dark box	Behaviour - Massed active place avoidance	Behaviour - Morris water maze	Behaviour - Neurological severity score	Behaviour - Novel object recognition	Behaviour - Open field	Behaviour - Passive place avoidance	Behaviour - Radial arm water maze	Behaviour - Rotarod	Behaviour - Social interaction	Behaviour - Spaced active place avoidance	Behaviour - Three chamber	Behaviour - T-maze	Corticosterone	Edema	Electrophysiology	EM - Axon G-ratios	EM - Dark neurons	EM - Degenerating synapses	EM - Distribution of asymmetric and symmetric synapses	EM - Distribution of axon sizes	EM - Lipofuscin+ neuronal soma	EM - Microvascular deterioration	EM - Myelin integrity	EM - Number of astrocytes	EM - Number of degenerating axons	EM - Number of oligodendrocytes	EM - Phagolysosome profiles per perivascular cell	EM - Reactive perivascular cells	EM - Spine density	EM - Synapse count	EM - White matter integrity	Flow cytometry - fraction of B-cells	Flow cytometry - fraction of macrophages	Flow cytometry - fraction of microglia	Flow cytometry - fraction of T-cells	Histology - 5-HT1B	Histology - 8OHdG
01a	Perma-inconclusive
02a	Between 2 and 7 days
03a	After 2 days				Inconclusive								Inconclusive				Inconclusive	Inconclusive				Inconclusive
04a	Between 4 and 7 days																											After							After
05a	Between 7 and 21 days																										After
06a	After 1 day
07a	After 14 days						Before
08a	After 112 days									Before						Before	Before							Before
09a	Before 30 days																Inconclusive								After
09b	After 30 days																Inconclusive								Inconclusive
09c	After 30 days																Before								Before
10a	After 8 days
11a	After 7 days
12c	Before 7 days	Inconclusive					Inconclusive								Inconclusive		Inconclusive	Inconclusive		Inconclusive
12d	After 7 days	Inconclusive					Before								Before		Before	Before		Before
13a	Before 7 days
13b	Before 7 days
14a	After 7 days																																															Before
15a	Between 1 and 90 days					Inconclusive	Inconclusive									Inconclusive	After		Inconclusive	Inconclusive						Before
15b	Between 1 and 90 days					Inconclusive	Inconclusive									Inconclusive	After		Inconclusive	Inconclusive						Before
16a	After 49 days													Before
17a	Before 90 days										Inconclusive			Inconclusive	Inconclusive																												Inconclusive						Inconclusive
17b	After 90 days										Before			Before	Before																												Before						Before
17c	Before 90 days										Inconclusive			Inconclusive	Inconclusive																												Inconclusive						Inconclusive
18a	After 60 days							Inconclusive								Inconclusive
19a	After 90 days													Inconclusive	Before
20a	After 180 days							Inconclusive								Inconclusive				Inconclusive
21a	After 9 days
21b	After 70 days
21c	After 70 days
22a	Perma-inconclusive		Inconclusive						Inconclusive			Inconclusive			Inconclusive		Inconclusive						Inconclusive																					Inconclusive	Inconclusive	Inconclusive	Inconclusive
22b	Perma-inconclusive		Inconclusive						Inconclusive			Inconclusive			Inconclusive		Inconclusive						Inconclusive																					Inconclusive	Inconclusive	Inconclusive	Inconclusive
22c	Perma-inconclusive		Inconclusive						Inconclusive			Inconclusive			Inconclusive		Inconclusive						Inconclusive
23a	After 270 days	Inconclusive																		Before
26a	Between 90 and 180 days																												Before	Inconclusive	Before	Before	Before	Before		Before	Inconclusive	After	Before	Before	Before	Before
27a	After 42 days			Before																	Inconclusive
28a	After 7 days
29a	After 90 days
30a	After 365 days						Inconclusive							Before						Before
	Final tallies	Behaviour - Barnes maze	Behaviour - Beam balance	Behaviour - Complex wheel running	Behaviour - Conflict active place avoidance	Behaviour - Cylinder test	Behaviour - Elevated plus maze	Behaviour - Foot fault	Behaviour - Forced swim	Behaviour - Gait analysis	Behaviour - Ladder test	Behaviour - Light dark box	Behaviour - Massed active place avoidance	Behaviour - Morris water maze	Behaviour - Neurological severity score	Behaviour - Novel object recognition	Behaviour - Open field	Behaviour - Passive place avoidance	Behaviour - Radial arm water maze	Behaviour - Rotarod	Behaviour - Social interaction	Behaviour - Spaced active place avoidance	Behaviour - Three chamber	Behaviour - T-maze	Corticosterone	Edema	Electrophysiology	EM - Axon G-ratios	EM - Dark neurons	EM - Degenerating synapses	EM - Distribution of asymmetric and symmetric synapses	EM - Distribution of axon sizes	EM - Lipofuscin+ neuronal soma	EM - Microvascular deterioration	EM - Myelin integrity	EM - Number of astrocytes	EM - Number of degenerating axons	EM - Number of oligodendrocytes	EM - Phagolysosome profiles per perivascular cell	EM - Reactive perivascular cells	EM - Spine density	EM - Synapse count	EM - White matter integrity	Flow cytometry - fraction of B-cells	Flow cytometry - fraction of macrophages	Flow cytometry - fraction of microglia	Flow cytometry - fraction of T-cells	Histology - 5-HT1B	Histology - 8OHdG
	Before	0	0	1	0	0	2	0	0	1	1	0	0	3	3	1	3	1	0	3	0	0	0	1	1	2	0	0	1	0	1	1	1	1	0	1	0	0	1	1	1	1	1	0	0	0	0	1	1
	After	0	0	0	0	0	0	0	0	0	0	0	0	0	0	0	2	0	0	0	0	0	0	0	1	0	1	1	0	0	0	0	0	0	1	0	0	1	0	0	0	0	0	0	0	0	0	0	0
	Inconclusive	3	3	0	1	2	4	2	3	0	2	3	1	3	6	4	7	2	2	4	1	1	3	0	1	0	0	0	0	1	0	0	0	0	0	0	1	0	0	0	0	0	2	2	2	2	2	0	2
Tallies arranged by type of assessment
	Behaviour	Before	After	Inconclusive
	Barnes maze	0	0	3
	Beam balance	0	0	3
	Complex wheel running	1	0	0
	Conflict active place avoidance	0	0	1
	Cylinder test	0	0	2
	Elevated plus maze	2	0	4
	Foot fault	0	0	2
	Forced swim	0	0	3
	Gait analysis	1	0	0
	Ladder test	1	0	2
	Light dark box	0	0	3
	Massed active place avoidance	0	0	1
	Morris water maze	3	0	3
	Neurological severity score	3	0	6
	Novel object recognition	1	0	4
	Open field	3	2	7
	Passive place avoidance	1	0	2
	Radial arm water maze	0	0	2
	Rotarod	3	0	4
	Social interaction	0	0	1
	Spaced active place avoidance	0	0	1
	Three chamber	0	0	3
	T-maze	1	0	0
	Electron microscopy	Before	After	Inconclusive
	Axon G-ratios	0	1	0
	Dark neurons	1	0	0
	Degenerating synapses	0	0	1
	Distribution of asymmetric and symmetric synapses	1	0	0
	Distribution of axon sizes	1	0	0
	Lipofuscin+ neuronal soma	1	0	0
	Microvascular deterioration	1	0	0
	Myelin integrity	0	1	0
	Number of astrocytes	1	0	0
	Number of degenerating axons	0	0	1
	Number of oligodendrocytes	0	1	0
	Phagolysosome profiles per perivascular cell	1	0	0
	Reactive perivascular cells	1	0	0
	Spine density	1	0	0
	Synapse count	1	0	0
	White matter integrity	1	0	2
	Histology	Before	After	Inconclusive
	5-hydroxytryptamine receptor 1B (5-HT1B)	1	0	0
	8-hydroxy-2’-deoxyguanosine (8-OHdG)	1	0	2
	Amyloid precursor protein (APP)	2	0	2
	Arginase-1 (Arg-1)	1	0	0
	Biotinylated dextran amine (BDA)	0	0	1
	CC1	0	1	0
	CD11b in gray matter	0	0	1
	CD68 in gray matter	0	0	3
	2',3'-Cyclic-nucleotide 3'-phosphodiesterase (CNPase)	0	1	0
	Cresyl violet (CV)	0	0	1
	4′,6-diamidino-2-phenylindole (DAPI)	0	0	1
	Fizz-1	0	0	1
	Fluoro-Jade C (FJC)	0	0	1
	GFAP	5	0	14
	Golgi stain	1	0	0
	Iba1 in gray matter	11	0	13
	Inducible nitric oxide synthase (iNOS)	1	0	0
	Luxol fast blue (LFB)	0	1	1
	Luxol fast blue and cresyl violet (LFB and CV)	0	0	1
	Myelin basic protein (MBP)	1	1	0
	Myelin oligodendrocyte glycoprotein (MOG)	1	0	0
	Myeloperoxidase	0	0	1
	Neurotrace	1	0	0
	Neurofilament protein (NF200)	0	0	2
	Neural/glial antigen 2 (NG2)	1	0	0
	NF-E2 DNA binding protein (Nrf2)	0	0	1
	Oligodendrocyte transcription factor (Olig2)	0	1	0
	Platelet-derived growth factor receptor α (PDGFRα)	0	1	0
	Proteolipid protein 1 (PLP)	0	1	0
	Phospho-signal transducer and activator of transcription 3 (p-STAT3)	0	0	1
	Phospho-tau (p-tau)	0	0	1
	Rip	0	1	0
	Silver stain	0	2	9
	SMI-31	0	0	2
	SMI-312	1	0	1
	SMI-32	1	1	0
	MRI	Before	After	Inconclusive
	Axial diffusivity	1	0	4
	Apparent diffusion coefficient	0	0	1
	Brain volume	0	0	1
	Fractional anisotropy	1	0	3
	Axial kurtosis	1	0	0
	Radial kurtosis	1	0	0
	Mean diffusivity	3	0	1
	Mean kurtosis	1	0	0
	Magnetization transfer ratio	1	0	0
	Relative anisotropy	1	0	0
	Radial diffusivity	4	0	1
	Structural integrity	0	0	1
	Protein assay	Before	After	Inconclusive
	α-Fodrin	0	0	1
	APP	1	0	1
	C-19	0	0	1
	Interleukin 12 (IL-12)	0	0	1
	Interleukin 1 beta (IL-1β)	1	0	2
	Interleukin 6 (IL-6)	1	0	3
	Neurofilament light protein (NF-L)	1	0	1
	Phospho-tau (p-tau)	3	0	1
	Phospho-tau to total-tau (p-tau : t-tau)	1	0	0
	Tumor necrosis factor alpha (TNF-α)	2	0	2
	Total-tau (t-tau)	2	0	1
	mRNA	Before	After	Inconclusive
	qPCR - Cluster of differentiation 206 (CD206)	1	0	0
	qPCR - Cluster of differentiation 40 (CD40)	1	0	0
	qPCR - Cluster of differentiation 86 (CD86)	1	0	0
	qPCR - iNOS	1	0	0
	qPCR - Tumor necrosis factor receptor 1 (TNFR1)	0	0	1
	qPCR - Tumor necrosis factor receptor 2 (TNFR2)	0	0	1
	qPCR - Total mRNA	0	0	1
	RNA sequencing - microbiome analysis	0	0	1
	RNA sequencing - total sequence count	1	0	0
	Other	Before	After	Inconclusive
	Corticosterone	1	1	1
	Edema	2	0	0
	Electrophysiology	0	1	0
	Flow cytometry - fraction of B-cells	0	0	2
	Flow cytometry - fraction of macrophages	0	0	2
	Flow cytometry - fraction of microglia	0	0	2
	Flow cytometry - fraction of T-cells	0	0	2
	In situ end labeling (ISEL)	0	1	0
	Oxygen consumption rate	1	0	0
[truncated: 68 more columns]

## Sheet: Summary of assessments
Behaviour
Barnes maze	Spatial learning and memory
Beam balance	Motor coordination
Complex wheel running	Motor learning and coordination
Conflict active place avoidance	Fear and spatial learning and memory
Cylinder test	Motor coordination
Elevated plus maze	Anxiety
Foot fault	Motor coordination
Forced swim	Susceptibility to negative mood
Gait analysis	Motor coordination
Ladder test	Motor coordination
Light dark box	Anxiety
Massed active place avoidance	Fear and spatial learning and memory
Morris water maze	Spatial learning and memory
Neurological severity score	Neurological motor function
Novel object recognition	Learning and memory
Open field	Exploration and anxiety
Passive place avoidance	Fear and spatial learning and memory
Radial arm water maze	Spatial learning and memory
Rotarod	Motor coordination
Social interaction	Sociability
Spaced active place avoidance	Fear and spatial learning and memory
Three chamber	Sociability
T-maze	Spatial learning and memory
Electron microscopy
Axon G-ratios	White matter integrity
Dark neurons	Neuronal integrity
Degenerating synapses	Neuronal integrity
Distribution of asymmetric and symmetric synapses	Neuronal integrity
Distribution of axon sizes	White matter integrity
Lipofuscin+ neuronal soma	Neuronal integrity
Microvascular deterioration	Cerebrovascular integrity
Myelin integrity	White matter integrity
Number of astrocytes	Glial response
Number of degenerating axons	White matter integrity
Number of oligodendrocytes	White matter integrity
Phagolysosome profiles per perivascular cell	Phagocytosis
Reactive perivascular cells	Reactive perivascular cells
Spine density	Neuronal integrity
Synapse count	Neuronal integrity
White matter integrity	White matter integrity
Histology
5-hydroxytryptamine receptor 1B (5-HT1B)	Associated with dopaminergic / serotonergic signaling
8-hydroxy-2’-deoxyguanosine (8-OHdG)	Oxidative stress
Amyloid precursor protein (APP)	Axonal transport
Arginase-1 (Arg-1)	Alternative 'M2' microglia marker
Biotinylated dextran amine (BDA)	Anterograde axonal tracing
CC1	Oligodendrocytes
CD11b in gray matter	Microglia marker
CD68 in gray matter	Microglia marker
2',3'-Cyclic-nucleotide 3'-phosphodiesterase (CNPase)	Oligodendrocytes
Cresyl violet (CV)	Neuronal integrity
4′,6-diamidino-2-phenylindole (DAPI)	Cells
Fizz-1	Alternative 'M2' microglia marker
Fluoro-Jade C (FJC)	Neuronal integrity
GFAP	Astrocytes
Golgi stain	Neuronal integrity
Iba1 in gray matter	Microglia marker
Inducible nitric oxide synthase (iNOS)	Classical 'M1' microglia marker
Luxol fast blue (LFB)	Myelin integrity
Luxol fast blue and cresyl violet (LFB and CV)	Myelin and neuronal integrity
Myelin basic protein (MBP)	Myelin integrity
Myelin oligodendrocyte glycoprotein (MOG)	Myelin integrity
Myeloperoxidase	Neutrophils
Neurotrace	Neuronal integrity
Neurofilament protein (NF200)	Neurofilament protein
Neural/glial antigen 2 (NG2)	Oligodendrocyte progenitor cells
NF-E2 DNA binding protein (Nrf2)	Metabolism of reactive oxygen species
Oligodendrocyte transcription factor (Olig2)	Oligodendrocyte lineage
Platelet-derived growth factor receptor α (PDGFRα)	Oligodendrocyte progenitor cells
Proteolipid protein 1 (PLP)	Oligodendrocytes
Phospho-signal transducer and activator of transcription 3 (p-STAT3)	Myelin integrity
Phospho-tau (p-tau)	Microtubule protein implicated in AD
Rip	Oiigodendrocytes
Silver stain	Axonal integrity
SMI-31	Neurofilament protein
SMI-312	Neurofilament protein
SMI-32	Neurofilament protein
Magnetic resonance imaging (MRI)
Axial diffusivity	Diffusivity measurement
Apparent diffusion coefficient	Diffusivity measurement
Brain volume	-
Fractional anisotropy	Diffusivity measurement
Axial kurtosis	Diffusivity measurement
Radial kurtosis	Diffusivity measurement
Mean diffusivity	Mean diffusivity - diffusivity measurement
Mean kurtosis	Mean kurtosis - diffusivity measurement
Magnetization transfer ratio	Magnetization transfer ratio - brain structure abnormalities
Relative anisotropy	Relative anisotropy - diffusivity measurement
Radial diffusivity	Radial diffusivity - diffusivity measurement
Structural integrity	-
Protein assay
α-Fodrin	Cytoskeletal protein
APP	Axonal transport
C-19	Neuronal cell death contributor
Interleukin 12 (IL-12)	Inflammatory cytokine
Interleukin 1 beta (IL-1β)	Inflammatory cytokine
Interleukin 6 (IL-6)	Inflammatory cytokine
Neurofilament light protein (NF-L)	Neurofilament
Phospho-tau (p-tau)	Microtubule protein implicated in AD
Phospho-tau to total-tau (p-tau : t-tau)	Microtubule protein implicated in AD
Tumor necrosis factor alpha (TNF-α)	Inflammatory cytokine
Total-tau (t-tau)	Microtubule protein implicated in AD
mRNA
qPCR - Cluster of differentiation 206 (CD206)	Macrophage marker
qPCR - Cluster of differentiation 40 (CD40)	Helper T cell marker
qPCR - Cluster of differentiation 86 (CD86)	Macrophage marker
qPCR - iNOS	Classical 'M1' microglia marker
qPCR - Tumor necrosis factor receptor 1 (TNFR1)	Inflammatory signaling
qPCR - Tumor necrosis factor receptor 2 (TNFR2)	Inflammatory signaling
qPCR - Total mRNA	-
RNA sequencing - microbiome analysis	-
RNA sequencing - total sequence count	-
Other
Corticosterone	Steroid hormone involved in stress and variety of functions
Edema	-
Electrophysiology	-
Flow cytometry - fraction of B-cells	-
Flow cytometry - fraction of macrophages	-
Flow cytometry - fraction of microglia	-
Flow cytometry - fraction of T-cells	-
In situ end labeling (ISEL)	Apoptosis
Oxygen consumption rate	-
